# Supplementary material for: Investigating Transcriptional Dynamics Changes and Time-Dependent Marker Gene Expression in the Early Period After Skeletal Muscle Injury in Rats
Source: Front Genet. 2021 Jun 17;12:650874. doi: 10.3389/fgene.2021.650874 (PMC8248501; doi:10.3389/fgene.2021.650874)
Supplement: Supplementary file 2 [file Presentation_2.zip]

Archive with 5 entries (5 files):
- Suppl. Table 1.XLSX
- Suppl. Table 2.XLSX
- Suppl. Table 3.XLSX
- Suppl. Table 4.XLSX
- Suppl. Table 5.XLSX
