# Supplementary material for: Investigating Transcriptional Dynamics Changes and Time-Dependent Marker Gene Expression in the Early Period After Skeletal Muscle Injury in Rats
Source: Front Genet. 2021 Jun 17;12:650874. doi: 10.3389/fgene.2021.650874 (PMC8248501; doi:10.3389/fgene.2021.650874)
Supplement: Supplementary file 2 [file Presentation_2.zip › Suppl. Table 2.XLSX]

## Sheet: table S2
genes	RN_1	RN_2	RN_4	RN_5	RN_6	RN_7	R4h_2	R4h_3	R4h_4	R4h_5	R4h_6	R4h_8	R8h_12	R8h_1	R8h_2	R8h_3	R8h_4	R8h_6	R8h_7	R12h_5	R12h_1	R12h_2	R12h_3	R12h_4	R12h_7	R16h_1	R16h_2	R16h_3	R16h_4	R16h_5	R16h_6	R16h_7	R16h_8	R20h_1	R20h_3	R20h_4	R20h_6	R20h_7	R20h_8	R24h_1	R24h_2	R24h_3	R24h_4	R24h_5	R24h_6	R24h_7	R24h_8	R48h_1	R48h_3
1700020D05Rik	5.38	0	1.82	1	3.84	0	5.06	0	0.99	0	0	1.83	0	0	0	0	3.69	5.03	5.04	0.74	2.69	1.77	2.26	0.76	0	1.31	3.4	1.36	0.95	3.59	0	0	0	0	1.26	1.42	2.68	1.77	2.89	2.1	3.21	1.07	3.08	0	0.58	0.73	0.73	2.24	1.07
1700042G07Rik	16.15	7.67	10.9	5.97	2.88	1.73	10.13	1.75	0.99	7.86	5.98	4.58	1.73	12.78	5.94	0	1.85	0	2.52	0.74	4.03	5.3	0	0	1.9	6.56	5.66	4.08	0	0	2.54	0	0.74	0	1.26	7.09	0.67	0.88	2.17	2.1	1.07	0	0	0	0.58	0	0.73	0	2.14
1700066B19Rik	0	0	0	0	0.96	0.86	0	1.75	0	0.98	0	0	0.86	1.6	1.48	0	0	1.68	0	5.16	1.34	5.3	3.39	1.51	0	0	1.13	1.36	0.95	1.43	0	0	0	0	0	8.51	0.67	0.88	2.89	2.1	3.21	0	3.7	0.62	0	0	0	4.48	5.35
1700092M07Rik	1.79	0	1.82	1	2.88	1.73	3.38	5.26	4.96	0.98	2.99	0.92	5.18	7.99	4.45	3.61	4.62	6.71	2.52	0.74	5.37	7.07	2.26	3.79	5.69	3.94	2.27	1.36	0	3.59	1.69	1.39	0	1.43	3.79	4.25	1.34	0	2.17	3.16	1.07	3.22	4.32	8	6.35	2.2	2.19	6.72	3.21
A1bg	0	0	0	0	0	0	0	0	0	0	0	0	0	0	0	0	0	0	0	0	0	0	0	0	0	0	0	0	0	0	0	0	0	0	0	0	0	0	0	0	1.07	0	0	0.62	0.58	0	5.84	1.12	1.07
A2m	0	0	3.63	0	0	6.05	0	3.5	5.95	0	2.99	6.41	11.22	6.39	16.33	5.42	3.69	1.68	0.84	5.9	2.69	3.53	10.17	8.33	0.95	17.06	1.13	6.81	3.79	26.53	11.83	27.84	2.23	15.78	8.84	9.93	6.7	21.19	28.15	7.37	7.49	15.03	12.95	31.99	18.47	44.05	18.98	2.24	8.56
A3galt2	197.44	170.67	187.12	227.97	212.33	244.42	499.74	677.97	1246.4	1140.19	1035.92	1041.92	1654.39	2558.95	2470.76	1801.85	2199.05	2389.36	1016.12	1005.25	1045.22	549.36	1358.47	1399.03	817.45	1247.8	1226.9	588.23	608.71	1658.43	663.46	1400.37	678.39	789.05	673.13	622.62	642.44	531.45	721.04	728.26	843.23	795.3	799.08	1091.82	939.79	629.2	674.35	1086.06	869.21
A4galt	0	1.92	0	0	1.92	1.73	1.69	5.26	0	0.98	1.99	0	5.18	0	4.45	5.42	0.92	1.68	0	8.11	2.69	3.53	2.26	3.03	0.95	2.62	1.13	0	0	6.45	0.85	5.57	0	2.87	1.26	1.42	1.34	0	1.44	2.1	4.28	3.22	2.47	0.62	0	8.08	0	2.24	3.21
A4gnt	0	0	0	0	0	0	0	1.75	0	0	0	0	0	0	0	0	0	0	0	0	1.34	0	2.26	0	0	0	0	0	0	0	0	0	0	0	0	0	0	0	0	1.05	0	0	0	0	0	0	0	0	1.07
AA926063	14.36	24.93	18.17	11.95	21.14	49.23	27.01	24.53	15.87	6.88	5.98	6.41	27.63	30.35	20.79	12.65	12.93	20.13	5.04	50.89	61.8	42.39	85.89	51.48	17.07	24.93	24.92	28.59	13.27	27.25	43.95	16.01	17.85	81.77	34.1	29.78	23.45	22.95	12.99	25.26	23.54	19.32	28.36	17.84	12.12	26.43	18.25	25.75	11.77
Aaas	240.52	203.27	259.79	256.84	245.96	194.32	175.58	171.68	105.11	145.47	79.69	142.95	159.74	166.12	149.97	193.38	167.17	144.25	152.96	183.64	221.67	180.17	249.77	254.37	256.99	200.75	276.42	242.37	226.61	255.25	220.59	280.49	202.33	329.97	265.21	251.03	293.42	313.39	350.78	386.23	350.99	385.3	455.65	292.79	497.03	278.99	357.61	471.37	409.98
Aacs	91.54	109.31	118.09	109.51	113.37	119.19	189.09	296.06	341.1	278.17	467.16	293.24	479.22	613.38	595.42	542.18	523.67	694.42	334.51	228.63	342.58	178.41	619.33	421.68	316.74	368.7	309.27	227.4	241.78	466.77	182.56	393.24	342.92	348.62	231.11	190.05	186.9	196.86	282.21	320.98	258.96	305.88	248.48	356.76	324.42	202.64	283.17	285.51	255.84
Aadat	3.59	3.84	1.82	0	1.92	4.32	3.38	12.26	26.77	3.93	6.97	1.83	12.95	7.99	14.85	7.23	15.7	42.77	8.4	1.48	13.43	0	19.21	6.81	0	13.12	6.8	6.81	0.95	19.36	4.23	10.44	0.74	2.87	10.1	5.67	6.03	8.83	9.38	2.1	4.28	10.73	3.7	3.08	1.15	7.34	1.46	12.32	7.49
Aagab	265.64	270.39	303.4	240.91	256.53	275.51	325.84	331.1	343.08	271.29	235.07	348.22	247.81	341.83	338.54	227.72	297.39	213.02	305.09	283.95	287.5	369.18	356	341.43	292.08	287.35	335.33	339.05	324.26	225.14	211.29	223.42	347.38	245.32	335.93	395.7	351.03	226.88	274.99	318.87	362.76	348.81	247.25	270.65	359.64	314.23	343.01	425.47	426.04
Aak1	181.28	214.78	208.92	176.2	195.04	179.64	420.39	388.91	552.3	456.08	424.33	471.02	293.58	234.81	310.33	168.08	301.09	374.05	280.72	124.64	221.67	227.87	221.51	186.23	172.59	270.29	227.71	220.59	225.66	190.01	202.84	168.43	288.62	216.63	266.47	252.45	235.14	165.97	231.69	216.79	220.44	182.46	192.37	213.44	271.32	214.38	253.98	211.61	248.35
Aamdc	717.96	799.67	717.61	708.8	661.01	655.52	460.91	336.36	361.92	364.66	346.64	334.48	339.34	300.3	271.72	491.58	383.29	134.19	321.06	452.1	296.91	665.94	207.95	388.37	515.88	263.73	291.15	374.45	367.88	273.18	516.4	313.9	344.4	421.78	289.2	451.01	413.33	546.45	306.75	282.04	385.23	160.99	245.4	188.84	150.09	471.35	432.05	251.92	249.42
Aamp	1793.1	1700.97	1704.1	1831.72	1896.57	1795.55	2000.64	2279.16	2296.48	2318.71	2243.17	2334.01	2349.47	2332.13	2216.86	2392.83	2421.63	3135.78	2168.4	1992.05	1888.91	1948.36	2168.8	2336.26	1933.61	2161.02	2214.76	2083.33	2139.95	2628.53	2450.16	2526.51	2238.26	3357.06	2346.47	1876.37	2171.83	2438.3	2451.83	2425.76	2150.88	2754.02	2614.9	2932.85	2440.69	2483.04	2336.88	1895.56	1976.06
Aar2	608.47	563.79	581.36	541.55	536.11	517.33	700.65	697.24	641.55	652.66	711.2	649.71	735.67	776.31	844.87	728.33	728.71	787.51	590.01	561.26	603.22	528.16	635.16	710.87	678.99	642.93	542.64	619.55	661.8	678.28	712.48	636.85	574.26	758.93	570.83	645.31	558.03	552.63	583.91	544.09	536.11	663.28	561.7	677.24	592.85	656.37	653.92	579.98	517.03
Aard	50.26	61.37	27.25	31.86	50.92	92.41	0	1.75	0.99	5.9	1	3.67	3.45	11.18	4.45	7.23	8.31	0.84	3.36	8.85	1.34	33.56	3.39	15.9	4.74	10.5	3.4	0	6.64	10.04	16.9	9.05	3.72	17.22	7.58	17.02	24.12	23.84	18.77	18.94	27.82	27.91	17.88	6.15	25.98	25.7	17.52	22.39	16.06
Aars	1775.15	1829.45	1753.15	1761.04	1861.02	1844.78	2702.97	2897.56	5041.14	3980.83	3898.66	3872.6	4525.39	4522.09	4607.44	4632.05	4590.2	4917.11	4350.25	3004.67	3417.77	2651.39	3671.93	4049.46	3531.52	4558.22	4181.42	3178.1	3586.81	4441.11	3515.93	4579.73	3609.92	4900.74	3317.64	2947.16	2832.36	3108.34	3338.87	3160.33	2928.83	3376.52	3412.74	4294.09	3590.61	3027.81	3471.75	2241.53	2343.22
Aars2	872.32	786.24	770.3	601.28	677.35	607.15	818.83	737.53	700.05	808.94	685.3	597.48	697.68	495.18	530.09	563.87	486.73	254.12	742.97	646.81	458.12	664.17	493.89	633.65	790.89	642.93	595.89	608.66	662.75	356.35	731.92	573.51	772.86	581.03	558.2	648.15	497.07	529.68	443.16	444.11	497.59	433.6	392.76	427.5	412.17	596.9	506.49	454.58	460.3
Aarsd1	1166.68	989.52	1093.68	1117.95	988.64	932.75	958.96	828.63	856.72	775.53	855.63	947.53	935.13	845	803.29	1109.67	845.08	723.77	1012.76	826.76	815.48	844.35	710.88	923.6	938.83	859.42	836.06	1078.43	909.27	856.1	844.33	971.63	821.96	1190.75	882.77	940.31	805.23	1096.44	907.98	1034.5	947.03	924.09	997	910.37	876.87	999.23	942.93	1004.32	1012.65
Aasdh	213.59	260.8	294.31	219.01	219.06	261.69	187.4	113.87	117.01	95.34	85.66	137.46	139.02	156.54	126.21	157.23	122.84	116.57	159.69	169.63	186.74	190.77	177.44	158.98	234.23	161.39	193.72	262.8	183.94	111.85	154.67	183.05	170.34	107.6	189.43	191.47	184.22	167.73	175.39	222.05	189.41	185.68	172.02	148.24	189.92	218.79	187.56	197.06	215.16
Aasdhppt	1207.96	1321.27	1070.06	1346.91	1179.83	1091.67	910	1065.13	1003.47	929.84	999.07	849.48	979.16	991.95	877.54	1077.14	943.9	822.73	1138.83	1166.76	802.05	1340.71	898.49	1069.71	1177.81	997.19	1113.61	1066.18	1223.1	1091.28	1121.55	1056.54	1159.67	1038.68	1078.52	1153.05	1250.04	1331.26	1155.54	1072.39	1181.38	1128.01	1201.09	1221.61	1081.22	1228.3	1212.96	861.01	887.41
Aass	12.56	15.34	1.82	13.94	6.73	12.09	8.44	7.01	1.98	6.88	18.93	1.83	1.73	1.6	11.88	5.42	0.92	0	4.2	5.16	6.72	24.73	4.52	0.76	0	7.87	7.93	5.45	2.84	2.87	3.38	1.39	4.46	2.87	13.89	2.84	10.72	5.3	13.71	13.68	12.84	10.73	8.02	5.54	7.5	6.61	0	40.31	20.34
Aatf	211.8	195.6	245.26	266.79	213.29	222.82	241.43	296.06	382.75	339.11	315.76	346.39	550.89	594.21	494.45	509.65	528.29	814.35	407.63	454.31	470.21	349.75	551.52	559.46	402.08	687.54	728.43	383.99	512	854.67	521.47	823.38	502.85	665.67	424.33	375.84	455.54	469.65	464.09	468.31	458	573.13	547.52	882.69	612.48	435.38	506.49	304.54	266.54
Aatk	224.36	366.27	459.63	328.52	500.56	342.01	417.01	296.06	320.28	119.92	408.39	434.36	234.86	167.72	598.39	169.88	530.14	304.44	287.44	203.56	294.22	201.37	188.74	181.69	206.73	296.53	225.44	469.77	296.77	188.57	267.08	292.32	188.94	179.33	223.53	312.02	235.14	309.86	169.61	189.43	156.23	199.63	183.12	135.32	114.3	151.24	225.51	190.34	219.44
Abat	23.33	19.18	19.98	14.93	19.22	19	21.95	31.53	23.8	16.71	65.74	24.74	20.72	9.58	40.09	14.46	18.47	17.61	16.81	20.65	17.47	7.07	13.56	11.36	15.17	32.8	18.13	38.13	2.84	7.17	21.97	7.66	15.62	14.35	17.68	15.6	6.7	14.12	15.88	9.47	9.63	8.59	3.08	9.84	2.89	6.61	5.84	3.36	12.85
Abca1	391.29	433.39	494.15	554.49	666.78	766.07	1018.05	968.77	980.66	1116.6	1264.03	1312.25	1150.13	1059.04	1170.05	750.02	897.72	1232.84	915.27	910.1	918.93	409.81	1152.78	1050.79	543.38	603.56	783.94	646.79	748.08	692.62	716.71	572.81	869.57	466.26	545.57	631.13	1208.51	625.91	446.77	876.64	1075.44	818.91	670.83	580.05	1244.01	781.91	593.34	1850.78	1722.36
Abca16	8.97	15.34	21.8	7.96	13.45	9.5	3.38	12.26	2.97	4.91	10.96	6.41	8.63	9.58	8.91	14.46	0.92	8.39	4.2	14.75	6.72	17.66	10.17	1.51	9.48	10.5	2.27	16.34	4.74	5.74	7.61	15.31	5.95	8.61	11.37	25.53	14.07	7.06	13.71	15.79	7.49	8.59	25.9	4.92	3.46	14.68	20.43	8.96	10.7
Abca17	0	1.92	5.45	4.98	6.73	1.73	1.69	0	0	3.93	0	0	10.36	9.58	4.45	12.65	0.92	1.68	0	16.23	18.81	3.53	7.91	12.87	7.59	14.43	13.59	10.89	9.48	21.51	5.07	20.18	10.41	8.61	16.42	9.93	32.16	0	10.1	26.31	44.94	32.2	14.8	28.91	24.82	19.09	16.06	53.74	72.79
Abca2	696.42	784.32	755.76	807.35	873.34	843.8	940.38	1042.35	893.4	823.69	1064.81	821.99	572.47	476.01	714.2	457.24	655.74	1014.79	641.27	617.31	691.88	628.84	795.64	629.87	653.39	893.54	762.42	1071.62	947.19	540.62	854.47	712.02	879.24	1114.72	1068.41	940.31	953.95	1273.88	1031.4	1079.75	1077.58	1279.34	1122.17	1238.22	1366.97	935.36	1048.02	1560.79	1623.88
Abca3	407.44	337.51	428.75	373.31	403.52	407.65	293.76	283.8	264.75	277.18	251.01	313.4	304.8	362.6	362.3	294.59	306.63	306.95	370.65	486.03	464.84	404.51	508.58	487.54	478.9	493.35	490.53	539.21	450.37	463.18	480.06	474.68	464.16	456.22	522.84	489.3	478.98	391.08	458.32	458.84	556.45	491.56	487.09	492.09	659.82	538.16	483.87	808.38	674.39
Abca4	35.9	30.68	18.17	13.94	22.1	44.05	21.95	43.8	26.77	33.42	32.87	49.48	26.77	33.54	53.45	43.37	24.01	73.8	9.25	53.1	45.68	37.09	28.25	31.8	9.48	38.05	53.24	40.85	15.17	55.21	27.89	44.54	31.24	31.56	42.94	32.62	58.95	33.55	36.81	26.31	43.87	37.56	40.69	34.45	26.55	25.7	40.14	60.46	52.45
Abca5	107.69	143.82	168.96	124.44	172.94	170.14	330.91	280.3	336.14	338.13	327.71	458.19	131.25	132.58	194.51	83.13	199.49	244.89	173.14	98.09	141.06	132.48	102.85	83.28	73.02	128.59	184.66	148.42	168.77	103.97	165.65	91.18	188.2	120.51	227.32	181.54	228.44	161.55	150.13	137.86	107.01	129.87	85.09	135.94	136.24	122.61	132.83	98.53	124.17
Abca6	3.59	3.84	1.82	0	0	0.86	8.44	7.01	14.87	2.95	1	3.67	9.5	22.36	25.24	1.81	25.86	20.97	5.04	2.95	9.4	3.53	20.34	10.6	5.69	6.56	11.33	4.08	1.9	2.15	4.23	6.26	0.74	5.74	5.05	2.84	4.69	2.65	0.72	1.05	2.14	1.07	0	2.46	0.58	0	0	0	0
Abca7	443.34	458.32	503.24	457.93	382.39	366.19	653.37	718.26	716.9	637.92	724.15	610.31	618.24	627.76	605.81	679.54	477.49	1094.46	700.11	476.44	510.52	400.98	670.19	464.07	532	770.2	697.85	671.3	669.39	718.44	619.51	820.59	631.53	456.22	572.09	477.96	521.19	639.15	706.61	784.03	575.71	868.28	849.64	738.13	781.62	563.86	772.15	637.08	554.49
Abca8	269.23	295.32	299.76	259.83	286.31	322.15	192.47	159.42	101.14	150.39	134.47	95.3	41.45	55.91	50.48	45.18	69.27	38.58	70.6	112.84	87.33	158.98	22.6	40.12	100.52	76.1	72.5	117.1	104.3	34.42	91.28	26.45	136.87	90.38	88.4	177.28	205.66	143.01	150.85	111.55	169.07	49.37	61.66	37.52	54.84	168.86	137.21	178.02	190.54
Abca8a	6677	8284.31	8355.18	8880.88	8762.25	7925.82	6712.69	5185.48	4029.74	3960.19	4927.61	4298.72	2339.11	2263.44	2163.4	1897.64	1962.61	1884.49	2016.28	4034.99	2711.11	5767.35	1558.51	1743.49	3904.21	2193.83	1484.06	3583.87	3714.81	1112.79	4182.77	1640.49	3964.74	1675.66	3001.91	5353.96	5336.47	5075.22	3704.8	2757.27	4650.61	1223.53	2051.35	1491.03	1185.71	4923.49	3912.56	3070.07	2627.96
Abca9	156.16	237.79	205.29	156.29	163.33	240.96	119.87	129.64	55.53	107.14	107.58	98.97	26.77	39.93	63.85	19.88	35.1	39.42	57.15	154.14	63.14	107.75	32.77	31.04	63.54	82.66	83.83	138.89	184.89	41.59	169.04	43.15	190.43	98.99	209.64	204.23	200.3	132.42	179	97.87	262.17	98.74	69.06	71.35	83.7	180.61	162.02	173.55	186.26
Abcb10	540.26	594.48	601.34	508.7	477.5	538.06	599.35	583.37	704.01	857.11	584.7	705.61	569.88	798.67	516.72	468.08	736.09	663.39	775.75	584.12	467.53	595.28	392.17	563.25	521.57	722.97	577.76	544.66	662.75	506.2	601.76	541.49	670.21	622.63	543.05	584.33	513.82	447.58	538.43	467.26	494.38	511.95	373.64	533.92	487.79	562.39	540.8	478.09	413.2
Abcb11	0	0	0	0	0	0.86	0	1.75	0	0.98	0	0	4.32	1.6	0	0	0	5.03	0	0	1.34	1.77	6.78	0.76	0.95	1.31	2.27	0	0.95	2.15	5.07	0	0	4.3	1.26	0	0.67	1.77	0.72	6.31	0	0	0.62	0	0	1.47	0	2.24	1.07
Abcb1a	680.26	715.29	763.03	703.82	733.07	697.84	690.52	653.44	733.76	888.56	762	884.3	499.94	712.42	634.02	533.15	755.49	604.68	799.28	540.6	576.35	604.11	307.41	500.41	513.99	459.23	560.77	678.1	622.93	466.77	409.91	416.91	540.78	321.36	603.67	624.04	646.46	527.03	529.05	538.82	545.75	337.01	424.2	407.2	772.39	572.67	615.24	707.62	581.26
Abcb6	949.5	1089.23	1050.08	1139.85	1236.51	1056.26	992.72	1200.02	1228.56	1062.54	1163.42	1114.31	941.17	912.08	956.23	956.05	1059.35	1587.6	1047.22	1167.5	906.84	969.76	739.13	888.78	1344.71	1085.1	1021.85	1232.3	1090.36	839.61	1256.78	990.42	1262.32	1341.39	1135.35	1049.52	1098.65	1411.6	1230.6	1212.36	912.79	1022.83	1246.1	1049.38	1146.46	1173.24	1183.04	1023.36	1394.8
Abcb7	360.77	437.23	436.02	347.43	412.17	299.69	491.3	527.31	546.35	632.02	523.94	559.91	328.98	340.23	403.87	231.33	406.38	248.25	525.29	405.64	290.19	390.38	393.3	367.17	389.76	341.15	265.09	330.88	412.44	242.35	422.59	204.63	463.42	140.59	370.03	415.55	379.17	286.91	376.04	246.26	325.31	233.97	217.65	282.95	341.74	291.47	297.77	322.46	314.71
Abcb8	938.73	970.34	946.52	812.33	841.64	751.39	904.93	709.5	719.88	740.14	734.11	761.51	777.98	779.51	736.48	724.72	784.12	447.85	827.86	803.9	693.23	856.71	700.71	813.07	913.23	779.39	831.53	748.91	616.29	570.02	729.39	686.96	701.45	781.88	764.05	828.27	703.4	741.55	687.12	688.26	720.17	728.75	731.87	671.7	729.67	680.6	737.85	803.91	783.57
Abcb9	420	400.79	268.88	251.86	346.84	217.64	342.73	182.19	298.46	352.87	314.76	168.61	326.39	215.64	188.57	316.27	266.91	98.12	358.04	266.98	180.02	383.31	189.87	382.31	494.07	107.59	75.9	236.93	179.2	95.36	197.77	100.23	228.36	385.92	179.33	194.3	164.8	282.5	86.61	57.88	129.48	77.28	58.57	63.97	74.47	93.24	102.9	163.47	139.16
Abcc1	701.8	801.58	1028.27	801.38	782.07	862.8	1075.45	1182.5	1133.36	1093.01	1034.93	1101.48	446.41	509.55	608.78	300.01	446.09	518.3	616.9	323.77	489.02	466.33	444.16	325.53	462.78	607.5	488.27	634.53	498.72	372.84	733.61	412.04	668.72	494.95	569.57	860.89	925.14	443.17	644.53	440.95	546.82	367.06	430.37	468.1	560.53	524.21	568.53	506.08	684.02
Abcc10	190.26	145.74	168.96	196.11	165.25	159.78	99.61	50.8	101.14	70.77	80.68	96.22	101.02	81.46	100.97	93.98	81.28	67.93	135.31	127.59	153.15	151.91	204.56	147.62	145.09	124.65	122.35	151.14	164.03	78.15	135.23	126.67	141.33	154.94	160.39	180.12	119.24	159.79	155.9	166.28	135.9	163.14	191.75	137.78	166.83	159.32	148.15	208.25	198.03
Abcc12	0	1.92	0	1	0	0	0	0	0	0	0	0	0	0	0	0	0	0	0	1.48	0	0	0	0	0.95	2.62	0	0	0	0	0	0	0	0	0	0	0	0	0	0	1.07	0	0	0	1.15	0.73	0	0	0
Abcc2	25.13	13.42	29.07	26.88	8.65	33.68	3.38	7.01	0	2.95	1	5.5	0.86	3.19	4.45	5.42	0	0.84	6.72	5.9	9.4	15.9	15.82	4.54	0	5.25	5.66	13.62	7.59	4.3	7.61	2.78	10.41	2.87	17.68	15.6	15.41	12.36	12.27	6.31	18.19	4.29	3.08	6.15	8.08	2.2	3.65	10.08	14.99
Abcc3	61.03	84.38	39.97	58.73	74.94	48.37	50.65	56.06	45.61	39.32	47.81	52.23	85.48	78.27	83.15	99.4	61.88	94.77	46.23	109.15	170.62	83.02	163.87	127.18	109.06	123.34	178.99	111.66	114.72	139.1	89.59	180.96	133.89	110.47	112.4	133.32	160.78	101.52	93.83	178.91	233.28	181.38	164.01	179	302.49	132.15	137.94	237.37	255.84
Abcc4	328.47	352.85	265.24	258.83	357.41	214.19	396.75	437.96	446.21	357.78	339.66	298.74	425.69	277.94	332.6	312.66	278	218.89	414.35	350.32	295.56	445.14	325.49	367.93	466.57	347.71	309.27	313.18	462.69	233.74	406.53	311.81	464.16	308.45	243.74	361.66	387.88	283.38	319.02	259.94	368.11	232.9	241.7	256.5	345.78	346.54	340.83	345.97	363.95
Abcc5	1706.94	1865.89	2078.35	2060.69	1837.96	1622.82	2044.53	1531.12	1541.89	1678.83	1285.94	1426.8	1427.3	1137.31	1082.44	1178.34	1281.01	1100.33	1564.95	1129.89	1351.53	1436.1	1219.46	1035.64	1657.65	1422.31	1469.33	1508.71	1711.39	1158.68	1781.63	1561.84	1408.12	1173.54	1278.05	1728.87	1648.64	1506.06	1431.98	1681.72	1606.2	1291.15	1441.55	1075.83	1620.97	1513.9	1721.64	1674.99	1865.8
Abcc6	10.77	5.75	12.72	17.92	15.37	5.18	8.44	5.26	2.97	0.98	1	1.83	4.32	1.6	2.97	3.61	0.92	0.84	1.68	1.48	14.78	3.53	2.26	1.51	4.74	6.56	4.53	8.17	0	0	1.69	6.26	7.44	4.3	5.05	15.6	2.68	6.18	0.72	13.68	6.42	5.37	0.62	3.08	5.77	3.67	2.92	4.48	8.56
Abcc8	233.34	209.03	196.21	263.81	192.15	320.42	217.79	276.79	341.1	154.32	174.31	218.1	202.91	148.55	207.88	229.52	106.21	111.54	190.79	131.28	145.09	190.77	79.11	112.04	186.82	135.15	79.3	159.31	159.29	38	110.72	82.13	133.15	100.42	66.93	138.99	125.27	109.47	90.22	93.66	118.78	51.52	93.1	38.75	94.67	134.36	177.35	169.07	246.2
Abcc9	6685.97	6911.26	7125.25	7181.55	8192.51	7411.08	5615.3	6737.62	6811.09	6300.53	6085.05	6240.52	4022.86	3199.48	4184.26	3513.34	3393.24	2279.5	4725.09	4785.05	3464.79	6890.79	2406.14	3246.99	5975.32	3757.84	3843.82	4327.34	5483.09	2362.52	4802.29	2824.4	5172.76	2391.55	4415.1	6386.46	4994.82	4255.98	4333.46	3690.74	4655.96	2163.72	3069.93	2603.77	3363.74	5300.86	5472.18	3814.64	3973.52
Abcd1	507.95	579.13	508.69	530.6	453.48	511.29	413.63	448.47	371.84	455.09	366.56	328.98	249.54	244.39	359.33	256.63	311.25	223.92	365.6	371.71	303.62	397.44	351.48	339.92	348.03	359.51	311.54	443.9	424.77	261.71	378.64	283.28	437.39	374.44	419.28	510.58	601.58	391.08	465.54	444.11	555.38	440.04	381.04	408.43	532.24	530.09	452.49	730.01	778.22
Abcd2	875.91	876.37	766.66	674.95	869.5	821.34	425.45	458.98	382.75	481.63	372.53	335.39	208.96	130.98	194.51	157.23	155.16	51.16	304.25	376.87	158.53	773.69	83.63	190.02	323.37	145.64	140.48	306.37	329	48.76	232.42	96.05	334.73	123.38	197.01	665.17	554.01	224.23	288.7	192.59	358.48	107.33	125.16	65.82	103.33	456.67	275.14	389.64	341.47
Abcd3	1344.37	1213.88	1302.6	1567.92	1778.39	1328.31	1244.28	828.63	736.74	914.12	787.9	894.38	961.03	674.08	693.42	833.15	750.87	457.91	945.52	1241.25	1223.9	1036.89	890.58	1091.67	1537.22	901.41	841.72	1248.64	1150.09	800.89	1129.15	885.32	1215.46	855.05	1017.9	1059.45	1035	1305.66	1148.32	1026.08	788.66	866.13	1030.3	780.58	857.82	1049.89	1143.63	813.98	864.93
Abcd4	163.34	153.41	190.76	167.24	154.68	174.46	111.43	101.61	61.48	57.99	77.69	63.23	169.24	83.06	120.27	133.74	84.97	62.9	92.45	118.74	157.19	157.21	125.45	152.17	153.63	137.77	149.54	175.65	134.64	172.8	106.49	204.63	147.28	111.9	159.13	195.72	137.33	174.79	151.57	245.21	193.69	137.38	218.88	179.61	260.35	192.36	197.05	283.27	279.39
Abce1	2074.89	1988.62	2027.48	2132.37	2330.84	2203.2	2753.62	3712.17	3947.44	3917.93	3811	3434.58	3816.49	4191.44	4225.83	4214.57	4106.24	5766.68	3799.74	3052.61	2842.77	2820.97	3145.27	3479.4	3015.64	3563.65	3318.17	2893.51	3246.43	4228.88	3182.08	3627.59	3323.54	2645.48	2961.5	2599.69	2931.51	3255.77	3089.86	2984.58	2655.96	3547.17	3413.98	4409.12	3483.81	2906.67	3032.4	2325.51	2340.01
Abcf1	2241.82	2193.81	2256.39	2257.8	2181.92	2357.79	3305.7	4213.2	4817.05	4069.3	4222.38	3837.78	3353.68	3499.79	4077.35	3433.82	3943.69	5667.71	4077.1	2705.98	2536.46	2619.59	2751.97	3131.16	3145.56	3231.69	2946.59	2982.02	3323.23	3351.27	3356.19	3276.8	2913.68	3926.61	2926.14	2531.61	2887.29	2960.91	2858.9	2826.72	2635.63	3225.19	3005.8	3738.65	3269.65	2934.56	3076.92	2538.24	2519.85
Abcf2	2089.25	1957.94	2087.43	1938.24	2025.31	2039.97	3364.79	4439.19	3769.95	3535.57	3591.86	3303.53	3208.62	2884.81	3266.63	3424.79	2768.9	4121.21	3730.82	2349.75	1995.04	2566.6	2393.7	2639.83	2828.82	2751.47	2925.07	2746.46	3043.53	2594.12	3546.35	2612.81	3037.16	4543.51	2644.51	2493.32	2190.59	3127.76	2562.98	2398.4	2334.93	2946.13	2474.93	3240.41	2615.03	2778.92	2698.14	1972.82	2356.07
Abcf3	2094.64	2113.27	2060.18	2006.93	2115.62	2036.51	2503.75	2647.05	2839.86	2554.61	2516.1	3029.54	2477.27	2225.1	2432.16	2633.2	2062.36	3198.68	2800.43	1884.37	2048.78	2246.88	1957.46	2238.6	2558.55	2178.08	2058.42	2272.6	2226.23	1785.34	2416.36	1979.45	2088.74	3344.15	2024.43	1931.68	1667.4	2542.47	2077.95	1840.63	1726.05	1934.04	1752.92	2120.9	1444.9	1941.2	1852.28	1415.23	1380.89
Abcg1	192.05	124.65	143.52	164.26	171.98	301.42	455.84	961.77	714.92	804.03	1009.03	814.66	831.51	509.55	899.81	621.7	539.37	1335.16	500.92	795.05	631.43	208.44	1208.15	1151.47	324.32	498.6	505.26	389.43	355.55	639.57	308.49	463.54	491.69	383.05	285.42	314.86	601.58	246.3	252.62	529.35	790.8	523.76	443.32	445.96	594.59	345.8	318.93	878.92	750.39
Abcg2	10.77	28.76	18.17	19.91	34.59	30.23	27.01	29.78	18.84	28.5	44.82	21.99	56.12	39.93	46.03	41.57	60.03	28.51	11.77	60.48	115.54	17.66	97.19	59.05	54.05	69.54	90.63	47.66	29.39	141.97	68.46	107.88	31.99	86.08	55.57	49.64	69.67	60.91	41.86	70.51	69.56	52.59	71.52	59.05	62.34	59.47	38.68	55.98	57.8
Abcg3l1	131.03	120.81	181.67	106.52	162.37	83.78	40.52	57.81	48.59	61.92	39.84	43.07	44.04	23.96	40.09	28.92	27.71	21.81	50.43	98.83	80.61	88.32	82.5	37.1	71.12	53.8	87.23	72.17	119.47	78.87	72.69	70.3	77.36	47.34	79.56	102.12	113.21	96.23	93.11	104.19	127.34	88.01	106.05	83.04	81.97	106.46	105.82	144.43	131.67
Abcg3l3	192.05	232.04	167.14	235.93	196.96	228.01	89.48	78.83	17.85	63.89	19.92	70.56	39.72	30.35	32.67	37.95	26.78	16.77	43.7	85.55	108.82	100.69	71.2	64.35	96.73	69.54	64.57	106.21	145.07	35.13	96.35	56.38	54.3	28.69	130.08	146.08	157.43	83.87	121.98	116.82	144.46	116.99	114.07	87.96	77.35	114.53	145.23	147.79	174.48
Abcg4	17.95	17.26	38.15	12.94	17.29	25.91	10.13	5.26	0	4.91	6.97	12.83	13.82	7.99	14.85	1.81	7.39	1.68	5.04	2.95	10.75	8.83	7.91	0.76	13.28	18.37	33.99	23.15	14.22	5.74	4.23	14.62	5.95	4.3	8.84	9.93	20.77	10.59	21.65	17.89	13.91	38.64	33.3	9.84	15.01	2.2	2.92	48.14	36.4
Abcg5	0	0	0	0	0	0	0	0	0	0	0	0	6.04	0	0	0	0	0.84	0	4.43	4.03	1.77	6.78	1.51	0	3.94	6.8	2.72	0	0	3.38	0.7	0	1.43	3.79	0	0	0	0	9.47	2.14	0	0	1.85	1.73	0.73	0	2.24	2.14
Abcg8	0	1.92	0	0	3.84	0	0	1.75	0	1.97	0	0	0.86	1.6	0	0	0	0.84	0	0	2.69	5.3	3.39	3.03	5.69	2.62	1.13	0	0.95	3.59	0	0.7	0	0	2.53	5.67	2.01	0	5.05	2.1	0	1.07	0	1.23	4.62	0	0	0	0
Abhd1	301.54	343.26	303.4	390.24	394.88	299.69	329.22	476.5	415.47	399.07	432.3	397.71	257.31	269.95	258.36	173.5	319.56	140.9	256.34	278.78	319.74	203.14	256.55	363.38	286.39	238.8	215.24	378.54	283.49	225.86	300.04	264.48	296.8	274.02	190.7	219.83	254.56	326.64	233.13	207.32	150.88	193.19	208.4	140.86	178.95	210.71	191.94	184.74	180.91
Abhd10	16.15	7.67	36.33	5.97	29.78	7.77	8.44	40.29	105.11	6.88	4.98	15.58	3.45	0	1.48	0	11.08	11.74	35.3	2.95	6.72	0	37.3	56.78	4.74	7.87	4.53	6.81	9.48	2.15	25.36	3.48	29.75	0	3.79	26.95	2.68	0	27.43	10.52	36.38	82.64	3.08	41.83	4.62	2.2	67.87	12.32	16.06
Abhd11	396.67	329.84	510.5	498.75	343	418.01	346.1	318.84	267.72	376.46	277.91	284.99	432.59	452.05	354.88	543.99	404.53	241.54	355.52	331.15	400.35	457.5	480.32	505.71	420.1	408.06	389.71	374.45	353.66	431.64	394.7	445.44	354.82	526.51	483.69	470.87	315.53	370.78	281.49	331.5	408.77	352.03	312.6	433.04	304.22	403.81	394.1	302.3	388.57
Abhd12	472.06	458.32	412.4	469.88	466.94	454.29	357.92	395.92	349.03	341.07	404.41	415.12	372.15	290.72	331.12	319.89	376.82	361.47	335.35	415.23	443.34	388.61	441.9	443.63	431.48	396.25	391.97	390.79	444.68	424.47	473.3	521.31	391.27	701.54	511.47	452.43	671.92	600.3	480.69	681.95	806.85	846.81	692.41	760.89	1077.18	671.05	529.85	1143.16	1047.97
Abhd13	678.47	628.99	597.71	741.65	690.8	823.93	719.22	537.82	543.38	604.5	677.33	635.05	802.15	779.51	717.17	742.79	879.25	857.96	789.2	705.81	699.94	602.35	752.69	727.53	758.65	621.93	706.91	597.77	747.13	831.72	782.63	767.7	722.28	688.63	625.14	621.2	858.15	785.69	792.49	728.26	612.09	793.15	795.38	820.56	801.25	792.93	715.95	648.28	602.67
Abhd14a	258.46	360.52	334.28	295.66	278.62	247.01	570.65	374.9	208.23	308.64	175.31	199.77	221.91	178.9	233.12	173.5	226.28	72.13	268.11	158.57	167.93	279.09	113.02	189.26	207.68	153.52	148.41	336.33	233.24	88.91	312.71	173.31	177.78	146.33	156.6	302.09	167.48	195.1	140.02	154.7	189.41	104.11	151.06	88.58	117.76	171.8	219.68	126.52	158.43
Abhd14b	382.31	416.13	419.67	490.78	378.54	349.78	297.14	224.24	174.52	225.09	222.13	247.42	189.1	209.25	179.66	144.58	193.03	98.96	235.33	252.97	280.78	310.89	170.66	225.6	232.34	245.36	190.32	403.05	244.62	179.97	311.87	216.46	287.87	243.89	262.68	337.55	276.67	373.42	287.26	289.41	278.22	294.08	263.89	252.2	246.49	342.87	261.28	293.35	333.98
Abhd15	21.54	26.85	27.25	29.87	17.29	12.95	47.27	99.86	84.28	89.45	56.78	76.98	56.12	39.93	77.21	34.34	27.71	81.35	32.78	60.48	55.08	61.82	89.28	72.68	21.81	45.92	46.45	49.02	46.46	53.78	70.99	47.33	54.3	150.64	30.31	55.31	55.6	71.51	37.53	38.94	37.45	53.66	54.88	45.52	66.96	42.58	27	92.93	73.86
Abhd16a	2074.89	1846.71	1891.23	1705.3	1711.14	1550.27	2095.18	2244.12	1989.09	1915.71	1950.32	1773.19	1811.54	1958.35	1992.65	2241.02	1752.96	1628.69	2150.75	1484.64	1578.57	2087.9	1431.93	1603.43	1830.24	1671.61	1609.81	1953.97	1644.07	1414.65	1733.45	1500.59	1603.01	2184.96	1597.57	1850.84	1253.39	1706.45	1447.85	1732.24	1448.9	1514.39	1519.24	1567.3	1339.84	1494.81	1602.68	1641.4	1533.96
Abhd17a	2130.54	1743.16	1509.71	1857.61	1552.61	1765.32	1330.38	1166.73	1210.71	1335.79	1403.48	1251.77	1488.6	1562.2	1299.23	1747.64	1708.63	1585.08	1732.2	1545.85	1425.42	1801.74	1348.3	1769.23	1617.82	1348.84	1570.16	1458.33	1268.61	1669.18	1472.3	1781.78	1472.09	2513.49	1368.98	1517.55	1300.29	1706.45	1621.8	1651.2	1509.9	1834.22	1849.73	1756.14	1394.1	1560.89	1613.63	1691.79	1470.8
Abhd17b	613.85	630.91	634.04	784.46	691.76	752.25	906.62	916.22	1196.82	1176.56	1208.24	1286.59	1557.68	1634.09	1348.23	1678.96	1246.83	1664.75	1387.61	1239.78	1029.09	1066.92	1344.9	1106.05	1381.69	1250.43	1075.09	1041.67	1173.8	1424.68	1006.6	1220.1	1026.52	424.65	924.44	760.19	989.45	1093.79	1145.44	987.14	829.32	1013.17	1159.78	1286.81	975.58	1016.12	1148	603.49	662.61
Abhd17c	159.75	128.48	105.37	156.29	152.76	149.41	143.51	131.39	182.45	240.82	167.34	233.68	296.17	402.53	295.48	357.84	315.86	558.55	242.05	304.6	288.84	185.47	387.65	319.48	285.44	389.69	352.32	246.46	255.05	456.73	217.21	331.3	271.51	286.93	227.32	167.36	244.52	212.75	243.96	317.82	242.91	349.89	393.37	360.46	411.02	319.37	254.71	287.75	268.68
Abhd18	324.88	379.7	405.13	302.63	325.7	317.83	261.69	210.22	232.03	272.27	210.17	338.14	164.92	134.18	142.54	131.93	211.5	240.7	179.02	252.97	225.7	294.99	197.78	239.98	196.3	141.71	156.34	242.37	284.44	142.68	265.39	146.86	267.79	129.12	266.47	263.8	211.69	278.97	194.15	149.44	135.9	128.79	170.17	111.34	98.71	205.57	159.83	143.31	150.93
Abhd2	134.62	115.06	118.09	107.51	127.78	190.87	411.95	366.14	985.62	1028.14	601.63	666.2	588.88	1015.91	1226.47	845.8	1450.02	1010.59	516.89	323.04	533.36	224.33	667.93	566.27	327.17	516.97	495.06	300.93	263.58	599.41	300.88	432.22	360.03	532.25	348.56	221.25	386.54	180.97	389.75	283.09	337.08	489.41	369.33	559.14	594.01	242.28	231.35	326.94	287.95
Abhd3	61.03	80.54	47.24	76.65	72.06	71.68	42.21	36.79	28.76	24.57	41.84	49.48	40.58	28.75	44.54	27.11	39.71	4.19	33.62	47.94	33.59	47.69	25.99	26.5	44.57	31.49	29.45	53.1	44.56	22.23	26.2	21.58	48.35	30.13	35.36	55.31	60.96	17.66	25.26	31.57	29.96	21.47	29.6	22.14	16.74	35.98	40.14	30.23	33.18
Abhd4	1227.71	1183.2	1193.6	1076.14	1265.34	1302.4	970.77	1065.13	822.01	1149.04	994.09	925.54	948.94	953.62	996.32	957.86	844.15	1928.93	945.52	1326.07	1328.69	1404.3	1251.1	1366.48	1362.73	1686.04	1529.37	1648.96	1570.12	1198.83	2079.98	1307.1	1659.54	3638.25	2189.87	1506.2	1789.32	1966.88	2096.72	1488.08	1529.16	2487.85	1884.25	2567.48	1768.75	1789.96	1648.66	1302.15	1432.27
Abhd5	732.32	797.75	819.35	857.13	884.87	780.75	989.35	989.8	1328.7	1462.59	1378.57	1288.42	1392.76	1191.62	1431.38	1377.14	1272.7	1985.13	958.13	1211.75	945.8	722.46	979.86	973.57	945.47	1083.79	988.99	924.56	993.65	1282	821.51	1131.71	970.73	921.04	943.39	811.25	1083.91	810.41	958.5	954.52	1033.71	1141.96	1143.13	1187.17	1159.15	1079.26	1046.56	989.77	912.03
Abhd6	342.82	341.34	310.66	380.28	292.08	324.74	381.56	255.77	191.37	231.97	335.68	301.49	284.08	244.39	172.24	280.13	217.04	173.6	219.36	323.04	360.05	296.76	359.39	328.56	300.62	270.29	305.87	309.1	343.23	294.69	346.52	305.55	321.34	354.36	261.42	307.76	373.14	343.41	328.4	431.48	362.76	368.13	504.98	271.26	456.62	417.02	440.81	342.61	443.17
Abhd8	662.32	492.84	566.82	598.3	550.52	528.56	417.01	406.43	371.84	371.54	360.58	201.6	316.03	305.09	322.21	431.94	320.48	159.35	459.73	348.85	292.88	625.31	265.59	282.38	430.53	334.58	346.66	393.52	405.8	296.84	326.24	313.2	441.85	428.96	375.08	426.9	417.35	395.49	386.86	399.91	498.66	337.01	297.81	333.39	329.04	502.92	426.94	548.63	520.24
Abi1	1529.25	1384.55	1613.26	1902.41	1609.29	1555.45	1480.64	1392.72	1747.15	1622.8	1747.12	2038.94	1777.86	2209.13	1900.59	1798.24	2005.09	2896.76	1519.56	1938.21	2136.11	1411.37	2091.95	1779.82	1469.89	1884.17	1880.56	1737.47	1736.04	2287.96	1894.88	1980.14	1687.06	1266.79	2234.07	1554.42	2083.41	1969.53	2179	1861.68	1771	2052.1	2013.73	2031.71	2019.28	1846.49	1836.22	1858.61	1916.11
Abi2	240.52	249.3	265.24	211.05	230.59	297.96	270.13	248.76	340.11	276.2	264.96	238.26	184.78	218.84	271.72	128.32	302.93	226.44	302.57	224.21	232.42	213.74	218.12	171.85	218.11	247.99	252.63	223.31	242.72	225.14	223.13	174	286.38	134.86	265.21	256.71	314.86	183.62	228.08	210.48	284.64	216.8	200.39	233.74	310.57	226.87	210.92	281.03	249.42
Abi3	129.23	120.81	132.62	100.55	108.57	118.32	86.1	73.58	60.49	91.41	66.74	91.64	241.77	210.85	127.7	251.21	153.31	223.92	195.83	243.38	261.98	183.71	421.55	314.93	178.28	230.93	256.03	172.93	185.84	284.65	151.29	297.89	221.67	205.15	214.69	214.16	217.05	185.39	186.21	313.61	257.89	265.1	291.02	279.88	425.45	236.41	243.76	345.97	372.52
Abi3bp	847.19	1171.69	941.07	1036.32	1021.3	1099.44	1094.02	981.04	1051.06	1315.15	966.2	1022.67	913.54	1458.38	1596.2	755.44	1063.04	775.77	642.12	1520.77	1743.82	1346.01	2018.49	1485.33	1266.95	1426.25	1373.04	738.02	949.09	1194.53	1160.43	1401.06	1070.41	517.91	1389.19	1180	1493.22	1062.01	1582.1	1244.98	1807.38	1740.85	1511.23	1219.77	1330.03	1374.41	1377.17	1252.88	1660.27
Abl1	43.08	26.85	34.52	49.78	26.9	32.82	35.45	38.54	40.65	25.56	32.87	50.4	35.4	33.54	32.67	25.3	39.71	30.19	47.91	39.09	96.73	38.86	56.51	34.07	32.24	53.8	61.17	39.49	44.56	33.7	42.26	26.45	55.05	67.43	89.67	43.97	56.94	49.44	31.04	39.99	54.57	52.59	41.93	40.6	49.07	28.63	35.76	34.71	36.4
Abl2	102.31	92.05	92.65	110.5	82.63	116.59	151.95	217.23	437.28	380.39	345.64	287.74	202.91	204.46	231.63	113.86	298.32	275.08	164.73	106.2	145.09	105.98	183.09	106.74	123.28	166.64	130.28	95.32	138.43	215.1	155.51	140.59	179.27	182.2	159.13	116.3	164.13	81.22	119.81	84.19	90.96	99.81	112.22	179	169.14	107.19	143.77	81.73	104.9
Ablim2	1035.65	983.76	1079.14	1046.27	1249.01	1317.08	1094.02	1452.28	1336.64	1439.98	1096.68	1135.39	1039.61	1618.11	1489.29	1521.73	1691.08	1533.92	1536.37	1603.38	1622.9	1759.35	1260.14	1683.68	1908.95	1380.33	1435.34	759.8	1516.07	1242.57	1417.36	1353.73	1531.6	1365.78	900.45	1419.69	1330.43	1021.4	1175.75	1170.26	1200.64	773.83	803.4	801.49	838.77	1461.78	1364.03	913.63	809.26
Ablim3	1520.27	1470.85	1524.24	1362.84	1371.02	1521.77	700.65	522.05	334.16	542.57	389.47	524.17	698.54	693.25	626.6	610.86	647.43	563.58	983.34	873.23	1233.3	1409.6	682.62	636.68	1524.89	1083.79	933.48	1491.01	1234.48	787.99	1409.75	776.74	1104.62	1176.41	1222.49	1215.46	946.58	1183.84	1009.75	1129.22	823.97	892.96	796.62	799.65	669.05	891.31	760.47	731.13	684.02
Abo	46.67	42.19	52.69	36.83	66.29	57	28.7	45.55	19.83	20.64	32.87	42.15	20.72	9.58	22.27	23.49	18.47	10.06	14.29	32.45	14.78	44.16	54.25	35.58	36.98	5.25	28.32	16.34	34.13	13.62	23.66	37.58	18.6	45.91	25.26	49.64	32.83	7.06	15.16	35.78	29.96	21.47	22.81	22.76	30.02	27.17	24.81	52.62	49.24
Abr	423.59	515.85	457.82	456.94	392	451.69	798.57	606.14	405.55	494.41	502.02	580.07	495.63	376.97	482.57	354.23	471.95	400.88	436.2	424.81	745.62	508.73	764	541.29	503.55	578.63	695.58	480.66	523.37	602.28	702.34	529.66	549.71	849.31	642.82	679.35	592.2	615.31	542.04	529.35	600.32	559.18	622.12	608.35	774.69	459.6	548.09	718.81	616.58
Abra	4774.41	6583.34	4999.67	4571.35	5405.31	4761.36	14514.3	14869.7	24354	19158.1	22582.1	21421.2	8256.4	4332	4306.01	9714.11	6322.84	11619.7	6190.02	6387.69	8244.84	5159.7	5335.54	6018.55	10865.8	11499.2	7882.5	7241.28	10036.1	5153.81	13521.1	7855.14	7704.84	20668.9	15241.9	6663.02	7855.98	14781.6	10746.3	4732.61	7010.15	5279.43	5800.12	7311.83	2402.01	10461.5	10381.7	3083.51	4597.6
Abracl	378.72	322.17	308.85	369.33	441.96	385.19	209.35	283.8	225.09	295.86	318.75	222.68	569.02	442.46	476.63	684.96	481.19	410.95	270.63	977.22	753.68	492.83	1038.63	891.05	487.43	720.34	713.71	407.13	478.81	1168.71	445.41	921.51	510.28	374.44	564.52	639.64	852.79	530.56	688.56	981.88	1060.46	853.25	1017.97	837.78	940.95	771.64	751.71	1145.4	1131.47
Abraxas1	105.9	128.48	145.34	145.34	119.14	118.32	114.8	94.6	70.4	54.06	69.73	67.81	114.84	71.88	53.45	113.86	64.65	79.67	68.92	81.87	181.37	107.75	166.14	90.09	114.75	91.85	108.76	115.74	99.55	138.38	109.87	146.86	86.29	86.08	118.71	116.3	118.57	113	116.93	167.33	121.99	159.92	157.84	107.03	121.8	114.53	120.42	126.52	111.33
Abraxas2	791.55	782.41	868.4	963.65	959.81	924.12	1026.49	1059.87	1056.02	880.7	989.11	929.2	847.05	905.7	881.99	872.91	973.45	931.76	1023.69	1006.72	820.86	930.9	879.27	869.09	983.4	999.82	942.55	767.97	835.31	1083.39	963.5	934.04	908.25	903.82	1002.74	893.51	994.14	1051.42	984.48	874.54	1043.34	1109.76	905.75	1216.08	950.18	932.42	964.82	890.12	893.83
Abt1	283.59	349.02	341.55	290.69	284.39	328.19	300.52	325.84	259.79	317.48	349.62	300.57	425.69	482.4	392	498.81	344.5	415.98	368.12	392.36	346.61	305.59	438.51	446.66	348.98	347.71	379.51	309.1	253.15	474.66	324.55	438.48	291.59	502.12	289.2	309.18	284.71	438.75	307.47	384.12	371.32	394.96	418.65	382.6	379.27	331.12	329.88	265.36	304.01
Abtb1	1014.11	993.35	1055.53	918.85	915.62	1037.26	1129.47	1133.45	1172.04	1040.91	1047.88	876.97	836.69	777.91	763.2	862.07	588.32	771.57	879.97	659.35	566.94	1081.05	517.62	705.57	886.67	684.91	684.25	830.61	694.04	572.89	942.37	627.8	716.33	1093.2	687.02	788.56	696.03	1097.32	858.9	728.26	766.18	692.26	694.88	583.74	655.78	892.04	813.02	628.12	681.88
Abtb2	201.03	138.07	212.56	121.45	152.76	170.14	268.44	208.47	342.09	306.67	321.73	366.55	221.05	313.08	372.69	251.21	315.86	434.43	246.26	171.11	153.15	118.35	229.42	180.93	132.76	181.07	181.26	133.44	137.48	219.4	133.54	193.49	165.14	143.46	147.76	136.15	118.57	98.87	114.76	112.61	149.81	90.15	129.48	121.79	140.85	140.23	167.86	163.47	127.38
Acaa1a	737.7	688.44	810.27	617.21	678.31	530.29	683.76	744.54	675.26	637.92	700.24	574.57	562.11	688.46	585.02	686.76	581.86	503.2	632.87	531.02	695.91	648.27	738	610.18	508.3	661.3	619.68	808.82	535.7	580.06	735.3	548.45	624.09	1259.62	716.06	638.22	511.81	587.06	518.95	555.66	653.82	666.5	531.49	560.37	628.65	484.57	523.28	825.18	635.85
Acaa2	7594.19	7490.4	7047.13	7130.78	8004.2	5722.62	6445.94	4474.23	5188.88	7073.1	5340.98	6932.38	4721.4	4838.36	4577.74	5311.58	7611.23	2843.92	5766.43	5887.65	5219.36	5484.72	3305.75	5009.4	5949.72	4167.22	4389.86	8508.98	4889.55	3204.28	6108.93	3824.56	6084.73	6161.78	6063.18	5799.3	4876.24	4636.47	5061.72	3221.37	3987.15	3016.97	2677.79	3141.99	2755.3	4503.53	3699.45	1736.57	2087.38
Acaca	312.31	339.43	381.52	265.8	308.41	329.92	415.32	395.92	478.93	391.2	546.85	448.11	574.2	405.73	1012.66	309.04	535.68	514.1	537.9	342.21	357.36	264.96	419.29	329.32	274.06	394.94	403.3	352.67	390.63	409.41	308.49	356.36	489.46	334.27	362.45	324.78	388.55	253.36	282.93	289.41	327.45	285.49	244.16	351.23	420.83	299.55	358.34	409.79	356.46
Acacb	3702.86	3971.48	4349.27	3689.33	4577.12	3628.24	6999.7	6525.64	7188.88	7906.62	6070.11	7396.07	5018.43	4039.69	4962.31	4333.85	4329.75	4132.11	6862.4	3592.48	3886.64	4113.98	2845.77	3752.7	6249.38	4301.05	3638.77	6497.81	5069.7	1863.49	6456.29	2859.2	4993.49	5666.83	3870.79	4810.77	3529.73	5015.19	4189.11	3110.87	2507.22	2646.69	3091.51	2710.8	3850.38	3753.19	3380.52	3282.8	4457.37
Acad10	938.73	916.64	1050.08	711.78	1021.3	567.43	940.38	523.8	480.91	726.38	453.22	643.3	522.39	682.07	433.57	576.52	870.01	269.21	937.12	467.59	530.67	761.33	344.7	400.48	867.71	662.61	431.62	766.61	471.23	258.84	904.34	423.87	625.58	912.43	584.72	859.47	584.16	685.94	490.8	366.23	541.47	317.69	293.49	190.07	257.46	522.74	398.48	354.93	383.22
Acad11	786.16	803.5	837.52	709.79	632.19	580.38	1549.86	2112.73	1787.8	1360.36	1545.92	1518.43	553.48	694.85	1175.99	572.91	1107.37	1547.34	1352.31	772.19	560.22	611.18	403.47	550.38	684.68	801.69	405.57	1538.67	1352.99	306.88	1130	509.48	1009.41	614.03	546.84	955.91	649.81	829.83	734.75	535.67	470.84	564.54	474.76	717.84	327.31	687.2	435.7	353.81	385.36
Acad8	960.27	1006.77	1024.64	717.76	808.97	706.47	1115.97	1040.6	929.1	1010.44	982.13	878.8	674.36	726.79	887.93	806.04	788.74	608.87	924.51	629.85	608.59	1015.69	662.28	682.86	746.32	767.58	732.97	943.63	741.44	463.9	802.92	531.75	810.8	730.23	856.25	838.2	602.25	758.33	558.64	716.68	674.16	646.11	480.31	537.61	454.89	703.36	678	466.89	552.35
Acad9	1051.81	882.13	1251.73	1057.22	1035.71	1171.12	1051.81	777.82	1207.73	1001.6	972.17	2004.11	925.63	955.21	766.17	777.13	1039.95	1052.53	984.18	959.52	1109.7	793.12	653.24	984.92	986.25	821.37	966.34	1240.47	957.62	682.59	901.8	870.01	991.56	1272.53	1405.61	965.84	850.11	936.65	1153.38	673.53	857.14	837.15	551.22	917.13	806.44	755.48	820.32	759.12	672.24
Acadl	8724.97	8723.46	9526.98	9399.53	8907.33	7365.3	10195.7	8718.96	8397.6	11400.9	8707.73	11058.8	7485.33	8667.2	7363.29	8823.12	10779.1	8325.45	8457.6	8429.16	8474.57	6685.88	5386.4	7956.6	7889.97	7812.22	7322.86	12798.2	8556.01	5630.62	10431.1	5702.39	9003.61	8184.63	9752.11	8003.29	7544.48	7980.52	8165.29	6118.61	5245.58	7454.95	5618.85	6923.7	5166.55	6997.58	5826.87	3173.08	4214.38
Acadm	13284	13368	13556.5	12530.4	13031.9	11233.6	13378.1	11353.7	12277.6	17009.5	12521.7	13460.6	10341.7	8948.33	10242.4	10827.4	14122.5	5703.78	13782.8	11226.6	8275.74	11414.6	6675.93	9828.02	12586	9381.49	7680.85	16111.1	12591.3	6257.28	12943.9	7145.21	13104.5	6906.36	10922.8	12295	8984.11	9744.36	8771.57	5935.49	7362.21	5321.29	4610.13	6698.56	5115.18	8394.75	7395.98	3616.46	4122.32
Acads	3004.65	2655.97	2832.3	2520.61	2492.25	2019.24	2797.52	2606.75	2092.21	2777.74	2138.58	3134	1959.19	2322.54	2447	2522.96	3015.49	1529.73	2413.82	1952.23	2140.14	2628.43	1664.74	2143.97	2422.94	2086.23	2206.83	3774.5	2016.69	1458.38	2358.04	1739.32	2148.99	3200.69	2630.62	2558.56	1593.71	2007.49	1723.57	1685.93	1715.35	1621.72	1300.97	1660.8	1355.43	1950.75	1634.06	1142.04	1281.33
Acadsb	455.9	663.51	639.49	409.15	501.52	547.56	812.07	1147.46	1413.98	1136.26	1157.44	957.61	537.94	484	865.66	451.82	699.15	935.95	856.43	457.26	333.18	704.8	344.7	448.17	542.44	590.44	438.42	586.87	660.85	340.58	874.76	278.4	675.42	136.29	500.11	568.73	464.24	443.17	441	295.72	407.7	398.18	221.97	447.8	241.88	452.26	389.72	375.08	335.05
Acadvl	8089.58	8711.95	8734.88	8283.58	9199.4	6576.78	8336.84	6289.14	7440.74	9947.17	6869.96	8838.44	6740.17	6018.8	5560.7	6818.85	9192.4	5161.16	7802.88	7007.21	6693.14	6495.11	4890.25	6618.89	7694.61	5437.33	5376.59	9805.27	7138.54	4679.16	7888.86	5380.83	7571.69	7894.83	7240.2	6875.76	6453.87	7994.64	6178.28	3812.82	3996.78	4560.34	3908.47	4698.22	3773.03	5158.43	4356.29	2356.86	2824.93
Acan	5.38	3.84	0	1	24.98	0	0	0	5.95	11.8	0	7.33	1.73	28.75	1.48	0	2.77	2.52	5.88	0.74	0	1.77	0	3.79	0	1.31	0	0	0.95	2.87	0	0.7	0.74	0	3.79	1.42	12.73	0	38.25	2.1	8.56	18.25	1.23	11.69	13.85	0	0	6.72	50.31
Acap1	109.49	101.64	132.62	91.59	89.35	158.05	151.95	341.61	258.8	248.68	246.03	197.94	427.41	279.54	160.36	430.13	166.24	498.17	249.62	275.83	451.4	86.55	1824.1	860.77	172.59	127.27	165.4	78.98	89.13	334.12	80.29	269.35	153.98	63.12	85.88	95.02	151.4	130.65	190.55	638.8	176.56	225.39	210.87	186.38	241.88	155.65	140.85	169.07	141.3
Acap2	403.85	408.46	448.73	437.03	489.99	435.29	616.23	688.48	995.54	856.12	799.85	721.19	728.76	729.99	861.2	395.79	805.36	1081.88	602.61	580.43	674.42	468.1	819.37	599.58	549.07	759.7	683.12	525.6	702.57	829.57	683.75	718.98	769.89	457.65	689.54	608.44	765.7	488.19	672.68	600.92	658.1	696.55	701.66	840.86	947.3	614.52	709.38	743.45	690.44
Acap3	493.6	504.35	461.45	515.67	534.19	386.06	481.17	380.15	297.47	287.01	298.82	357.39	341.93	372.18	350.42	305.43	358.35	364.82	378.21	312.71	474.24	416.87	325.49	260.43	439.07	497.28	440.69	507.9	497.77	363.52	450.48	531.75	476.07	477.74	449.59	500.65	464.91	453.76	458.32	488.31	464.42	409.99	483.39	387.52	430.64	430.24	486.79	605.73	585.54
Acat1	10092.7	8675.52	9230.85	10091.4	9244.56	7895.59	10214.2	7569.75	8834.89	9556.95	9601.21	9470.74	7568.23	7459.61	7139.08	8302.62	9097.28	5659.33	8372.71	6901.75	5881.69	8521.19	3461.72	6681.72	6454.22	4781.28	5406.05	8766.33	6416.06	3907.66	7077.5	4409.9	7008.59	5952.33	5208.2	5963.82	5455.04	5300.34	5146.16	4445.3	4253.6	3039.51	2705.53	3554.11	2969.47	5248.74	3905.99	3291.76	3467.2
Acat2	46.67	53.69	43.6	43.8	56.69	55.27	72.6	71.83	128.9	117.95	201.21	126.46	82.89	81.46	123.24	72.29	84.97	150.12	89.09	51.63	77.92	111.28	124.32	60.56	43.62	93.16	67.97	44.93	99.55	78.87	54.94	87.7	63.97	76.04	54.3	82.26	83.74	44.14	101.77	94.72	104.87	113.77	82	99.65	122.38	104.26	101.44	161.23	132.74
Acat2l1	23.33	26.85	27.25	50.77	54.76	65.64	40.52	29.78	52.55	42.27	56.78	61.4	56.12	76.67	59.39	54.22	53.57	87.22	49.59	46.46	51.05	45.93	61.03	35.58	53.11	39.36	41.92	38.13	64.47	49.47	42.26	95.35	40.91	50.21	53.04	53.89	48.9	49.44	46.91	61.04	56.71	42.93	77.07	77.5	64.65	52.13	79.55	44.79	53.52
Acbd3	1044.63	989.52	970.14	1071.16	1053.97	956.94	780	840.89	960.83	1034.03	871.57	934.7	1059.47	1083	917.63	1021.11	1049.19	1247.1	1048.06	1164.55	1136.57	1255.92	1045.41	1059.11	1154.1	1279.29	1226.9	1029.41	1225.94	1393.14	1156.2	1274.39	1294.31	1097.5	1238.9	1137.45	1194.44	1108.8	1338.15	1421.78	1239.16	1279.34	1323.79	1372.93	1357.16	1226.83	1345.06	1149.88	1209.61
Acbd4	464.88	536.95	399.68	476.85	451.56	677.11	660.13	562.34	423.4	457.06	329.7	443.53	469.72	429.69	550.87	666.88	490.42	459.59	491.67	379.09	303.62	503.43	298.37	238.47	558.56	391	328.53	571.89	306.25	191.44	545.98	241.51	421.02	565.25	344.77	321.95	371.13	353.12	352.22	368.34	431.25	255.44	348.36	222.06	225.71	389.86	286.82	463.53	483.85
Acbd5	563.6	556.12	565.01	588.34	598.56	519.06	574.02	576.36	611.8	615.31	581.71	550.74	467.13	408.92	451.39	417.48	491.35	460.43	568.15	584.86	412.44	612.95	428.34	497.38	506.4	488.1	450.88	476.58	588.79	379.29	676.99	419.69	611.45	166.42	611.24	571.56	605.59	518.2	502.35	430.43	547.89	442.19	387.21	495.78	584.2	555.05	517.44	512.8	528.8
Acbd6	482.83	542.7	586.81	552.5	575.5	608.02	489.61	487.01	563.21	485.56	426.32	577.32	543.98	685.26	610.27	708.45	713	733.83	553.87	527.33	577.69	607.65	583.17	656.36	614.51	595.69	643.47	646.79	664.65	674.7	675.29	701.58	585.41	698.67	573.36	500.65	470.94	638.26	570.19	581.97	454.79	558.1	601.16	648.94	557.64	557.25	505.76	479.21	493.48
Accs	100.51	78.62	87.2	46.79	73.02	49.23	52.34	35.04	36.69	57.99	29.88	58.65	32.81	20.77	34.15	52.41	44.33	5.03	53.79	81.87	87.33	63.59	75.72	88.57	54.05	53.8	44.18	59.91	52.15	39.44	74.38	69.6	52.81	40.17	45.46	80.84	85.75	101.52	83.72	78.93	50.29	97.67	97.42	74.43	98.71	70.48	113.85	111.96	119.89
Accsl	7.18	15.34	9.08	8.96	2.88	10.36	11.82	7.01	6.94	10.81	5.98	10.08	16.41	3.19	10.39	25.3	1.85	2.52	2.52	5.16	20.15	7.07	9.04	11.36	8.53	5.25	7.93	19.06	16.12	8.6	20.28	14.62	0.74	7.17	6.31	2.84	4.02	6.18	3.61	11.58	12.84	12.88	6.78	13.53	8.66	5.87	6.57	4.48	2.14
Ace	2087.46	1798.77	1869.42	1746.11	1797.61	1729.91	2520.64	2249.38	2028.75	2540.85	2270.07	2540.19	2879.64	2293.79	2824.15	2004.27	2864.95	1367.87	2146.55	1855.61	2946.22	2073.77	2794.92	2568.67	2287.33	2549.4	2329.18	2156.86	2375.09	2293.69	3324.07	2596.11	1971.21	4580.81	3142.09	2445.09	1909.23	2503.62	2411.41	2104.78	1793.47	2502.87	2404.03	2386.02	1711.6	2257.64	1927.45	1913.48	1684.89
Ace2	5.38	11.51	5.45	17.92	20.18	27.64	8.44	15.77	15.87	9.83	34.86	13.75	2.59	9.58	23.76	21.69	20.32	7.55	1.68	11.8	22.84	12.36	22.6	12.11	11.38	15.75	14.73	10.89	23.7	20.79	6.76	5.57	11.16	20.08	22.73	29.78	33.5	14.12	19.49	15.79	16.05	5.37	14.8	6.77	7.5	16.15	17.52	11.2	13.92
Ace3	0	0	0	0	0	0.86	3.38	3.5	2.97	5.9	1.99	0	0	7.99	4.45	1.81	0	0.84	0.84	0.74	1.34	0	0	3.03	0	0	1.13	1.36	0.95	0	0	1.39	0	2.87	1.26	0	0.67	5.3	0	0	1.07	0	0	0	2.31	0.73	2.19	1.12	0
Acer1	0	1.92	0	0	3.84	0	0	3.5	3.97	0	1	0.92	2.59	4.79	7.42	10.84	0	0	0	0	5.37	0	3.39	4.54	2.84	1.31	1.13	0	0	0	5.92	0	0	1.43	1.26	0	0	0	0.72	1.05	0	0	0	0	2.89	0	0	3.36	0
Acer2	457.7	529.28	365.16	363.36	461.17	320.42	1087.27	473	387.7	497.36	595.66	744.1	1390.17	699.64	977.02	1060.87	974.38	722.93	384.09	308.28	1064.02	314.42	1167.47	975.08	666.66	293.91	368.18	363.56	376.41	599.41	514.71	583.95	217.95	994.21	471.06	363.08	204.99	371.66	219.42	290.46	246.12	209.29	328.02	265.73	187.03	207.78	296.31	329.18	237.64
Acer3	183.08	187.93	256.16	297.66	275.74	276.37	303.89	324.09	305.4	290.94	444.25	409.62	506.85	372.18	363.78	406.64	406.38	455.4	235.33	358.44	490.36	222.57	882.66	618.51	255.1	314.9	390.84	330.88	329	533.45	285.67	419.69	299.77	223.8	298.04	273.73	397.92	286.91	308.91	377.81	441.95	418.58	413.11	465.02	462.39	341.4	370.75	541.91	507.39
Ache	2584.64	2548.58	2319.98	2250.83	2095.45	2371.61	1955.05	2088.21	1728.31	1822.34	1688.35	1266.43	1090.55	1471.16	1241.32	1315.7	1227.44	272.57	2040.65	1291.4	819.51	1913.03	733.48	987.95	1182.55	755.77	981.06	901.41	827.73	605.87	611.06	616.66	814.52	826.35	919.39	1109.09	801.21	963.14	766.51	917.69	935.26	230.75	459.35	259.58	445.65	850.93	845.13	1191.3	640.13
Acin1	2717.47	2661.72	2806.86	2762.52	3109.06	2447.62	2892.06	2874.79	3234.5	3177.79	2936.44	2937.9	3378.72	3087.67	2966.7	3166.35	3122.63	4304.88	3592.15	2826.93	3162.51	2677.89	3379.21	3321.18	3611.18	3158.22	3113.12	3206.7	3150.67	3350.55	3785.54	3921.31	3155.43	2903.71	2899.62	2857.81	2585.84	3620.37	3413.93	3189.8	2460.13	3215.53	3401.03	3491.99	3203.26	2831.04	2998.82	2810.31	2930.9
Ackr2	55.64	47.94	49.05	21.9	42.27	31.96	101.3	122.63	139.81	135.64	141.44	166.78	236.59	100.63	267.27	189.76	88.66	106.51	62.19	68.59	182.71	31.8	331.14	158.22	30.35	61.67	62.31	44.93	8.53	22.23	49.02	89.09	29.01	61.69	30.31	49.64	29.48	27.37	20.93	21.05	49.22	36.49	43.16	36.29	4.04	33.04	14.6	26.87	13.92
Ackr3	2455.41	2922.52	2508.92	2934.74	2811.22	3132.5	3001.8	5455.26	3798.7	3562.11	4508.26	4776.15	4729.17	4344.78	3654.17	4845.31	3461.58	4734.28	3070.22	3434.65	3264.62	2707.92	2376.75	2462.68	3192.97	2378.83	1694.77	2354.3	2288.81	2110.86	1960.81	2072.71	2179.49	2599.57	1569.78	1605.48	1341.15	1914.79	1951.64	2158.46	2051.36	1606.69	2295.51	2090.76	1467.42	3014.59	2591.59	1533.92	1147.53
Ackr4	134.62	143.82	123.54	111.5	91.27	144.23	113.12	134.89	102.13	65.86	124.51	159.45	42.31	63.89	81.67	45.18	58.19	22.64	26.05	171.84	92.7	127.18	70.07	80.25	72.07	90.53	72.5	117.1	74.9	34.42	83.67	77.26	76.62	90.38	74.51	140.41	84.41	74.16	66.4	85.24	107.01	119.13	83.85	49.21	19.63	80.03	67.87	79.49	79.21
Acly	866.93	912.81	982.86	905.91	847.4	780.75	958.96	853.15	1685.67	1179.51	1407.46	1249.94	1921.2	1423.24	2432.16	1474.74	1656.9	1710.88	1145.55	1335.66	1428.1	1045.72	1928.07	1432.34	1164.53	1438.06	1343.58	1102.94	1320.76	1708.62	1221.28	1666.24	1158.18	1624.01	1315.94	1209.78	1389.38	986.09	1364.13	1369.16	1459.6	1385.6	1543.29	1425.21	1515.91	1272.35	1336.3	1836.22	1708.44
Aco1	1346.17	1198.54	1382.54	1283.2	1433.47	1444.91	1348.95	1096.66	1400.1	1322.03	1382.56	1427.71	929.08	792.28	844.87	728.33	893.1	596.29	964.85	963.94	814.14	1093.41	730.09	1006.88	939.78	1016.87	1059.23	1093.41	1112.17	899.12	1168.03	925.69	1191.65	1368.65	1134.08	1340.26	1518.01	1066.42	1227	1267.08	1545.21	1007.8	1192.46	1182.24	1485.31	1649.73	1431.17	1882.13	1960
Aco2	40848.2	41319.9	39991.9	34266.2	36295.1	33225.9	42276.8	38141.3	42864.6	46899.1	40164.9	39112.7	33506.6	28364.1	32685.6	35999.1	44910.1	19255	41515.6	31978.3	22024.8	38009.7	19825.5	29425.8	36051.1	24815.7	24682.9	36662.5	31370.1	17704.2	37148	19635.8	34378	39654.9	27384.7	32875.5	24361.1	30997.8	23374.3	15062.9	20412	13275.3	11292.6	18252.2	12301	25229	21515.8	13066.3	15036.7
Acod1	0	0	0	0	0	0	10.13	40.29	6.94	16.71	4.98	15.58	5.18	12.78	10.39	16.27	0.92	70.45	16.81	2.95	2.69	7.07	6.78	2.27	0.95	1.31	15.86	10.89	3.79	20.79	1.69	17.4	5.95	17.22	5.05	4.25	6.03	1.77	2.17	15.79	22.47	7.51	17.88	8	23.09	5.14	2.19	12.32	6.42
Acot1	10.77	1.92	7.27	4.98	7.69	4.32	10.13	22.77	15.87	23.59	15.94	21.08	2.59	6.39	8.91	7.23	3.69	11.74	11.77	4.43	9.4	10.6	5.65	4.54	1.9	5.25	1.13	12.25	5.69	0	1.69	0.7	5.95	5.74	10.1	2.84	4.69	4.41	2.89	4.21	2.14	4.29	2.47	4.31	2.89	3.67	7.3	1.12	2.14
Acot11	78.98	74.79	105.37	61.72	72.06	52.68	168.83	138.4	152.7	281.12	150.41	148.45	31.95	46.32	78.7	18.07	118.22	33.55	81.53	45.73	25.53	19.43	47.47	48.45	30.35	13.12	20.39	39.49	43.61	26.53	80.29	11.83	56.53	30.13	22.73	72.33	38.85	18.54	29.59	18.94	28.89	13.95	20.96	26.45	24.25	27.9	9.49	27.99	43.89
Acot13	2044.38	1936.84	1702.28	1785.93	1989.76	1461.31	1237.53	846.14	1032.22	1069.42	873.56	967.69	1131.13	892.92	864.17	1317.5	1242.22	362.3	1136.31	1298.78	995.51	1699.29	634.03	1092.42	1556.18	814.81	684.25	1519.61	1103.63	608.02	1243.25	714.1	1258.6	951.17	804.47	1094.9	864.85	1404.54	734.03	588.29	692.35	420.72	408.79	375.22	293.25	859	753.9	490.41	532.02
Acot2	746.68	790.08	726.7	748.62	741.72	570.02	835.71	786.58	900.35	1078.26	868.58	1110.65	522.39	519.14	438.03	603.63	881.1	455.4	664.81	565.68	608.59	522.86	389.91	562.49	613.56	502.53	365.92	1232.3	540.44	273.18	554.43	332.69	720.05	575.29	717.33	608.44	519.18	705.36	485.75	317.82	362.76	478.68	325.55	313.09	319.23	410.41	353.96	223.93	319
Acot3	175.9	172.59	168.96	114.48	173.9	178.78	108.05	70.07	54.54	158.25	78.69	121.88	67.35	39.93	50.48	57.83	64.65	24.32	52.11	92.93	57.77	114.82	80.24	69.65	121.38	69.54	46.45	136.17	95.76	30.11	54.09	57.77	72.15	63.12	65.67	123.39	99.15	84.75	81.56	87.35	82.4	66.54	99.27	42.44	58.88	66.81	75.9	88.45	81.35
Acot6	0	0	0	1.99	0	0	0	0	0	0	0	0	0	0	0	0	0	0	0	0.74	0	0	0	0	0	0	0	1.36	0	0	0	0	0	0	0	0	0	0	0	0	1.07	0	0	0	0.58	0	0	0	2.14
Acot7	606.67	619.41	574.09	590.33	570.7	504.38	499.74	546.58	653.44	790.27	653.43	690.95	579.38	627.76	586.51	780.74	642.81	662.55	642.12	606.98	627.4	510.49	663.41	718.44	581.32	581.26	616.28	661.76	485.45	763.61	555.28	722.46	640.46	803.4	620.08	499.23	503.77	592.36	567.3	585.13	628.14	602.11	741.74	661.86	693.88	580.01	513.79	607.97	484.92
Acot8	107.69	109.31	81.75	88.6	99.92	68.23	62.47	63.07	76.35	69.79	90.64	81.56	81.17	62.3	99.48	63.25	96.98	65.42	55.47	92.19	77.92	72.42	62.16	109.77	79.66	60.36	96.29	68.08	55.94	83.17	76.07	47.33	73.64	74.6	70.72	63.82	79.05	109.47	75.79	59.99	70.63	55.81	97.42	84.27	55.42	68.28	110.93	85.09	76
Acot9	770.01	705.7	732.15	846.18	860.85	896.48	974.15	1212.28	1366.38	1099.89	1205.26	1139.97	1232.16	1316.21	1431.38	1462.09	1302.25	1583.4	1033.77	1072.36	1014.32	964.46	1115.48	953.13	924.61	1402.63	1174.78	909.58	1151.99	1345.81	1228.04	1196.44	1187.19	1190.75	1249.01	1113.34	1380.01	1275.65	1348.25	1427.04	1432.85	1665.72	1537.12	1901.92	1915.38	1220.96	1526.78	1177.87	1388.38
Acox1	2076.69	2475.71	2367.21	2097.52	2590.24	2077.97	3067.65	2781.94	3026.27	3363.56	3350.81	3970.65	2153.47	2298.58	2301.49	2165.12	2430.87	3840.26	2455.84	2337.95	2329.57	2225.68	2062.56	2136.4	2536.74	1878.92	2067.48	3212.14	2353.28	2018.36	2713.86	2273.16	2505.3	2456.11	2683.66	2208.24	1984.26	3050.08	2490.8	2123.73	1878.01	2852.76	2484.18	2539.8	2169.37	2103.46	2061.01	1857.49	2039.21
Acox2	156.16	191.77	185.31	119.46	150.84	148.55	204.28	101.61	143.78	131.71	84.67	117.3	90.66	79.87	126.21	83.13	77.58	41.93	161.37	85.55	73.89	157.21	42.95	73.43	62.59	61.67	52.11	87.15	83.44	28.68	92.12	65.42	93.73	41.6	49.25	93.61	46.89	34.43	50.52	28.41	29.96	8.59	10.48	5.54	15.59	58.74	32.11	27.99	12.85
Acox3	448.72	406.54	397.87	359.38	347.8	328.19	474.41	473	544.37	567.15	487.08	499.42	449.86	431.28	562.75	460.86	374.05	471.33	543.78	326.72	509.17	393.91	588.82	474.67	533.9	602.25	455.41	468.41	466.48	383.6	511.33	431.52	560.87	608.29	505.16	445.34	458.89	392.85	360.88	410.43	481.54	467.95	311.99	479.17	501.65	392.06	402.86	556.46	484.92
Acoxl	10.77	11.51	10.9	1	1.92	7.77	1.69	12.26	5.95	1.97	2.99	2.75	9.5	6.39	8.91	9.04	11.08	4.19	1.68	11.8	2.69	5.3	5.65	5.3	0.95	7.87	0	4.08	1.9	2.87	7.61	2.78	0.74	1.43	11.37	4.25	0	2.65	4.33	0	1.07	13.95	1.23	1.85	4.04	0	3.65	4.48	5.35
Acp1	796.93	803.5	803	869.07	908.89	814.43	854.28	683.22	749.63	686.08	642.47	694.61	728.76	758.74	573.15	793.39	759.18	702.8	753.9	746.37	709.35	664.17	708.62	812.31	779.51	635.05	815.67	761.16	797.39	812.36	710.79	763.52	677.65	615.46	735.01	679.35	759	965.78	728.98	798.77	835.74	993.85	795.38	859.31	793.17	797.33	809.37	681.86	711.85
Acp2	513.34	594.48	515.95	614.22	574.54	632.2	481.17	408.18	402.58	332.23	349.62	293.24	492.17	399.34	359.33	419.29	351.88	274.24	419.39	589.28	540.07	554.65	663.41	461.04	568.04	543.21	587.96	457.52	527.17	575.75	480.06	633.37	569.79	591.07	532.94	594.25	589.52	567.64	543.49	724.05	779.02	666.5	737.42	581.28	688.68	615.99	640.05	826.3	808.19
Acp4	8.97	9.59	14.53	11.95	5.76	7.77	16.88	36.79	22.81	34.4	35.86	25.66	14.68	15.97	17.82	16.27	7.39	28.51	7.56	8.11	24.18	3.53	31.64	11.36	4.74	7.87	6.8	9.53	9.48	20.08	5.07	13.92	1.49	5.74	8.84	4.25	11.39	3.53	8.66	14.73	12.84	13.95	8.02	14.76	25.4	5.87	2.92	35.83	13.92
Acp5	134.62	95.88	101.74	129.42	133.55	120.91	50.65	66.57	35.7	39.32	62.75	25.66	173.56	250.78	32.67	128.32	51.72	40.26	48.75	211.67	276.75	121.88	744.78	711.63	80.61	72.17	58.91	58.55	44.56	101.81	49.87	96.05	96.7	107.6	87.14	87.93	75.7	60.03	116.93	211.53	112.36	81.57	81.39	61.51	114.88	120.41	111.66	194.82	185.19
Acp6	393.08	337.51	414.22	363.36	259.41	304.01	298.83	352.12	237.98	248.68	254	287.74	277.17	282.73	265.79	285.55	266.91	177.8	244.58	292.06	337.21	333.85	322.1	268.75	314.84	318.84	388.57	412.58	307.2	299.71	322.01	315.99	284.9	460.52	390.24	385.77	316.87	401.67	319.02	430.43	355.27	379.94	363.78	288.49	318.65	298.08	311.63	349.33	412.12
Acpp	3.59	7.67	3.63	4.98	1.92	6.91	3.38	8.76	4.96	3.93	6.97	3.67	14.68	9.58	17.82	37.95	13.85	12.58	11.77	50.89	44.33	1.77	84.76	66.62	20.86	34.11	29.45	13.62	28.44	55.21	13.52	57.77	26.03	25.82	32.84	21.27	71.68	13.24	31.76	25.26	78.12	74.06	56.72	48.59	88.9	27.9	39.41	120.92	107.05
Acr	14.36	11.51	1.82	9.96	17.29	5.18	13.51	12.26	5.95	4.91	7.97	0.92	3.45	11.18	2.97	7.23	8.31	1.68	1.68	4.43	4.03	0	3.39	3.79	1.9	0	9.06	8.17	1.9	1.43	3.38	6.26	1.49	2.87	7.58	12.76	0.67	12.36	2.17	6.31	6.42	4.29	1.85	4.31	4.04	2.94	0	8.96	9.63
Acrbp	61.03	59.45	41.78	52.76	36.51	48.37	52.34	45.55	27.76	26.54	26.89	38.49	32.81	35.14	22.27	39.76	32.33	49.48	39.5	32.45	49.71	21.2	53.12	22.71	40.78	28.87	23.79	50.38	55.94	20.79	37.19	48.02	26.78	41.6	25.26	34.04	16.08	52.97	33.2	55.78	37.45	18.25	36.38	10.46	21.94	22.03	33.57	31.35	39.61
Acsbg1	0	0	3.63	2.99	0.96	0.86	3.38	0	9.92	0.98	3.98	1.83	0.86	1.6	0	0	4.62	4.19	0.84	1.48	2.69	3.53	4.52	0.76	0.95	3.94	1.13	5.45	5.69	1.43	4.23	3.48	0.74	8.61	3.79	0	4.02	0.88	0.72	2.1	4.28	1.07	0	3.08	1.15	0	8.03	4.48	0
Acsf2	314.11	339.43	470.54	372.32	377.58	270.33	312.34	331.1	339.12	412.83	306.79	683.62	376.47	426.49	255.39	292.78	490.42	442.82	353	311.24	470.21	203.14	370.7	454.23	325.27	419.87	450.88	418.03	387.79	292.54	522.32	297.2	447.8	426.09	497.58	392.86	332.94	293.97	445.33	372.55	324.24	440.04	412.49	579.44	498.76	320.84	337.91	448.98	497.76
Acsf3	495.39	464.07	639.49	520.65	415.05	450.83	472.72	385.41	317.3	444.28	389.47	385.79	455.04	351.42	366.75	486.16	436.85	190.38	419.39	411.54	409.76	411.57	315.32	396.69	513.04	346.39	420.29	385.35	336.59	311.18	359.2	317.38	406.14	497.82	503.9	577.24	437.45	432.57	426.56	294.67	386.3	362.77	309.52	316.78	368.87	397.2	415.27	446.74	511.68
Acsl1	7473.93	7016.74	6741.92	6407.05	10784.7	5637.12	7828.66	7387.55	7471.48	12288.5	7845.12	10652.9	6366.29	5018.86	5710.67	5915.21	8909.79	3363.89	9155.18	9570.85	6366.68	8143.18	4121.74	6758.94	10166.9	5509.49	3923.12	11132.9	9598.96	2688.76	8639.38	3299.08	11365.4	4560.73	6070.76	6831.8	5628.55	6593.64	4461.93	2617.3	3638.3	2894.62	1921.25	2154.74	2045.26	4380.19	3049.18	4831.27	3608.5
Acsl3	813.09	857.2	766.66	1208.54	852.21	1085.62	962.33	1340.17	1727.31	1255.19	1667.44	960.36	809.06	785.89	922.08	748.21	783.2	885.63	1017.8	929.28	478.27	1247.09	431.73	449.69	747.27	589.13	616.28	724.4	1049.59	554.96	532.46	468.41	899.32	291.23	644.08	818.34	1004.19	674.46	754.96	804.03	1109.68	577.42	751.61	687.08	733.71	1272.35	1004.96	885.64	1178.57
Acsl4	601.29	780.49	755.76	812.33	769.58	691.79	1541.42	2550.69	3057.01	2718.76	2692.4	2220.38	2235.5	1820.97	2454.43	2062.1	2047.58	5040.39	1946.52	1450.71	1135.23	1114.61	1643.27	1544.38	1425.31	1560.08	1221.23	1399.78	2036.6	1685.67	1639.64	1350.95	1859.64	1136.24	1088.62	1292.04	1878.42	1333.03	1487.55	1866.94	1448.9	1879.3	2186.99	1861.94	1843.22	1867.05	1778.57	1577.58	1435.48
Acsl5	680.26	527.36	643.13	611.24	559.17	759.16	960.64	1194.76	1029.25	1139.21	1149.48	1124.39	1264.11	1394.48	1245.77	1344.61	1111.07	1477.73	858.11	1164.55	1348.84	913.24	1492.96	1112.86	967.28	1007.69	1061.5	822.44	792.64	1503.55	681.21	1259.77	923.87	684.32	809.52	985.7	1108.69	678.87	920.97	1191.31	1135.36	1053.95	1234.38	1120.12	1239.4	986.02	1059.7	1467.86	1273.84
Acsl6	3977.48	3501.66	2912.23	3707.25	3995.86	3736.2	1887.52	1704.55	1814.57	1887.21	1417.42	1590.83	1214.02	953.62	1024.53	1284.97	1398.3	337.14	1756.57	1602.64	796.67	2066.71	626.12	1212.04	2449.49	821.37	628.74	1142.43	1439.28	443.11	1190.01	622.23	1452	642.72	698.38	1164.4	939.88	1201.49	601.23	328.35	851.79	196.41	239.23	252.2	188.19	838.45	705.73	845.33	463.51
Acsm1	5.38	1.92	1.82	3.98	3.84	0	1.69	5.26	1.98	1.97	6.97	4.58	0.86	1.6	7.42	1.81	0.92	0	0	0	0	8.83	2.26	0.76	0.95	3.94	4.53	1.36	5.69	0.72	0.85	2.09	0.74	0	0	8.51	0.67	0	0.72	1.05	2.14	3.22	0.62	4.92	0	3.67	9.49	4.48	2.14
Acsm3	19.74	15.34	34.52	31.86	13.45	21.59	13.51	14.01	3.97	10.81	6.97	8.25	19.86	19.17	16.33	5.42	7.39	12.58	10.09	11.06	8.06	22.96	27.12	16.66	9.48	13.12	12.46	20.42	11.38	13.62	15.21	6.96	2.98	7.17	7.58	29.78	28.81	13.24	18.04	29.47	22.47	18.25	20.96	4.31	12.12	7.34	13.87	26.87	23.55
Acsm4	7.18	0	1.82	0	1.92	0	0	0	0	0.98	0	1.83	0	1.6	1.48	3.61	3.69	0.84	0.84	0	2.69	1.77	0	0	0	1.31	1.13	5.45	0.95	0	2.54	1.39	1.49	0	0	2.84	1.34	2.65	3.61	0	2.14	1.07	4.93	0.62	0	0	0	0	0
Acsm5	12.56	11.51	0	0	24.02	2.59	6.75	78.83	17.85	43.25	23.91	17.41	0	1.6	8.91	0	1.85	1.68	26.89	3.69	1.34	5.3	4.52	0.76	14.22	7.87	1.13	8.17	7.59	0.72	4.23	4.87	4.46	12.91	2.53	0	5.36	0	2.17	0	10.7	2.15	0	0	0	8.08	1.46	23.51	6.42
Acss1	1238.48	1656.86	1589.65	1747.11	1524.75	1179.76	2488.56	3069.24	2359.94	3119.79	2838.83	3985.32	1236.47	1234.75	1159.65	984.97	1099.06	1517.15	1832.21	1220.6	757.71	1225.89	891.71	1051.54	1344.71	736.09	911.96	1330.34	1426.95	473.94	1913.48	758.65	1218.43	1282.57	1177.02	1201.27	678.61	1189.13	1183.69	821.92	704.12	635.38	852.11	890.07	248.8	1097.62	614.51	753.52	428.18
Acss2	1601.04	1601.25	1556.95	1485.29	1478.63	1317.95	1607.26	1462.8	1407.04	1667.03	1626.6	1807.09	1725.19	1196.41	1409.11	1541.61	1575.63	754.8	1757.41	1142.42	1230.61	1142.87	923.35	1159.8	1448.07	1005.07	859.85	1136.98	1243.96	700.51	1103.8	952.14	1286.87	1071.68	1231.33	1411.18	1083.24	1401.89	1163.48	867.17	949.17	478.68	667.13	597.89	580.73	1320.81	1227.55	1089.42	997.66
Acss3	290.77	372.03	336.1	444.99	505.37	345.46	413.63	296.06	423.4	426.59	480.11	511.34	470.59	314.68	435.06	278.32	316.79	257.47	261.38	278.78	310.34	272.03	185.35	257.4	267.42	185.01	195.99	326.8	254.1	175.67	242.57	196.97	253.65	216.63	515.26	402.79	349.69	289.56	417.9	201.01	205.46	206.07	220.12	130.4	136.24	199.7	210.19	289.99	294.37
Acta1	1.75589e+06	1.85186e+06	1.59011e+06	1.63107e+06	1.46775e+06	1.59897e+06	1.3315e+06	1.72708e+06	1.47555e+06	1.44565e+06	1.36331e+06	1.37225e+06	1.15607e+06	1.21379e+06	1.22299e+06	1.63253e+06	1.4593e+06	956163	1.20415e+06	1.08119e+06	779885	1.78278e+06	661312	1.28566e+06	1.19404e+06	1.07954e+06	924145	1.27233e+06	1.15178e+06	779451	1.46717e+06	863812	1.09162e+06	1.8887e+06	1.0832e+06	992948	805121	1.33711e+06	887275	738507	726214	621194	558898	654493	501751	1.01405e+06	971128	543497	483226
Acta2	3896.71	3929.3	5021.47	3702.27	4167.83	5093.87	6066.07	4148.38	4934.05	4554.86	7210.62	4349.12	6816.15	2598.88	7557.8	4767.59	3953.85	3628.07	3570.3	3689.83	4712.87	3633.52	3578.12	2777.62	3017.53	2928.6	4351.35	4428.1	3252.12	2925.37	2526.23	4194.14	3150.22	5167.58	4631.05	4667.52	3415.85	4266.58	3464.46	4053.81	4491.16	6366.66	8037.67	3859.82	2974.09	3091.68	3549.84	9078.09	6354.21
Actb	22524.1	22939.1	22037	19338.6	21776.9	20618.2	19410.4	24394.5	26616.7	22734	25579.3	21118.8	32251.1	33239.2	32945.5	36993.1	28286.5	38298.6	21991.6	30880.1	40489.3	28393.4	49623.6	35891.8	25240.3	32445.5	34784.7	21101.5	21944.7	40362.2	18312.4	32795.2	24353	32902.1	28749.9	29044.7	32998.9	21572.1	33446.4	41095.9	43996.7	39022.1	37801	34716.3	44270.1	31919	34292.7	51439.9	44940.8
Actc1	17414	24933.5	4767.12	15212.3	6994.43	5453.16	1774.41	2958.88	668.32	616.29	812.8	3091.85	2979.8	1459.97	1735.77	3690.46	1576.55	431.91	1420.39	19042.1	1561.11	53167.3	2583.57	12608.7	34781.3	3227.76	1798.99	2686.54	3628.53	691.91	12624.4	3219.03	3530.33	31892.1	1913.29	2816.68	5207.85	2626.33	2876.94	1087.12	2706.25	1141.96	1212.8	456.41	1278.07	2730.46	1426.07	1879.89	1678.47
Actg1	3950.56	6038.73	5146.82	5156.7	5443.74	5258.83	4441.92	7203.61	12933	12575.5	12365.3	11528	11493.5	8719.91	8794.66	8938.78	10483.6	16353.2	7145.63	7252.07	8524.28	5110.24	7899.9	8540.28	6737.77	5970.04	5862.59	3831.69	4761.56	10403.7	3848.08	7771.62	6284.82	5361.26	5061.7	4508.67	6873.23	5204.99	7040.79	5326.15	6241.83	5300.9	7186.8	7556.03	8553.96	6477.77	6892.41	8082.73	6032.01
Actg2	95.13	130.4	207.11	173.22	231.55	290.19	283.63	106.86	338.13	190.69	534.89	191.52	462.81	43.13	406.84	157.23	183.79	190.38	127.75	227.89	111.51	143.08	176.31	94.63	128.02	124.65	236.77	211.06	203.85	145.55	91.28	295.11	124.22	223.8	176.81	253.87	227.1	183.62	187.66	202.06	272.87	453.99	709.06	405.36	233.79	201.9	356.88	859.89	716.13
Actl10	10.77	1.92	3.63	1.99	2.88	5.18	5.06	1.75	3.97	3.93	1	5.5	3.45	4.79	0	7.23	1.85	2.52	1.68	5.16	16.12	5.3	4.52	5.3	3.79	1.31	3.4	8.17	2.84	7.89	10.99	8.35	1.49	14.35	7.58	8.51	7.37	4.41	7.22	15.79	8.56	8.59	9.87	6.77	4.04	6.61	1.46	3.36	5.35
Actl6a	522.31	496.68	554.11	569.43	566.86	479.33	557.14	432.71	546.35	493.43	476.13	580.07	546.57	616.58	555.33	484.35	555.07	593.78	569.84	603.29	682.48	489.3	805.81	685.89	735.89	730.84	773.75	693.08	709.21	877.61	627.97	789.97	726	655.63	741.32	616.95	601.58	648.86	691.45	715.63	669.88	759.88	777.5	867.31	850.32	686.47	688.22	566.54	572.69
Actl7a	1.79	3.84	5.45	0	1.92	10.36	0	5.26	0	4.91	8.96	6.41	5.18	15.97	2.97	10.84	3.69	0	0	2.21	8.06	5.3	2.26	1.51	1.9	9.18	4.53	9.53	0.95	10.04	10.99	9.05	8.93	1.43	3.79	5.67	0.67	11.48	5.05	1.05	4.28	8.59	4.32	1.23	2.31	2.2	4.38	3.36	7.49
Actl7b	0	9.59	1.82	1	7.69	7.77	1.69	0	2.97	1.97	5.98	3.67	0.86	1.6	5.94	3.61	1.85	0.84	3.36	12.54	1.34	1.77	3.39	0	4.74	9.18	4.53	13.62	5.69	11.47	7.61	4.87	0	0	2.53	4.25	0.67	7.06	5.05	7.37	3.21	6.44	9.87	0.62	1.73	1.47	3.65	3.36	2.14
Actn1	1030.27	918.56	1104.58	1020.39	937.71	1112.4	2615.18	2380.76	4053.54	2893.72	3559.99	3273.29	3469.38	3292.13	3526.48	3057.91	3633.37	4937.23	1965.85	1517.82	2770.22	1234.72	2236.61	1644.31	1371.26	1998.32	2312.18	1548.2	1248.7	3002.09	1249.17	2477.79	1658.05	1380.13	1861.51	1463.65	1759.17	1533.42	1676.65	2341.57	1683.25	2177.67	2767.81	1759.22	2367.95	1572.64	1734.78	2674.84	2246.88
Actn2	45439.5	43688.2	44940.7	39638.9	41690.8	35965.4	34578.1	36056.6	44974.6	49678.8	43141.2	71377.4	25515.2	34486.7	30519.2	28352.5	56767	42551.5	35806.3	29763.5	31373.9	24263.5	15758	36844.1	28508.2	28211.4	26565.8	50624.9	37736.9	19573.5	38243.3	20716.7	38670.7	36174.5	42641.8	30163.7	26683	28644.2	28725.4	17035.1	14620.6	19206.2	12670	21190.6	19156.7	18326.9	17525.1	12719.2	12268.5
Actn3	182573	178588	172236	183005	164135	210229	255035	365271	336217	293338	293498	201391	215185	151559	187468	240172	164319	120906	249314	142634	48634.8	238305	79697.5	153572	161166	130065	120991	137870	182731	115224	219964	119681	137825	211139	80593.2	107678	98594.7	174250	101394	83534.6	93077.4	56082.8	70020.1	87008.1	41870.4	167863	145446	76063.2	53926.2
Actn4	3729.79	3559.19	3836.95	3754.04	3992.97	3929.66	3508.29	3454.65	4728.8	4610.88	4719.43	4184.17	4778.39	4399.09	4680.19	4091.67	4835.87	5548.62	3940.1	3776.12	4250.72	3817.22	4151.12	3631.57	3728.77	4257.75	4435.18	3977.39	3778.34	5129.44	3260.69	4652.81	4039.13	3813.28	4555.28	4016.54	4667.23	4009.68	4542.05	4270.61	4837.87	4767.48	5227.32	4695.76	5310.29	4154.06	4389.86	5804.25	4787.07
Actr10	2778.49	2981.97	2563.42	3035.29	2767.03	2869.95	2910.63	3321.51	2794.24	2902.57	2837.83	2725.3	2864.1	2755.42	2638.55	3419.37	3140.18	2607.42	2887.84	2555.52	2055.5	3064.73	2013.97	2623.94	2463.72	2394.58	2222.69	2675.65	2615.92	2394.79	2647.93	2341.37	2373.64	2998.4	2058.53	2357.16	2195.95	2590.14	2415.74	2144.77	2047.08	2084.3	2051.96	1994.81	1743.93	2574.08	2322.28	1878.77	1947.15
Actr1a	2681.57	2422.01	2478.03	2758.54	2682.48	2907.08	2937.65	2855.52	2700.04	2935.99	3134.66	2978.22	3060.97	3025.37	3193.88	3088.63	3200.21	4066.7	3160.99	2975.17	2802.47	2706.15	2860.47	3097.09	3232.8	3213.32	3336.3	2924.83	3419.94	3288.89	3156.73	3321.35	3543.72	4877.78	3288.59	2906.03	3267.13	3302.56	3663.66	3380.28	3415.72	3585.81	3562.57	4089.88	3622.36	3552.02	3598.01	3577.27	3239.19
Actr1b	2929.26	2772.94	2330.88	2598.26	2342.36	2475.25	2662.45	2615.51	3735.24	4007.37	3037.05	3619.68	3237.97	3157.95	3900.66	3459.13	3501.3	3905.67	3238.31	2899.94	2806.5	2842.16	2382.4	3265.16	3196.76	3209.39	3392.94	3026.96	2954.4	3699.73	3368.02	2878.69	3168.07	3870.66	3331.53	2394.04	2504.11	2554.83	3083.37	2469.96	2385.23	3578.29	3141.45	4042.51	3280.04	3231.18	3085.67	2371.41	2568.02
Actr2	981.81	993.35	906.55	940.75	955.97	1131.4	1200.38	1445.28	1951.41	2039.56	1793.94	1504.69	1903.93	1629.29	2028.28	1301.24	1993.09	2266.08	1525.44	1846.02	1806.96	1208.23	2956.53	2214.37	1426.26	1994.39	2121.86	951.8	1864.99	2584.79	1640.48	1785.96	1984.6	1291.18	1860.25	1544.49	2577.13	1039.06	1972.58	1498.61	2322.09	2069.27	1876.24	2497.97	3376.44	1873.66	1990.22	2569.59	2271.5
Actr3	1688.99	1729.73	1827.64	1939.24	1876.39	1954.47	2377.13	3496.69	3823.49	3627.96	3694.46	3467.56	4471.86	4507.71	4019.44	4702.53	4743.51	6129.82	2905.49	4489.31	4616.14	2423.52	6291.67	5055.58	3045.98	3795.89	4477.1	2386.98	3149.72	6756.31	2882.05	4950.7	3426.19	2764.55	3552.54	2976.95	4841.41	2675.77	3859.26	4489.5	4838.94	4847.97	4703.85	4489.08	6120.2	4018.23	4018.38	5265.7	4891.97
Actr3b	224.36	212.86	281.59	229.96	231.55	190.01	232.99	162.92	157.66	149.4	149.41	349.14	176.15	250.78	172.24	218.68	295.55	222.25	128.59	133.49	280.78	120.12	113.02	140.81	125.18	137.77	182.39	285.95	113.78	159.17	126.78	155.91	134.64	163.55	190.7	140.41	89.1	95.34	155.9	107.34	130.55	84.79	111.6	110.72	102.18	100.58	66.41	139.96	64.23
Actr5	156.16	103.55	152.61	142.36	212.33	171.87	194.15	150.66	147.74	112.05	154.39	232.76	212.41	196.47	191.54	206.03	190.26	254.12	159.69	182.17	214.95	125.42	193.26	208.95	226.65	203.37	192.59	217.86	164.03	253.1	183.4	236.64	201.58	213.76	178.07	130.48	160.78	171.26	189.1	244.15	176.56	218.95	251.56	236.82	225.13	177.67	245.95	197.06	171.27
Actr6	423.59	527.36	463.27	476.85	427.54	448.24	359.61	378.4	385.72	271.29	389.47	393.13	419.64	313.08	288.06	527.72	457.17	399.21	352.15	482.34	400.35	487.53	461.11	464.83	440.02	376.57	403.3	490.2	397.27	535.6	405.68	397.42	357.05	220.93	361.19	397.12	475.63	467	410.68	393.59	388.44	386.38	427.9	413.97	356.17	413.35	420.38	304.54	331.84
Actr8	775.39	744.05	821.17	743.64	811.85	794.57	916.75	946	806.15	890.53	820.77	832.07	800.43	728.39	749.84	829.54	760.11	775.77	966.53	753.75	675.76	890.27	682.62	853.2	910.38	868.61	826.99	951.8	898.84	794.44	1043.79	833.12	895.6	1040.12	803.2	802.74	817.95	1017.87	872.61	747.2	773.67	840.37	765.17	827.33	735.44	861.21	852.43	693.06	682.95
Actrt3	0	0	0	1	5.76	0	3.38	1.75	0	0	0	0.92	2.59	0	0	1.81	0	0.84	0.84	0	0	0	0	0	0	0	0	2.72	0	0	0	2.09	0	0	0	0	0.67	0	0.72	0	0	0	0	0.62	0	2.94	0	1.12	0
Acvr1	764.62	617.49	741.23	923.83	818.58	756.57	506.49	325.84	534.46	460.99	544.86	518.67	432.59	549.49	476.63	392.18	381.44	544.3	535.38	605.51	447.37	579.38	348.09	341.43	497.86	459.23	440.69	567.81	542.34	479.67	465.69	410.64	593.6	493.52	563.25	625.46	595.55	577.35	617.83	577.76	599.25	561.32	589.45	485.32	628.65	649.76	602.1	618.04	591.96
Acvr1b	1554.38	1440.17	1773.14	1313.07	1463.26	1650.46	3118.3	2484.12	4151.7	3119.79	3465.36	2465.05	1600.85	1771.46	2240.61	1543.41	1782.51	1688.24	1873.4	825.29	972.67	1261.22	1047.67	1244.59	967.28	1044.43	994.66	927.29	944.35	935.69	1198.46	1131.71	923.12	1103.24	801.94	1181.42	1125.44	1061.13	865.39	688.26	960.94	795.3	717.08	1102.89	797.78	1171.77	1144.36	964.02	1006.23
Acvr1c	12.56	0	0	0	5.76	1.73	8.44	29.78	19.83	3.93	10.96	0	6.91	0	34.15	1.81	0.92	3.35	1.68	3.69	0	1.77	0	0.76	0	5.25	2.27	9.53	4.74	0	0.85	0.7	4.46	4.3	1.26	17.02	6.03	3.53	0.72	5.26	4.28	1.07	1.23	0	1.15	4.41	0.73	39.19	13.92
Acvr2a	1005.14	955	1073.69	1201.57	1197.12	1071.8	943.76	1044.1	1152.2	1264.04	1198.28	741.35	926.49	892.92	881.99	773.51	895.87	806.8	918.63	1113.66	901.46	1112.84	727.83	771.43	971.07	856.8	877.97	1063.45	1198.45	863.99	852.78	863.05	1089.75	304.14	867.61	988.53	1101.32	1025.81	1071.82	957.68	913.86	817.83	786.13	894.37	875.14	928.02	1016.64	771.44	765.37
Acvr2b	52.05	65.2	72.67	46.79	55.72	61.32	23.64	43.8	57.51	27.52	48.81	61.4	31.95	38.34	50.48	18.07	36.94	35.22	55.47	47.2	36.27	75.96	35.04	43.15	46.47	72.17	57.78	64	52.15	41.59	102.27	38.98	69.92	40.17	42.94	58.15	26.13	40.61	28.87	28.41	40.66	26.83	12.33	46.13	38.68	42.58	40.14	36.95	33.18
Acvrl1	1776.94	1821.78	1838.54	1876.52	1600.65	1628.86	1728.82	970.53	716.9	928.86	855.63	841.23	1568.04	1597.35	1296.26	1460.28	1336.42	1386.32	1601.09	1656.48	1700.83	1928.93	1236.41	1228.69	1787.57	1741.15	1633.6	1815.08	1610.89	1478.46	1438.49	1691.99	1655.08	1975.5	1659.45	1979.9	1452.36	1635.83	1564.06	1818.53	1551.63	1452.14	1569.8	1423.98	1234.78	1498.49	1770.54	1775.76	1574.64
Acy1	577.96	617.49	641.31	681.92	607.21	554.47	671.94	614.9	604.86	662.49	573.74	614.89	671.77	616.58	567.21	775.32	577.24	629.84	621.1	530.28	624.71	609.41	566.22	607.91	646.75	612.75	669.53	784.31	681.71	729.91	772.49	714.8	689.55	869.39	487.48	622.62	612.96	709.77	573.8	679.85	590.69	729.83	695.5	647.1	620.56	589.56	550.28	557.58	618.72
Acy3	64.62	61.37	83.57	75.66	81.67	87.23	47.27	56.06	45.61	37.35	39.84	45.82	33.67	35.14	37.12	34.34	24.94	31.87	26.89	45.73	57.77	75.96	63.29	57.54	47.42	55.11	65.71	62.64	55.94	32.98	43.95	42.46	37.94	68.86	70.72	65.24	63.64	74.16	61.35	53.67	78.12	80.5	70.29	36.29	83.7	72.68	68.6	135.48	109.19
Acyp1	696.42	634.75	643.13	698.84	679.27	445.65	396.75	450.23	345.07	383.34	370.54	421.53	366.97	322.66	305.88	529.53	306.63	293.53	401.74	514.05	380.2	526.39	284.8	388.37	433.38	350.33	311.54	539.21	492.08	317.63	414.98	402.29	499.13	263.97	367.5	482.21	491.71	460.82	412.85	431.48	446.23	339.15	435.92	307.56	318.65	531.55	440.08	337.01	475.28
Acyp2	4463.9	4370.36	4678.1	5730.11	5171.84	4905.6	3584.27	4295.54	4366.87	3750.83	3934.51	3564.7	4034.08	2772.99	2856.82	4467.59	3787.61	2119.31	4082.98	3893.39	1839.2	4878.84	1999.27	3748.16	3830.24	2716.04	2423.21	3823.52	3665.51	2622.08	3755.11	2943.42	2965	1659.88	2916.03	3375.48	2689.67	4432.54	3195.24	2044.8	2380.95	1759.09	1680.17	1871.78	1372.74	3700.33	2928.03	1674.99	1744.84
Ada	344.62	385.45	359.71	357.39	416.01	365.33	417.01	169.93	189.39	213.29	188.26	191.52	550.02	547.89	353.39	533.15	337.11	488.94	496.71	453.58	474.24	575.85	560.57	584.44	588.9	778.07	672.92	482.03	547.08	663.23	360.89	791.36	564.59	664.24	520.31	642.48	581.48	625.91	661.86	999.77	796.15	749.14	1085.79	915.29	972.12	903.79	813.02	803.91	766.44
Adal	165.13	163	170.77	155.3	203.68	170.14	131.69	89.34	112.05	79.62	70.72	101.72	87.21	105.42	111.36	110.24	96.98	43.61	89.09	111.37	108.82	113.05	113.02	93.87	110	136.46	99.69	134.8	144.12	98.95	81.98	137.81	120.5	65.99	116.19	130.48	95.8	145.66	113.32	129.44	103.8	103.03	111.6	96.57	107.37	115.27	118.96	124.28	130.6
Adam10	958.47	941.57	971.96	1084.1	1293.2	1190.99	773.24	539.57	517.6	603.51	633.51	602.06	1032.7	816.24	835.96	585.56	949.44	683.51	881.65	1209.54	1213.15	990.96	1590.15	1209.77	1005.21	1069.36	1079.62	1072.98	1249.65	1166.56	1282.98	995.99	1124.71	634.11	1045.68	1039.59	1292.25	972.85	1152.65	916.63	1067.95	1166.65	1116.62	1078.29	1294.24	1147.54	1082.32	1256.24	1151.81
Adam11	942.32	1647.27	822.98	991.52	1114.5	643.43	751.29	225.99	239.96	232.95	224.12	236.42	213.27	226.82	184.12	278.32	138.54	34.39	243.73	161.52	231.08	399.21	160.48	187.75	272.17	95.78	160.87	262.8	174.46	69.55	174.95	155.21	163.65	96.12	122.5	415.55	230.45	306.33	98.88	163.12	181.92	47.22	64.74	57.82	46.18	205.57	364.18	315.74	228.01
Adam12	32.31	42.19	25.43	32.85	53.8	78.59	25.32	21.02	69.41	60.94	22.91	47.65	50.94	105.42	80.18	27.11	110.83	67.09	32.78	109.89	114.19	68.89	144.66	90.85	60.69	111.53	154.07	43.57	54.04	200.76	53.25	112.75	96.7	54.52	118.71	95.02	166.81	53.85	77.95	38.94	110.22	100.89	92.49	127.94	203.2	55.8	99.26	204.9	172.34
Adam15	789.75	774.74	777.56	880.02	920.42	867.12	1855.44	1145.71	964.8	1397.71	1078.75	986.94	1686.34	1610.13	1156.68	1597.63	1670.76	1074.33	1443.08	1536.26	1510.05	1413.13	1253.36	1380.86	1455.66	1893.36	1991.58	1541.39	1800.52	2248.52	1360.73	2314.22	1808.31	2912.32	1596.3	1717.52	1963.49	1646.42	1699.75	2086.89	2413.05	2059.61	2617.36	2364.49	2899.62	2002.88	2252.22	2861.82	2280.07
Adam17	913.6	985.68	959.24	1051.25	1194.24	975.94	913.37	760.3	987.6	1042.88	991.1	878.8	1367.72	1598.94	1214.59	1216.3	1263.46	2042.15	1273.3	1880.69	1731.73	1225.89	1791.32	1523.18	1694.64	1419.69	1651.72	1183.28	1379.54	2153.16	990.55	1816.58	1623.83	952.6	1492.75	1307.64	1756.49	1211.2	1719.24	1361.79	1508.83	1751.58	1679.55	1700.78	2129.54	1304.66	1395.41	1520.48	1468.66
Adam19	579.75	675.02	445.1	761.56	864.7	841.21	526.75	723.51	813.09	789.29	738.1	557.16	1334.05	1359.34	1075.02	1236.18	1023.33	2009.45	891.73	1680.08	1190.31	1185.26	1871.56	1377.83	972.97	869.92	1114.74	784.31	699.73	1188.79	590.78	895.76	1136.61	651.33	1184.6	751.68	1377.33	895.16	1245.76	750.36	978.06	1063.61	1006.87	749.82	1196.68	723.18	989.63	1727.61	1561.79
Adam1a	134.62	116.98	139.89	134.39	183.51	111.41	140.13	136.64	174.52	137.61	109.57	202.52	109.66	94.24	106.91	99.4	169.94	192.05	111.78	62.69	92.7	107.75	68.94	67.38	87.24	77.41	71.37	102.12	73.95	85.32	87.9	120.41	95.21	81.77	92.19	83.68	52.25	101.52	68.57	68.41	80.26	78.35	93.1	63.36	51.38	71.95	59.12	55.98	81.35
Adam2	0	0	0	1	0.96	0	0	0	0.99	0	1	0	0	0	0	1.81	0.92	0	0	0	0	1.77	0	0	0	0	0	1.36	0.95	0	0	0	0	0	0	0	5.36	0	0.72	0	0	0	0	0	1.15	0	0	2.24	0
Adam22	21.54	21.09	16.35	13.94	20.18	11.23	13.51	33.29	18.84	21.62	14.94	6.41	1.73	3.19	4.45	1.81	3.69	5.03	5.88	5.16	4.03	10.6	3.39	0.76	14.22	1.31	6.8	4.08	5.69	6.45	8.45	5.57	5.95	8.61	8.84	11.35	5.36	10.59	6.5	8.42	2.14	4.29	3.08	0.62	5.77	9.54	2.92	13.44	14.99
Adam23	52.05	49.86	56.32	49.78	59.57	59.59	25.32	45.55	26.77	41.28	48.81	36.66	33.67	44.73	35.64	28.92	20.32	14.26	18.49	82.6	53.74	26.5	76.85	102.2	21.81	36.74	24.92	39.49	45.51	27.96	19.44	23.66	41.66	31.56	65.67	62.4	71.01	26.48	34.64	33.68	49.22	45.08	31.45	25.83	35.21	34.51	41.6	55.98	55.66
Adam28	0	15.34	0	0	0	7.77	0	1.75	0	2.95	0	0.92	0	0	0	0	0	0	0	0	0	5.3	0	0	0	2.62	1.13	0	0	0	1.69	0.7	0	0	0	0	0.67	0.88	0.72	3.16	0	0	0	0	0	0.73	0	0	1.07
Adam30	0	0	0	1	0	0	0	0	0	0.98	1	0	1.73	1.6	2.97	1.81	6.47	5.03	3.36	3.69	0	0	3.39	0	0	0	2.27	0	0	0	0	0.7	0	0	0	1.42	0.67	0.88	0	2.1	0	1.07	0	2.46	0	1.47	0.73	0	0
Adam32	3.59	3.84	7.27	6.97	1.92	5.18	0	3.5	6.94	1.97	3.98	4.58	19	1.6	7.42	9.04	0	5.87	5.04	2.95	9.4	1.77	6.78	8.33	3.79	9.18	3.4	9.53	0.95	10.04	0	1.39	2.23	0	5.05	5.67	2.01	0.88	1.44	8.42	1.07	2.15	1.23	4.92	0.58	1.47	2.92	4.48	0
Adam33	703.6	805.42	757.58	735.68	1053.97	601.11	530.13	336.36	325.23	279.15	301.81	388.54	126.93	142.16	169.27	142.77	142.23	122.45	159.69	224.21	243.17	314.42	89.28	90.85	233.29	196.81	178.99	345.86	252.21	70.27	183.4	188.62	290.85	68.86	377.61	409.88	229.78	527.03	287.98	273.62	230.07	147.04	200.39	75.66	151.24	237.14	268.57	398.59	421.76
Adam4	23.33	32.6	36.33	23.89	39.39	22.46	25.32	21.02	12.89	6.88	29.88	15.58	19	15.97	7.42	23.49	11.08	8.39	15.13	24.34	14.78	15.9	19.21	18.93	33.19	14.43	13.59	20.42	19.91	14.34	16.06	23.66	9.67	14.35	24	25.53	22.11	34.43	15.16	28.41	25.68	35.42	21.58	17.22	20.2	8.08	35.76	11.2	20.34
Adam6	0	0	0	0	0	0	0	0	0	0	0	0	0	0	0	0	0	0	0	0.74	4.03	0	10.17	1.51	0.95	0	0	0	0	0	0	0	0.74	0	0	0	0	0	0	0	0	0	0	0.62	0	0	0	0	1.07
Adam8	46.67	36.44	69.04	23.89	23.06	32.82	624.67	1273.6	2951.9	1856.74	1547.91	1472.62	2820.06	2314.56	1924.34	4521.8	1722.48	5162.84	1315.33	444.73	961.92	93.62	1599.19	1104.54	405.88	699.35	1171.39	197.44	382.1	2378.3	446.25	1636.31	562.35	414.61	423.07	212.74	436.11	271.9	450.38	507.25	621.72	620.35	753.45	674.78	1352.54	281.93	495.55	695.3	681.88
Adam9	1513.09	1582.07	1389.81	1084.1	1814.9	1942.37	2981.54	3950.42	5754.08	5680.3	4927.61	5220.59	3855.35	3934.26	4473.8	3614.55	3746.05	5907.57	3681.24	2291.49	2592.89	2640.79	4804.36	3556.62	2495.01	4567.41	3741.86	2694.71	2714.52	4701.39	4055.15	3070.78	2200.32	2154.83	3248.18	3277.62	2989.79	2544.23	3281.13	3198.22	2758.69	3554.68	3400.41	2983.91	4775.74	3933.07	3408.98	3227.94	3249.9
Adamts1	1268.99	1004.86	1298.97	1016.41	1437.32	1261.81	6689.06	15656.3	14668.3	16818.8	14254.9	13453.3	9324.5	9370.03	10534.9	7415.25	7812.57	15432.3	6627.07	3524.63	4714.22	2893.39	4730.9	4375.75	4734.93	4469	3221.88	2218.13	2488.87	4939.43	2796.68	4130.8	2697.21	3859.19	3342.9	2506.08	3034.67	3276.07	4803.33	3011.95	2801.49	2814.12	3333.21	4245.5	3132.84	3549.82	3399.49	2759.93	2382.83
Adamts10	997.96	1022.12	1090.04	1223.47	1284.55	1032.08	650	376.65	310.36	310.6	321.73	368.38	323.8	309.89	265.79	341.58	229.97	218.05	427.8	661.56	659.64	664.17	670.19	494.35	789	583.88	498.46	1119.28	686.45	301.14	834.19	535.23	663.52	417.48	738.8	746.01	658.52	900.46	798.27	753.51	621.72	481.9	662.82	408.43	454.31	698.95	737.85	899.08	907.74
Adamts12	556.42	776.65	466.9	679.93	820.5	858.48	570.65	560.59	672.28	803.05	586.69	656.12	435.18	448.85	543.45	305.43	629.88	296.05	389.98	724.99	440.66	722.46	683.75	679.83	660.97	379.2	521.12	347.22	409.6	445.98	633.04	471.2	293.08	751.75	788.05	492.14	657.18	620.61	849.51	323.08	548.96	565.61	393.99	492.7	399.47	548.44	512.33	544.15	409.98
Adamts13	10.77	49.86	43.6	41.81	0	28.5	13.51	8.76	29.75	23.59	6.97	16.49	4.32	3.19	10.39	14.46	1.85	22.64	8.4	19.18	16.12	14.13	59.9	0	25.6	14.43	18.13	10.89	7.59	10.04	24.51	4.87	4.46	5.74	3.79	25.53	34.84	24.72	21.65	4.21	43.87	66.54	59.19	15.99	103.33	58	22.62	6.72	20.34
Adamts14	96.92	103.55	79.94	134.39	126.82	84.64	72.6	50.8	45.61	69.79	73.71	69.64	58.72	36.74	54.94	52.41	27.71	24.32	28.58	75.23	85.98	70.66	80.24	91.6	30.35	41.99	65.71	34.04	46.46	27.25	29.58	48.02	50.58	76.04	60.62	87.93	93.79	90.93	70.01	75.77	92.03	60.1	98.65	55.98	61.19	73.42	86.12	289.99	216.23
Adamts15	150.77	218.61	218.01	381.28	317.06	302.28	403.5	702.49	297.47	349.92	621.55	378.46	655.37	322.66	561.27	482.54	278	484.75	296.68	532.49	556.19	409.81	611.42	911.49	552.87	465.79	437.29	398.96	375.46	717	553.59	777.44	359.28	812.01	391.5	533.27	327.58	540.27	442.44	354.66	394.86	471.17	402.62	440.42	390.81	475.02	699.17	553.11	429.25
Adamts16	16.15	19.18	9.08	7.96	8.65	7.77	5.06	3.5	2.97	3.93	5.98	7.33	0.86	0	11.88	7.23	1.85	0.84	1.68	11.06	0	5.3	4.52	9.84	1.9	5.25	2.27	2.72	4.74	1.43	5.92	3.48	0.74	1.43	7.58	9.93	4.69	1.77	5.77	2.1	7.49	2.15	3.08	1.23	5.2	9.54	2.92	7.84	5.35
Adamts17	14.36	38.35	10.9	17.92	22.1	44.05	6.75	12.26	5.95	3.93	2.99	12.83	6.04	15.97	11.88	5.42	17.55	13.42	11.77	29.5	14.78	26.5	20.34	32.55	15.17	23.62	16.99	28.59	21.81	9.32	16.9	1.39	19.34	5.74	34.1	32.62	23.45	0	12.27	8.42	21.4	6.44	9.87	12.3	19.05	27.17	13.14	24.63	13.92
Adamts18	3.59	0	1.82	0	0.96	6.91	0	0	0	0.98	0	0.92	0	0	0	0	0	0.84	0	2.95	1.34	3.53	6.78	0	0.95	3.94	2.27	2.72	2.84	2.87	0.85	2.09	0.74	1.43	7.58	7.09	4.69	1.77	2.89	6.31	4.28	3.22	4.93	0.62	1.15	2.2	2.19	6.72	14.99
Adamts19	16.15	23.01	41.78	17.92	34.59	24.18	3.38	19.27	22.81	4.91	7.97	10.08	0.86	6.39	14.85	1.81	1.85	0.84	11.77	9.59	14.78	15.9	5.65	7.57	3.79	2.62	3.4	8.17	10.43	0	1.69	3.48	16.36	5.74	17.68	14.18	8.71	4.41	14.44	6.31	16.05	1.07	0.62	0.62	1.15	21.29	10.22	7.84	16.06
Adamts2	753.85	847.61	677.64	901.93	940.6	890.43	570.65	569.35	344.07	514.07	326.71	487.51	354.88	440.87	423.18	372.3	414.69	203.8	310.13	1227.98	769.81	1240.02	470.15	790.36	811.76	844.99	634.41	683.55	594.48	410.84	911.1	549.85	810.06	1088.89	944.65	937.48	883.61	805.11	1047.28	628.28	840.02	722.31	641.24	682.16	413.9	988.96	829.8	1165.55	931.29
Adamts20	1114.63	987.6	1022.82	879.03	977.11	611.47	834.02	651.69	630.64	443.3	553.82	598.39	110.52	143.76	164.82	122.89	135.77	63.74	301.73	190.28	166.59	353.28	92.67	86.3	187.77	226.99	206.18	533.77	393.48	102.53	229.89	105.1	397.22	120.51	404.13	649.57	440.8	368.13	567.3	387.28	360.62	255.44	307.67	226.36	284.02	301.75	420.38	363.89	427.11
Adamts3	1.79	5.75	12.72	2.99	13.45	16.41	10.13	12.26	10.91	12.78	11.95	19.24	24.18	31.95	26.73	27.11	16.62	15.93	7.56	33.93	41.65	10.6	70.07	22.71	6.64	24.93	15.86	8.17	5.69	15.77	1.69	18.1	30.5	14.35	22.73	19.86	13.4	5.3	12.27	12.63	17.12	12.88	3.7	6.77	12.7	11.01	7.3	5.6	7.49
Adamts4	14.36	23.01	14.53	23.89	27.86	40.59	2667.52	6674.55	6878.52	7416.14	7988.56	5046.48	3594.58	2996.62	3804.14	3052.49	2711.63	9120.51	2342.38	763.34	1186.28	462.8	1274.83	1396.76	865.81	942.09	661.6	345.86	338.49	2024.1	354.13	1170.68	511.77	606.85	536.73	222.67	274.66	369.89	584.63	356.76	347.78	437.9	734.96	871.61	637.3	322.31	465.62	513.92	339.33
Adamts5	258.46	260.8	267.06	255.84	327.62	299.69	381.56	376.65	513.63	601.55	427.32	399.54	554.34	734.78	1156.68	413.87	469.18	764.86	359.72	570.11	382.89	487.53	402.34	500.41	442.86	515.65	379.51	449.35	416.23	230.87	355.82	293.02	333.99	397.4	368.77	321.95	273.99	241.89	357.99	244.15	314.61	302.66	205.94	270.03	277.67	290.01	194.13	381.8	336.12
Adamts6	131.03	232.04	134.44	153.31	115.29	110.55	57.4	73.58	76.35	119.92	79.69	131.04	50.94	52.71	66.82	36.15	60.96	69.61	41.18	95.88	159.87	51.23	84.76	59.05	84.4	156.14	176.73	100.76	79.64	134.8	103.96	131.55	94.47	61.69	166.7	72.33	63.64	69.74	137.86	79.98	67.42	105.18	131.95	155.01	181.26	67.55	88.31	90.69	117.75
Adamts7	159.75	136.15	138.07	131.41	168.14	149.41	128.31	98.1	135.85	130.73	94.63	134.71	214.14	297.11	288.06	204.22	318.64	297.73	136.16	210.19	311.68	104.22	319.84	255.13	146.99	341.15	288.88	193.35	196.26	422.31	184.25	442.66	243.24	358.66	325.83	232.6	334.28	208.34	236.02	229.42	322.1	385.3	398.92	307.56	464.12	257.7	280.98	415.39	287.95
Adamts8	603.08	396.96	748.5	385.26	557.25	640.84	81.04	119.13	138.82	142.52	183.28	149.37	71.67	103.83	133.63	63.25	49.87	99.8	89.93	80.39	67.17	65.36	30.51	47.69	68.28	28.87	30.59	119.83	45.51	28.68	33.81	39.67	69.18	91.82	263.95	202.81	148.05	144.78	152.29	27.36	193.69	23.61	17.26	26.45	30.6	85.17	45.25	85.09	93.13
Adamts9	687.44	780.49	670.38	624.18	789.76	668.47	3400.24	6233.08	11495.3	11541.5	10004.6	9764.9	8663.96	7432.45	9664.78	6142.93	8572.68	15488.5	4125	1935.26	3519.88	1842.37	4044.89	3348.43	2788.99	3626.63	2072.02	1399.78	1427.9	5654.28	1543.29	3547.55	1608.96	2223.69	1770.59	1550.17	1564.9	1322.44	1849.15	1934.3	1364.36	1676.45	2359.63	3041.11	2044.11	1582.18	1930.37	1193.54	966.62
Adamtsl2	120.26	207.11	132.62	223.99	133.55	195.19	173.9	140.15	92.22	152.35	151.4	128.29	101.89	76.67	98	90.36	120.99	26.84	47.07	139.39	174.65	167.81	120.93	233.93	151.73	81.35	96.29	106.21	104.3	76.72	143.68	191.4	80.34	144.9	221.01	460.94	173.51	127.12	217.25	97.87	117.71	32.2	95.57	172.85	55.42	202.64	356.15	117.56	137.02
Adamtsl3	217.18	253.13	277.96	300.64	339.15	264.28	227.92	196.21	206.25	157.27	185.27	99.88	58.72	63.89	100.97	97.59	72.96	42.77	57.99	199.13	146.44	234.93	57.64	62.08	157.42	116.78	100.83	213.78	150.75	64.53	139.45	83.52	194.15	48.78	154.07	219.83	265.28	157.14	155.18	134.71	181.92	75.13	103.58	126.71	83.13	206.31	142.31	132.12	161.64
Adamtsl4	3277.47	4006	4222.1	4071.6	3797.94	2943.36	4185.3	2322.95	2133.86	2443.54	2127.63	4476.49	1571.5	1574.98	1211.62	1514.5	1973.69	1419.86	1840.62	1563.55	2836.05	1146.4	951.6	1409.63	1625.41	1466.92	1980.25	2689.27	1553.05	1008.11	2958.11	1662.07	1591.85	1867.9	2481.6	2358.58	1320.38	2477.14	1904.01	1453.35	1235.95	720.17	1222.67	834.71	857.24	1306.86	1475.69	1570.86	1461.17
Adamtsl5	280	316.41	339.73	185.16	348.76	212.46	285.32	138.4	255.83	269.32	259.98	438.94	227.09	276.34	218.27	220.49	302.01	152.64	300.05	199.87	385.57	220.8	142.4	215	248.46	247.99	218.64	378.54	188.68	146.27	137.76	209.5	227.62	136.29	332.14	229.76	171.5	164.2	145.07	172.59	173.35	71.91	70.29	111.95	113.14	163.72	184.64	157.87	164.85
Adap1	43.08	19.18	50.87	29.87	57.65	33.68	54.03	45.55	46.6	46.2	49.8	60.48	85.48	81.46	78.7	83.13	48.03	93.93	52.11	78.18	120.91	33.56	166.14	100.69	53.11	97.1	88.36	61.27	71.11	177.1	53.25	162.17	76.62	107.6	66.93	48.22	109.86	65.33	79.39	148.39	158.37	170.65	128.25	119.33	248.23	71.95	75.9	222.81	170.2
Adap2	150.77	143.82	138.07	72.67	101.84	83.78	87.79	70.07	32.72	32.44	15.94	41.24	39.72	73.48	63.85	54.22	84.05	38.58	79.84	81.87	137.03	98.92	89.28	87.06	87.24	115.46	117.82	107.57	117.57	74.57	123.4	94.66	95.96	48.78	147.76	137.57	139.34	70.62	55.58	89.45	156.23	137.38	78.31	78.12	166.83	95.44	71.52	219.45	233.36
Adar	418.21	475.58	530.49	443	354.53	596.79	506.49	492.27	710.96	570.09	586.69	609.39	496.49	384.96	519.69	413.87	363.89	705.32	456.37	442.51	624.71	353.28	975.34	501.17	441.91	389.69	521.12	393.52	427.61	610.17	347.37	423.87	412.1	338.58	352.35	424.06	540.61	310.75	360.16	473.58	626	448.63	694.26	527.15	721.59	411.88	450.3	577.74	616.58
Adarb1	655.14	857.2	875.67	841.2	788.79	716.84	1693.37	1350.68	1700.54	1631.65	1644.53	1407.55	1394.49	1110.16	1150.75	1136.78	1055.65	1666.43	1099.33	509.63	1022.38	809.02	765.13	881.96	857.28	824	799.81	691.72	589.74	815.23	1285.51	1103.17	680.63	1226.62	748.9	865.14	612.29	975.49	753.52	645.12	647.4	564.54	667.13	698.77	567.45	651.96	864.11	750.16	651.91
Adat1	80.77	80.54	74.49	68.69	55.72	56.14	96.23	57.81	58.5	45.21	44.82	87.06	85.48	78.27	103.94	56.03	72.04	90.58	109.26	49.41	85.98	49.46	72.33	72.68	66.38	64.29	58.91	65.36	56.89	73.85	60.85	105.1	61	48.78	71.99	82.26	48.9	45.91	37.53	76.82	74.91	83.72	70.91	81.81	63.5	71.22	50.36	64.94	98.48
Adat2	48.46	30.68	29.07	19.91	38.43	14.68	38.83	33.29	16.86	22.61	19.92	11.91	15.54	15.97	22.27	27.11	6.47	10.9	12.61	11.06	47.02	42.39	80.24	34.07	24.66	35.43	31.72	34.04	21.81	15.77	26.2	20.88	21.57	14.35	25.26	19.86	34.84	22.95	16.6	41.04	26.75	31.12	22.2	28.3	28.29	18.35	24.08	43.67	25.69
Adck1	222.57	258.88	165.32	168.24	185.43	169.28	197.53	148.91	149.73	177.91	125.51	174.11	132.11	166.12	179.66	195.19	154.24	88.06	234.49	193.97	174.65	234.93	188.74	230.14	185.87	206	210.71	157.95	223.76	161.33	159.74	162.17	224.64	302.71	242.48	217	209.01	166.85	183.33	217.85	185.13	228.61	186.82	200.53	180.11	212.92	172.97	145.55	176.62
Adck2	353.59	368.19	343.36	274.76	354.53	283.28	232.99	241.76	203.27	204.45	191.25	266.67	293.58	257.17	268.75	253.02	320.48	214.7	267.27	270.67	326.46	268.5	288.19	327.8	291.13	279.48	278.69	373.09	284.44	278.91	322.01	281.19	316.14	424.65	342.25	329.04	308.83	355.77	316.85	274.67	264.31	275.83	311.99	262.65	301.33	268.71	270.76	269.83	291.16
Adck5	233.34	289.57	230.73	326.52	244.04	252.19	231.3	204.97	225.09	180.86	242.05	216.26	275.44	223.63	190.06	263.86	205.96	164.38	214.32	249.28	221.67	259.66	230.56	250.58	284.49	220.43	214.11	221.95	250.31	288.95	223.97	290.24	237.29	276.89	210.9	252.45	243.18	271.9	250.45	280.99	234.35	225.39	295.34	271.88	304.22	270.18	258.36	250.8	231.22
Adcy1	7.18	26.85	12.72	4.98	16.33	19	27.01	31.53	29.75	16.71	53.79	40.32	18.13	15.97	37.12	3.61	11.08	5.87	9.25	19.91	5.37	15.9	13.56	0.76	2.84	11.81	13.59	12.25	2.84	2.15	6.76	4.87	11.9	2.87	3.79	12.76	0.67	2.65	7.94	3.16	8.56	2.15	1.85	2.46	4.04	5.14	2.19	7.84	10.7
Adcy10	12.56	1.92	12.72	11.95	11.53	5.18	5.06	8.76	2.97	8.85	7.97	4.58	6.04	6.39	7.42	10.84	7.39	1.68	4.2	8.85	13.43	8.83	11.3	18.17	18.02	17.06	13.59	10.89	7.59	6.45	10.14	12.53	3.72	8.61	11.37	11.35	5.36	11.48	10.1	9.47	6.42	7.51	8.02	6.77	9.81	6.61	4.38	14.56	16.06
Adcy2	856.16	941.57	1084.59	1113.97	826.26	1080.44	1745.71	2456.09	2261.77	1791.87	2189.38	1618.32	1253.74	1239.54	1524.92	1407.87	1269	3275.83	2418.02	764.07	450.06	1315.98	455.46	634.41	793.74	721.65	606.08	894.61	1155.78	419.45	1269.45	524.79	1126.19	1394.47	876.45	1055.19	922.46	1203.26	873.33	775.61	755.48	735.19	534.57	712.91	513.19	994.83	1080.86	890.12	930.22
Adcy3	418.21	418.05	374.25	424.08	447.72	490.56	366.36	264.53	373.82	374.49	306.79	382.13	313.44	258.77	314.78	254.83	257.68	362.3	262.23	376.87	274.07	316.19	335.66	251.34	355.62	331.96	336.46	325.44	309.09	254.54	347.37	309.03	349.61	437.57	399.08	381.51	436.11	384.9	387.59	352.55	446.23	433.6	432.22	261.42	411.02	405.27	363.45	510.56	490.27
Adcy4	534.88	552.29	545.02	554.49	533.23	457.74	796.88	550.08	1004.46	933.78	722.16	824.74	1074.14	1105.36	911.69	1082.56	822.91	1561.6	746.33	646.07	730.84	584.68	586.56	507.22	688.48	825.31	650.27	871.46	677.92	719.15	480.9	804.58	573.51	437.57	589.77	692.11	563.39	593.24	692.89	835.6	680.58	719.09	917.46	560.37	614.21	545.5	767.77	677.39	783.57
Adcy5	285.39	243.54	319.75	278.74	251.72	293.64	383.24	303.07	308.38	313.55	402.42	333.56	290.99	261.96	371.21	200.61	253.06	295.21	235.33	305.33	403.04	279.09	360.52	297.52	388.81	314.9	368.18	398.96	286.34	281.06	279.75	320.16	312.42	295.54	314.46	348.89	262.6	203.93	260.56	231.53	325.31	311.25	299.66	278.03	233.22	195.29	253.98	455.7	327.56
Adcy6	1137.96	1064.3	999.21	1061.21	1338.36	982.85	1389.47	967.02	991.57	940.66	928.35	976.86	1068.1	1148.49	1103.23	825.92	936.51	1053.37	1246.41	1251.58	1133.88	1254.16	1125.65	934.96	1356.09	1119.22	1134	1289.49	1112.17	762.89	1259.31	1110.13	1162.64	1141.97	1241.43	1069.37	1164.97	1206.79	1176.47	926.1	904.23	1085.08	1050.03	897.45	739.48	925.08	1041.45	1092.77	935.58
Adcy7	104.1	149.58	138.07	162.27	128.74	164.96	94.54	134.89	142.79	159.23	136.46	133.79	166.65	202.86	126.21	169.88	169.94	225.6	115.14	288.37	460.81	121.88	634.03	358.84	196.3	246.67	346.66	133.44	185.84	372.84	115.79	258.91	306.47	117.64	215.96	214.16	345	123.59	268.5	296.77	363.83	291.93	236.76	340.77	589.39	206.31	251.79	509.44	454.94
Adcy8	1.79	0	0	1	1.92	0.86	5.06	1.75	0.99	0.98	1	3.67	4.32	0	2.97	0	3.69	0	0.84	0	1.34	0	0	0	0.95	1.31	1.13	8.17	0	3.59	0	0	2.98	1.43	1.26	1.42	3.35	0	0.72	3.16	2.14	0	0	0	0	0.73	0.73	2.24	3.21
Adcy9	432.57	396.96	486.89	417.12	462.13	413.69	727.66	1035.34	1223.6	883.65	1142.5	794.5	266.81	266.76	378.63	222.29	308.48	373.21	649.68	311.24	141.06	535.22	210.21	234.69	287.34	242.74	273.02	212.42	435.2	182.12	542.6	189.31	488.71	457.65	424.33	459.52	310.17	244.54	356.55	183.12	324.24	176.02	186.21	232.51	247.07	346.54	239.38	289.99	294.37
Adcyap1	1.79	0	1.82	1	0.96	3.45	0	0	0	0	0	0	0	0	0	0	0	0	0	0	0	0	0	5.3	0	0	1.13	0	0	0	1.69	0.7	0	0	1.26	1.42	0	1.77	0	1.05	0	0	0	0	0	0.73	0	0	1.07
Adcyap1r1	82.57	141.91	70.85	99.55	78.78	156.32	182.34	131.39	76.35	70.77	123.51	66.9	63.03	59.1	43.06	59.64	48.03	28.51	76.48	280.26	159.87	219.04	131.1	152.92	222.85	143.02	145.01	179.74	137.48	63.1	322.86	67.51	145.8	355.79	209.64	127.64	129.29	241	116.2	57.88	69.56	107.33	110.37	68.89	59.46	60.2	78.09	85.09	68.51
Add1	1895.41	1791.1	1923.93	1942.23	2044.53	2051.2	1684.93	1590.68	1659.89	1736.82	1837.77	1712.71	2087.85	2241.08	2246.55	2015.11	2269.24	2157.05	2105.36	2436.04	2349.72	2119.7	3075.2	2731.44	2161.21	2410.32	2382.42	2049.29	2285.02	2618.49	2077.44	2481.96	2320.08	2510.62	2331.31	2182.71	2547.65	1915.68	2510.29	2453.13	2585.33	2722.89	2569.27	2782.76	3086.65	2318.58	2464.6	2944.67	2751.07
Add2	3.59	7.67	3.63	1	2.88	1.73	8.44	1.75	14.87	16.71	12.95	2.75	3.45	9.58	4.45	5.42	1.85	1.68	0	0.74	0	0	5.65	3.03	0.95	1.31	3.4	1.36	0.95	0.72	1.69	0.7	1.49	17.22	5.05	12.76	6.7	4.41	18.77	0	5.35	3.22	0	1.85	0	2.94	2.19	1.12	0
Add3	1448.48	1607	1344.39	1497.24	1543	1515.73	1083.89	942.5	843.83	953.43	955.24	831.15	995.57	744.36	910.2	750.02	671.44	652.48	820.29	2030.4	1582.6	1427.26	2407.27	1910.79	1304.88	1256.99	1276.74	1384.8	1634.59	1182.34	1575.41	1218.71	1564.33	867.96	1380.35	1318.99	1704.91	1266.82	1414.65	1447.04	1575.17	1308.32	1256.58	1072.14	1280.38	1568.23	1238.5	1814.95	1674.19
Adgb	7.18	3.84	9.08	1.99	7.69	3.45	16.88	47.3	6.94	34.4	17.93	18.33	58.72	75.08	47.51	59.64	39.71	74.64	45.39	39.83	38.96	3.53	45.21	13.63	21.81	17.06	35.12	8.17	4.74	55.21	16.06	58.46	13.39	8.61	15.15	22.69	18.09	31.78	18.77	29.47	47.08	12.88	46.24	31.99	64.65	33.04	37.22	51.5	46.03
Adgra2	488.21	469.83	494.15	513.68	590.88	460.33	290.39	247.01	279.62	311.59	278.9	324.4	259.04	333.85	356.36	186.15	275.23	207.15	249.62	374.66	408.41	482.23	362.79	305.85	361.31	511.72	505.26	439.81	402.01	359.94	379.48	390.46	500.61	444.74	573.36	594.25	614.97	328.4	512.45	472.52	591.76	502.29	501.28	451.49	660.97	459.6	559.77	765.84	732.19
Adgra3	423.59	431.47	416.03	404.17	392.96	395.56	265.06	306.57	294.5	229.02	255	234.59	182.19	244.39	197.48	184.34	238.28	164.38	326.1	321.56	274.07	358.58	216.99	190.02	361.31	296.53	267.36	359.48	339.43	253.1	249.33	285.36	387.55	220.93	311.94	382.93	395.91	366.36	412.85	311.51	385.23	290.86	307.67	318.63	343.47	356.08	353.23	417.63	417.48
Adgrb2	75.39	444.9	781.2	573.41	28.82	476.74	38.83	2002.37	18.84	860.06	20.92	54.07	6.91	289.12	497.42	32.53	12.93	203.8	242.05	2.95	9.4	1542.08	4.52	47.69	6.64	9.18	9.06	228.76	4.74	7.89	7.61	20.88	14.88	67.43	25.26	29.78	259.92	658.57	194.15	25.26	33.17	166.36	167.71	11.07	4.62	21.29	9.49	41.43	50.31
Adgrb3	0	0	1.82	1	3.84	0.86	6.75	5.26	7.93	0	6.97	0	0	0	5.94	0	1.85	1.68	0	0.74	4.03	5.3	6.78	0.76	0	17.06	3.4	2.72	0	8.6	3.38	2.78	0	0	2.53	1.42	6.7	0.88	3.61	4.21	1.07	2.15	0	4.31	0	0	0	1.12	3.21
Adgrd1	28.72	44.11	27.25	31.86	24.02	28.5	124.93	206.72	232.03	207.4	228.1	244.67	177.01	292.31	323.69	95.79	200.42	273.41	124.39	105.47	95.39	47.69	96.06	90.85	71.12	114.15	118.95	78.98	55.94	116.87	67.61	101.62	67.69	83.21	53.04	86.51	31.49	32.66	36.09	24.21	62.07	76.2	43.16	74.43	69.85	45.52	40.14	113.08	73.86
Adgre1	75.39	134.24	94.47	82.63	95.12	146.82	52.34	85.84	62.47	57.01	45.82	52.23	57.85	36.74	46.03	36.15	29.55	29.35	32.78	118.74	107.48	173.11	198.91	64.35	128.97	104.97	97.43	147.06	166.87	91.06	101.42	65.42	145.05	60.25	75.77	199.98	422.04	55.62	137.86	185.22	416.26	145.97	92.49	99.03	226.87	309.09	151.07	681.86	679.74
Adgre4	5.38	9.59	1.82	4.98	2.88	7.77	1.69	5.26	5.95	10.81	0	0.92	0.86	3.19	1.48	7.23	0	0	0.84	14.01	6.72	12.36	6.78	12.87	6.64	6.56	7.93	4.08	10.43	10.76	2.54	2.78	16.36	1.43	12.63	7.09	15.41	0.88	6.5	22.1	25.68	6.44	4.32	22.14	22.51	13.22	5.11	17.91	18.2
Adgre5	1206.17	1125.67	1162.71	1189.63	1286.48	1083.03	1551.55	1895.5	2364.89	2302	1859.68	1810.76	2047.26	2022.24	2191.61	2376.57	2348.67	4289.78	1974.25	1642.47	1540.95	1047.48	2043.35	1680.65	1332.38	1350.15	1360.57	1402.5	1507.54	1441.89	1219.59	1360	1476.55	1420.3	1505.38	1357.28	1729.7	1491.05	1613.86	1601.74	1808.45	1964.09	1651.19	1410.45	1906.72	1521.25	1448.69	2213.54	2227.61
Adgrf5	13659.1	14869.6	16152.6	14123.2	12854.2	13608.7	16677.1	12884.9	10706	12936.2	13087.5	13120.7	12377.7	8547.4	8883.75	8541.18	10421.7	10569.7	10746.2	8063.35	11701.6	8982.22	6958.47	7106.43	10663.8	7817.47	7944.81	10446.6	12678.5	7780.19	14368.8	8150.94	9641.09	9140.1	8643.28	10115.1	8296.11	12303.6	7108.63	7742.45	7085.06	5354.56	7186.18	5651.03	4287.95	8916.02	8003.19	5996.83	4923.02
Adgrg1	2067.72	2531.32	2203.7	2245.85	2046.45	2434.66	5942.83	5612.93	5543.87	6572.8	6491.45	5971.1	6107.25	6109.85	5979.42	6123.05	5656.94	7755.16	4825.11	2168.32	4602.71	3304.96	3551	3351.46	3648.16	3608.27	2818.58	2275.32	2235.71	4421.04	3008.82	3892.77	2147.51	5057.11	3188.82	3751.32	2614.64	2862.92	2659.69	3161.38	2408.77	2388.03	3116.17	3392.34	2204.01	3157.02	3182.74	1987.37	1544.66
Adgrg2	30.51	28.76	36.33	64.71	61.49	30.23	45.58	52.56	78.33	77.65	102.6	44.9	32.81	25.56	59.39	37.95	12.93	52.84	5.88	41.3	25.53	8.83	53.12	59.81	18.02	11.81	16.99	17.7	24.65	22.23	16.06	32.71	11.9	18.65	10.1	32.62	26.13	17.66	32.48	14.73	39.59	9.66	9.25	4.31	2.31	19.82	15.33	23.51	28.9
Adgrg3	23.33	15.34	18.17	12.94	2.88	14.68	81.04	119.13	155.68	101.24	138.46	108.13	107.93	123	114.33	108.44	63.73	225.6	79	56.79	68.52	24.73	58.77	79.49	43.62	44.61	64.57	29.96	10.43	71.7	21.13	75.86	25.29	27.26	34.1	14.18	40.86	33.55	39.7	45.25	37.45	65.47	48.09	26.45	49.65	40.38	32.84	25.75	19.27
Adgrg5	8.97	21.09	10.9	38.82	24.98	14.68	37.14	66.57	80.32	29.49	52.79	56.82	49.22	43.13	49	56.03	48.03	62.9	30.26	35.4	80.61	15.9	150.31	59.81	32.24	38.05	82.7	23.15	49.3	112.57	35.5	61.94	63.97	28.69	24	48.22	86.42	25.6	24.54	121.03	176.56	94.45	64.74	86.12	125.27	57.27	35.76	111.96	111.33
Adgrg6	138.21	187.93	174.41	219.01	216.17	258.23	182.34	238.25	287.56	158.25	362.57	219.01	210.68	143.76	181.15	140.97	226.28	168.57	82.37	134.23	169.28	109.52	235.08	203.65	83.45	145.64	143.87	136.17	155.49	218.69	152.98	196.97	84.8	116.21	132.6	153.17	182.21	139.48	144.35	144.18	233.28	141.67	160.31	162.39	188.77	152.71	145.23	292.23	299.73
Adgrl1	321.29	285.73	252.53	421.1	426.58	351.51	195.84	154.16	173.52	181.84	153.4	186.02	165.78	166.12	141.06	144.58	166.24	143.41	194.99	243.38	251.23	236.7	308.54	261.18	324.32	291.29	261.69	279.14	289.18	230.87	315.25	267.96	301.26	275.45	304.36	313.44	355.05	293.97	346.45	285.2	306.05	323.06	316.92	318.01	418.52	298.82	378.05	294.47	358.6
Adgrl2	796.93	701.87	644.94	744.64	857.97	738.43	758.05	737.53	982.65	1162.8	985.12	1121.64	1105.23	1145.3	1060.17	863.88	1326.26	1612.76	813.57	698.44	736.22	678.3	721.05	566.27	868.65	784.63	624.21	550.11	713	1007.39	620.36	878.36	668.72	654.2	790.58	670.84	747.61	729.19	747.02	747.2	703.05	665.43	752.84	791.03	759.69	719.51	732.74	657.23	583.4
Adgrl3	34.1	26.85	29.07	25.88	18.25	37.14	37.14	28.03	18.84	27.52	8.96	29.32	16.41	12.78	11.88	3.61	21.24	18.45	15.13	17.7	26.87	30.03	18.08	36.34	25.6	31.49	21.52	23.15	17.07	25.81	18.59	26.45	39.42	30.13	26.52	39.71	51.58	26.48	41.14	17.89	31.03	35.42	34.53	21.53	20.78	30.84	32.11	15.68	23.55
Adgrl4	1818.23	1438.25	1856.71	1869.55	2214.58	1802.46	1804.8	1797.4	1476.45	1713.23	2085.79	2090.25	1887.52	1763.47	1415.05	1500.04	2012.48	1936.48	1654.04	2279.69	2938.16	1662.2	2391.44	1734.4	2967.27	1663.74	1940.6	2418.3	2539.12	2185.42	2683.43	2108.9	1983.11	1351.43	2004.22	1565.77	1930	2504.51	2161.68	2020.59	1608.34	2412.72	2158.01	1959.13	1715.64	2509.47	1892.42	1299.91	1478.3
Adgrv1	12.56	13.42	12.72	20.91	51.88	46.64	47.27	21.02	22.81	29.49	40.84	24.74	24.18	17.57	29.7	25.3	14.78	42.77	6.72	42.78	68.52	21.2	146.92	70.41	33.19	11.81	7.93	36.76	32.24	10.04	60.85	11.83	17.11	48.78	49.25	17.02	17.42	48.55	12.27	24.21	12.84	30.05	19.73	18.45	4.62	14.68	13.87	5.6	23.55
Adh5	1642.33	1539.88	1767.69	1800.86	1733.23	1673.78	1359.08	1168.48	1005.45	1016.34	1051.86	1253.6	991.25	1047.86	834.48	1196.42	1146.16	666.74	1060.67	1119.56	1070.74	1480.26	836.33	1205.22	1191.08	961.77	1111.34	1304.46	1166.21	1055.43	1242.41	998.77	1162.64	1413.12	1275.53	1222.55	1164.3	1400.12	1337.43	1114.48	1268.06	986.34	1099.97	991.56	1002.72	1223.16	1129.76	1059.19	1165.72
Adh6	19.74	74.79	47.24	88.6	39.39	24.18	62.47	82.34	17.85	17.69	16.93	23.83	11.22	6.39	23.76	21.69	10.16	7.55	26.89	11.06	17.47	61.82	10.17	48.45	25.6	17.06	1.13	21.79	19.91	3.59	133.54	42.46	5.21	202.28	31.57	11.35	8.71	42.37	7.22	7.37	34.24	3.22	26.51	3.08	5.77	33.04	37.22	34.71	10.7
Adh7	0	1.92	3.63	1	3.84	0	1.69	0	0	0	0	0.92	0.86	0	2.97	0	3.69	0.84	0.84	3.69	1.34	0	1.13	0.76	0	3.94	0	2.72	0.95	1.43	0.85	1.39	0	1.43	1.26	4.25	0	4.41	0.72	4.21	2.14	3.22	3.7	2.46	0	1.47	0	1.12	3.21
Adhfe1	1238.48	851.44	1395.26	936.77	831.07	902.53	1831.81	2543.69	1687.65	1716.18	2151.53	1387.39	1138.9	875.35	1447.71	1214.49	755.49	1171.62	1543.93	458.74	326.46	990.96	319.84	550.38	807.96	614.06	476.94	1368.46	1028.73	328.39	1223.81	377.24	776.58	614.03	477.38	985.7	448.17	897.81	406.35	585.13	385.23	321.98	352.68	385.67	108.53	818.62	497.01	265.36	219.44
Adi1	560.01	519.69	452.37	504.72	567.82	502.65	379.87	324.09	351.02	276.2	451.22	251.09	285.81	316.27	304.39	328.92	269.69	130.83	364.76	384.99	225.7	408.04	274.63	318.72	436.22	307.03	277.55	334.97	384	294.69	359.2	248.47	358.54	215.2	279.1	347.48	310.17	283.38	306.75	286.25	339.22	264.03	264.51	201.76	262.08	430.24	458.33	414.27	391.79
Adig	3.59	3.84	7.27	1.99	2.88	5.18	13.51	8.76	8.92	20.64	6.97	2.75	2.59	6.39	17.82	9.04	11.08	1.68	2.52	3.69	1.34	8.83	3.39	3.03	1.9	5.25	3.4	9.53	2.84	4.3	5.07	2.09	2.98	8.61	0	4.25	2.01	0	0	2.1	4.28	3.22	1.85	1.85	5.2	5.87	2.92	227.29	2.14
Adipoq	816.68	74.79	272.51	236.93	1724.59	342.87	450.78	1182.5	1105.6	1037.97	2039.97	829.32	910.95	130.98	1795.16	598.21	245.67	535.91	162.21	1485.37	150.47	484	222.64	541.29	218.11	262.42	269.62	689	155.49	205.78	172.42	347.31	143.56	992.77	189.43	1457.98	815.95	378.72	313.97	246.26	1241.3	387.45	355.15	269.42	144.32	850.93	233.54	2699.47	1335.93
Adipor1	4393.9	4567.88	3955.04	4621.12	4559.83	5220.83	5432.96	6508.12	6547.34	6194.37	6067.12	5339.72	5109.96	5665.79	5646.82	6168.23	5614.45	7499.36	6485.03	4493.73	3613.92	5046.65	3730.7	4611.19	4772.86	4303.68	4358.14	4550.65	4608.91	4496.32	4708.47	4153.77	4280.88	4781.66	3749.55	3837.83	3728.7	4351.33	4211.48	4069.6	3919.74	4020.48	3753.09	4657.01	3975.07	4700.3	4381.83	4823.44	4934.79
Adipor2	1394.63	1614.67	1457.02	1183.65	1301.85	1549.41	2885.31	3847.06	4493.79	4647.25	3667.57	3437.32	1959.19	2479.08	3602.2	1601.25	2856.64	3656.59	3482.05	2140.29	1497.96	2554.24	1924.68	1982.71	1978.18	2095.42	1962.13	1730.66	2256.57	1626.88	2433.26	1270.91	2869.04	2212.22	2407.09	2086.27	1837.55	1462.8	1729.34	1011.35	1395.4	2048.88	1005.02	1838.57	1739.31	1405.24	1434.09	1164.43	1242.8
Adk	1837.97	1745.08	1716.82	1428.55	1603.53	1380.99	1472.2	1073.88	1255.33	1697.51	1317.81	1021.76	1076.73	873.75	1112.14	1109.67	1212.66	436.95	1168.25	1151.27	890.72	1459.06	783.21	1288.5	1423.42	576.01	718.24	915.03	853.33	694.78	915.32	678.61	1016.85	987.03	952.23	1280.7	1167.65	930.47	903.65	810.34	951.31	797.44	886.64	697.54	728.51	1057.97	845.13	1053.59	994.45
Adm	175.9	141.91	136.26	153.31	187.35	207.28	791.81	2095.21	1485.37	1047.79	1232.15	1156.47	1658.71	1571.79	1856.04	2327.77	1451.87	2442.2	858.96	425.55	613.96	431.01	1218.33	1286.99	999.52	813.5	614.01	462.96	480.71	678.28	616.98	1170.68	333.25	1387.3	354.87	404.21	367.78	306.33	366.66	812.45	343.5	835.01	729.41	530.23	244.18	720.98	545.9	601.25	529.87
Adm2	0	0	1.82	0	0	0	0	0	0	0	0	0	0.86	0	0	0	0	0	0	0	5.37	0	10.17	3.79	0	0	0	0	0	0	0	0	0	0	0	0	0	0	0	2.1	0	0	0	0	0	0	0	0	0
Adnp	1622.58	1532.21	1669.58	1886.48	1699.61	1710.05	1863.89	1813.17	2146.75	2084.78	2043.96	1906.06	1871.12	1988.7	1783.28	1738.6	1934.9	2095.83	1706.98	1862.99	1711.57	1619.8	1868.17	1628.41	1852.06	1570.58	1434.21	1564.54	1777.76	1817.6	1604.14	1684.34	1582.92	1629.75	1376.56	1404.09	1636.58	1579.33	1486.11	1645.94	1499.19	1419.94	1545.14	1729.69	1614.62	1661.48	1850.09	1440.98	1426.91
Adnp2	204.62	224.37	232.54	193.13	175.82	175.32	246.49	266.28	331.18	387.27	418.35	306.99	291.85	472.81	469.21	350.61	445.17	665.9	273.99	217.57	307.65	234.93	348.09	245.28	228.54	275.54	236.77	190.63	174.46	291.82	256.09	220.63	274.48	355.79	221.01	192.88	189.58	191.57	274.99	221	233.28	274.76	212.72	281.72	266.7	212.92	206.54	276.55	200.17
Ado	64.62	99.72	83.57	92.58	74.94	69.96	92.86	96.35	95.19	62.91	100.6	84.31	100.16	97.44	175.21	65.06	126.53	109.87	137.84	79.65	81.95	105.98	96.06	86.3	77.76	115.46	103.09	89.87	94.81	90.34	63.39	98.14	113.81	94.69	85.88	109.21	75.7	50.32	85.89	86.3	82.4	90.15	97.42	116.26	115.45	72.68	84.66	106.37	101.69
Adora1	288.98	232.04	159.87	213.04	131.63	217.64	86.1	91.1	56.52	88.46	57.77	54.07	146.79	108.62	216.79	112.05	50.8	47.8	67.24	95.14	65.83	192.54	58.77	87.82	95.78	66.92	61.17	103.49	69.21	42.3	90.43	61.94	78.85	196.55	136.39	188.63	155.42	91.81	119.81	105.24	109.15	79.42	69.06	57.82	60.61	94.71	138.67	92.93	70.65
Adora2a	457.7	427.64	359.71	554.49	426.58	366.19	746.23	741.03	690.13	727.36	713.19	648.79	812.52	793.88	904.26	851.23	746.25	909.95	800.96	404.16	558.88	362.12	630.64	575.36	598.39	461.86	364.78	468.41	381.15	528.43	547.67	585.34	360.77	1008.55	399.08	374.42	257.24	343.41	305.31	366.23	242.91	285.49	369.33	385.67	216.48	431.7	300.69	201.54	204.46
Adora2b	46.67	36.44	38.15	22.9	37.47	22.46	38.83	154.16	84.28	57.99	80.68	81.56	83.76	76.67	120.27	88.56	51.72	88.06	29.42	88.5	75.23	54.76	64.42	71.92	70.18	82.66	105.36	64	63.53	150.57	44.79	112.06	44.63	65.99	47.99	69.5	28.14	65.33	59.18	89.45	54.57	67.62	98.04	70.74	93.52	65.34	62.76	90.69	88.85
Adpgk	326.67	235.87	301.58	293.67	286.31	351.51	396.75	411.68	362.91	367.61	357.59	366.55	557.8	797.08	656.3	697.61	674.21	805.96	566.47	494.88	654.27	491.06	627.25	614.72	487.43	578.63	611.75	390.79	404.86	675.42	427.66	770.48	391.27	522.21	420.55	422.64	492.38	435.22	531.94	589.34	508.29	550.59	662.82	604.65	618.25	469.15	511.6	669.55	584.47
Adprh	612.06	590.64	570.46	577.39	590.88	571.74	504.8	492.27	412.49	526.85	478.12	559.91	670.04	664.5	613.24	739.18	739.79	655	586.64	663.77	706.66	623.54	756.09	737.37	595.54	734.77	618.55	574.62	556.56	815.23	570.49	755.86	638.97	812.01	580.93	591.42	586.84	498.78	664.74	673.53	653.82	684.75	801.55	707.99	674.83	642.42	661.95	716.57	705.43
Adprhl1	59.23	70.95	78.12	188.15	227.7	175.32	75.97	45.55	131.88	141.54	87.66	300.57	86.35	52.71	44.54	63.25	176.4	97.29	88.25	121.69	84.64	42.39	25.99	113.56	85.35	35.43	65.71	74.89	109.04	69.55	97.2	58.46	94.47	43.04	60.62	42.55	93.12	105.94	101.77	18.94	44.94	12.88	36.38	28.3	60.04	44.79	67.87	53.74	53.52
Adprhl2	653.34	657.76	574.09	597.3	655.25	646.02	862.72	793.59	838.87	932.79	863.6	961.28	1051.69	1308.23	1155.2	1221.72	1146.16	1663.08	1137.15	862.17	904.15	821.38	952.74	1092.42	961.59	1120.53	1179.32	1044.39	971.84	1357.29	1027.73	1293.88	954.36	1460.46	1043.16	1021.15	934.52	1161.77	1130.28	1050.29	844.3	1289	1078.39	1657.11	1056.4	980.15	1035.61	732.25	730.05
Adprm	330.26	258.88	345.18	283.72	322.82	310.92	327.53	278.54	286.56	271.29	310.78	212.6	346.25	498.37	411.3	377.72	461.79	542.62	374.85	446.94	388.26	386.85	530.05	408.81	401.14	417.25	399.9	366.28	447.52	491.86	442.03	419.69	389.04	596.81	487.48	370.17	363.76	442.28	452.54	370.44	370.25	583.86	334.8	576.97	387.35	373.7	358.34	304.54	316.85
Adra1a	23.33	23.01	32.7	12.94	20.18	24.18	28.7	40.29	26.77	37.35	18.93	25.66	10.36	30.35	46.03	7.23	36.94	31.03	41.18	31.71	9.4	61.82	22.6	26.5	15.17	35.43	35.12	46.3	36.98	22.23	22.82	20.18	39.42	20.08	51.78	34.04	25.46	31.78	44.03	16.84	34.24	55.81	17.26	39.98	34.64	19.82	28.46	29.11	35.32
Adra1b	17.95	1.92	10.9	5.97	15.37	2.59	8.44	3.5	10.91	7.86	19.92	11	12.09	19.17	8.91	14.46	8.31	1.68	5.88	11.8	10.75	7.07	10.17	24.23	1.9	14.43	14.73	10.89	5.69	3.59	6.76	7.66	2.23	14.35	7.58	4.25	9.38	3.53	4.33	6.31	17.12	19.32	10.48	13.53	6.93	5.14	6.57	22.39	68.51
Adra1d	132.82	120.81	96.29	144.35	116.25	107.96	131.69	92.85	58.5	93.38	85.66	93.47	92.39	137.37	126.21	110.24	121.91	106.51	127.75	73.01	108.82	91.85	85.89	94.63	114.75	116.78	84.97	74.89	97.66	58.08	123.4	119.02	98.19	119.08	89.67	103.53	79.72	80.33	82.28	104.19	88.82	105.18	114.07	92.88	81.97	96.18	97.07	87.33	80.28
Adra2a	23.33	24.93	45.42	29.87	26.9	50.96	35.45	52.56	26.77	37.35	17.93	41.24	126.93	70.28	74.24	88.56	42.48	27.68	20.17	67.11	112.85	44.16	276.89	93.12	46.47	57.73	48.71	23.15	40.77	47.32	21.97	41.06	38.68	34.43	37.89	60.99	32.16	45.02	62.79	67.35	46.01	62.25	54.88	61.51	38.1	70.48	44.52	98.53	102.76
Adra2b	107.69	59.45	59.95	84.62	72.06	70.82	94.54	35.04	52.55	30.47	43.83	34.82	78.57	63.89	51.97	65.06	55.41	20.13	89.93	74.49	116.88	75.96	72.33	59.81	93.88	53.8	53.24	92.59	74.9	61.66	127.62	64.03	39.42	143.46	70.72	78	84.41	103.29	57.74	72.62	44.94	81.57	80.15	60.9	35.79	108.66	78.09	51.5	42.82
Adra2c	5.38	11.51	10.9	31.86	24.98	24.18	15.19	1.75	4.96	1.97	3.98	0.92	5.18	17.57	8.91	10.84	3.69	0	7.56	6.64	4.03	21.2	2.26	3.79	0.95	5.25	13.59	8.17	4.74	1.43	5.92	7.66	2.23	34.43	16.42	8.51	6.03	6.18	1.44	5.26	14.98	20.39	13.56	10.46	4.62	8.08	17.52	10.08	6.42
Adrb1	7.18	0	3.63	5.97	0.96	7.77	8.44	3.5	2.97	10.81	1.99	7.33	9.5	0	4.45	3.61	0.92	1.68	1.68	9.59	1.34	3.53	3.39	2.27	7.59	2.62	4.53	4.08	2.84	4.3	3.38	4.87	0	5.74	2.53	2.84	2.01	5.3	5.05	1.05	3.21	2.15	2.47	0	0.58	4.41	2.19	2.24	0
Adrb2	525.9	456.4	515.95	497.75	509.21	496.61	395.06	436.21	744.67	738.17	746.06	519.58	404.96	231.62	335.57	482.54	229.97	537.59	279.03	224.94	210.92	365.65	250.9	195.32	341.39	166.64	131.41	217.86	316.68	148.42	227.35	200.45	323.58	391.66	222.27	279.4	269.3	290.44	305.31	290.46	286.78	230.75	204.09	175.31	181.84	479.43	305.06	294.47	270.82
Adrb3	14.36	1.92	3.63	1	26.9	7.77	13.51	24.53	5.95	8.85	29.88	1.83	4.32	0	14.85	0	0.92	3.35	0	19.91	1.34	12.36	0	0.76	0	7.87	1.13	14.98	0	0	1.69	2.09	5.95	2.87	3.79	21.27	4.02	0	7.94	9.47	35.31	4.29	8.02	3.69	0	11.01	2.92	61.58	20.34
Adrm1	2599	2214.9	2234.59	2256.8	1988.8	1904.37	3023.75	4355.1	4023.79	3320.31	3613.78	3411.67	3237.11	4022.12	3865.02	4659.16	3263.94	6262.33	3624.08	2117.43	2531.09	2515.38	2671.73	2972.94	2821.23	3608.27	3566.27	3744.55	3219.88	3466.71	3805.82	3612.97	3110.8	7081.39	3691.46	2765.62	2479.32	3811.93	3433.42	3829.65	3161.04	5180.69	4681.66	5388.38	3822.67	3524.12	3541.08	2637.89	2819.57
Adsl	5973.4	5939.01	5613.72	5158.69	5049.82	4937.55	5054.78	4694.96	5064.94	5417.86	4421.6	4604.79	4471.86	4244.15	4218.41	5026.03	4783.23	3189.45	5244.5	3754.73	3472.86	4661.57	2945.23	3965.43	4795.62	3370.78	3379.35	4543.84	4297.92	2997.07	4034.87	3459.16	3955.07	4002.65	3786.17	3993.84	3616.82	4779.48	3376.4	3345.55	3181.37	2823.78	3092.74	3114.31	3028.35	3654.07	3973.86	2855.1	2916.99
Adss	633.6	692.28	670.38	718.75	719.62	667.61	985.97	1089.65	1684.68	1578.57	1769.04	1459.79	1487.74	1797.01	1576.89	1527.15	1761.27	2721.48	1222.04	1289.19	1364.96	824.92	1464.7	1247.62	1055.47	1212.38	1343.58	894.61	1024.94	1778.88	1035.34	1559.75	1134.38	622.63	1182.07	917.62	1340.48	1120.27	1211.12	1291.28	1406.1	1453.21	1422.44	1321.87	1725.46	1159.29	1225.37	1533.92	1268.49
Adssl1	33011.7	31129.5	29325.8	32202.5	28707.9	29485.4	30892.6	32160.5	34963.7	32788.3	31848.7	26222.1	31662.2	22549.7	25579.2	39588.4	30722	14113.9	33921.2	20517.9	15238.9	29214.8	13740.6	24033.3	27458.4	17403.7	16015.4	27047.9	23637.1	15001.8	26427.8	16633.2	23994.5	23229.7	14592.8	20823	15960.5	22070.9	14901.5	11762.6	13243.4	9077.74	9986.05	11372.8	7540.86	19544.2	16565.4	11062.1	11072.8
Adtrp	12.56	3.84	0	2.99	5.76	3.45	8.44	12.26	1.98	15.73	1	11	3.45	7.99	5.94	5.42	8.31	15.1	10.93	5.9	6.72	5.3	12.43	8.33	0.95	9.18	1.13	13.62	4.74	5.74	0.85	3.48	2.23	7.17	6.31	2.84	2.68	0.88	1.44	5.26	1.07	1.07	0.62	3.08	2.31	5.14	0	3.36	0
Aebp1	990.78	765.15	1082.78	1171.71	1196.16	1383.59	1580.25	1676.52	2038.67	2017.94	2367.68	1797.93	3801.81	2948.7	4341.65	2962.12	2127.01	2375.11	2026.36	2776.78	2842.77	2057.87	4010.98	3442.31	2299.66	3328.79	2483.25	2092.86	2026.17	2556.11	2565.11	3737.56	2189.91	3899.36	2796.06	2555.72	2935.53	1724.11	2596.18	2811.99	3470.3	2781.92	3417.68	3413.87	2516.31	3687.11	3399.49	4521.13	3884.68
Aebp2	238.72	220.53	247.08	195.12	211.37	231.46	253.25	346.87	371.84	352.87	334.68	300.57	404.96	335.44	457.33	271.09	358.35	442.82	385.77	269.93	333.18	365.65	383.13	340.67	299.67	318.84	344.39	309.1	375.46	296.84	256.09	258.22	290.85	195.11	286.68	262.38	306.15	249.83	274.27	244.15	261.1	298.37	222.58	308.79	299.03	243.75	271.49	265.36	324.35
Aen	281.8	329.84	308.85	336.48	338.19	318.69	565.58	597.38	758.55	707.7	849.66	771.59	980.03	1335.38	1168.56	1111.47	1180.34	1258	960.65	537.65	783.24	395.68	968.56	777.49	637.27	894.85	777.15	582.79	655.16	1190.94	482.6	1048.19	557.89	688.63	554.41	493.56	399.26	501.43	488.63	611.44	426.97	595.67	681.32	851.31	584.77	425.83	479.49	388.52	308.29
Aes	11442.4	10265.3	9441.59	9272.11	8635.43	7669.31	8443.2	8824.07	7352.49	8327.31	7883.97	7277.85	6870.55	7798.25	7421.19	9388.8	9734.55	4920.46	7840.7	6270.43	4824.38	10467.8	4921.9	6811.18	6841.13	6630.02	6398.44	8574.33	7404.02	5069.21	7212.72	4593.65	6316.81	9953.54	6630.22	7434.56	5646.64	6886.73	5069.66	4883.1	5209.19	4137.47	3621.76	4313.78	3407.62	5669.43	5335.7	4807.76	4945.5
Afap1	482.83	450.65	463.27	536.58	513.05	466.38	337.66	327.6	561.23	368.6	529.91	492.09	404.1	437.67	513.75	265.67	471.95	576.16	376.53	532.49	416.47	491.06	309.67	277.08	442.86	488.1	463.34	479.3	482.6	402.96	378.64	405.77	447.8	383.05	394.02	387.19	541.95	443.17	480.69	404.12	505.08	460.43	497.58	435.5	506.26	519.81	542.99	622.52	552.35
Afap1l1	2539.77	2285.86	2338.14	3023.34	2399.05	2880.31	1347.27	1115.93	968.76	1308.27	1081.74	964.03	910.09	961.6	825.57	851.23	927.28	712.03	1571.67	1508.24	812.8	2314	650.98	803.23	1630.15	763.64	762.42	1173.75	1614.68	760.02	846.02	724.54	1741.36	824.92	858.77	1381.39	1595.72	815.71	1128.84	1271.29	1466.02	747	1000.08	656.94	1011.95	1693.05	1723.83	1245.05	851.01
Afap1l2	418.21	360.52	308.85	463.9	399.68	383.47	180.65	70.07	107.09	93.38	106.58	110.88	151.11	97.44	172.24	108.44	160.7	142.57	208.44	236.01	202.86	310.89	149.18	115.07	261.73	198.13	210.71	258.71	256	145.55	269.61	210.89	223.9	196.55	272.79	316.27	271.98	296.62	316.85	290.46	234.35	233.97	299.04	181.46	193.38	273.85	287.55	250.8	284.74
Afdn	1791.3	1580.16	1593.28	1426.55	1845.65	1837.87	1323.63	1207.02	1627.17	1593.32	1481.17	1592.66	1144.95	1242.74	1251.71	849.42	1119.38	1416.51	1262.38	1102.6	1398.55	1586.24	909.79	676.8	1551.44	1474.8	1254.09	1606.75	1919.03	858.25	1117.32	989.03	1629.78	939.69	1105.04	1334.59	1481.16	1146.76	1138.94	1520.71	1085.07	1123.72	969.26	949.12	1122.21	1229.77	1179.39	958.42	989.1
Aff1	870.52	978.01	781.2	543.54	613.93	652.93	1875.7	2259.89	3047.09	2990.05	2688.42	2203.88	1358.22	1073.42	1768.44	1022.92	1314.26	1322.58	1617.05	510.37	595.15	740.13	733.48	901.65	572.78	585.19	619.68	445.26	652.32	463.9	982.94	495.56	785.51	744.58	664.29	666.59	665.89	701.83	437.39	356.76	521.13	387.45	392.14	537.61	585.35	455.93	411.62	536.31	457.08
Aff3	70	47.94	45.42	56.74	37.47	45.77	69.22	42.04	27.76	41.28	20.92	27.49	45.76	19.17	20.79	32.53	5.54	20.13	21.85	50.89	80.61	28.26	186.48	115.07	36.04	45.92	33.99	44.93	49.3	7.17	39.72	16.01	43.89	63.12	69.46	49.64	46.22	45.02	43.31	42.1	65.28	45.08	33.91	33.22	36.95	63.14	34.3	55.98	100.62
Aff4	1581.3	1624.26	1573.3	1746.11	1790.88	1856.01	2687.78	3414.36	5300.93	5331.37	5508.32	4396.77	3153.36	3130.8	3796.72	2268.13	3855.95	5237.48	3124.01	2245.76	1985.64	2040.21	2514.63	2147.75	2347.08	2771.15	2281.6	1842.32	2707.89	2678	2852.47	2446.47	2612.42	2110.36	2188.6	1890.55	2394.91	2166.39	2313.25	1631.21	1766.72	1800.95	1849.73	2831.36	2340.25	2084.37	2297.47	1445.46	1467.59
Afg3l1	576.16	648.17	675.83	666.99	637.95	657.25	614.54	518.55	734.75	830.57	463.18	796.33	654.5	710.82	705.3	688.57	834.92	833.64	816.93	885.77	725.47	899.11	738	971.3	741.58	988.01	859.85	825.16	969	1309.96	884.9	911.77	854.69	1126.19	790.58	649.57	831.35	705.36	780.22	880.85	986.62	1056.1	936.58	1410.45	1165.5	1126.25	1027.58	1189.06	933.44
Afg3l2	1816.43	1800.69	1825.82	1837.7	2045.49	1730.78	2296.09	2132	2553.29	2658.8	2559.92	2613.5	2251.9	2095.72	1908.01	2011.5	2310.8	2657.74	2462.56	2357.86	1796.21	2135.6	1913.38	2312.79	2811.75	2293.54	2287.26	2336.6	2539.12	2343.88	2608.21	2220.96	2474.06	2153.4	2093.89	1770	2024.46	2477.14	2063.52	1651.2	1703.58	1953.36	1711	2258.69	1969.64	2107.86	1904.83	1511.52	1601.4
Afmid	19.74	13.42	23.62	6.97	12.49	10.36	16.88	10.51	4.96	4.91	14.94	14.66	12.09	15.97	14.85	14.46	34.17	5.03	13.45	25.08	20.15	38.86	42.95	18.17	6.64	13.12	6.8	23.15	9.48	3.59	5.92	8.35	11.16	11.48	21.47	29.78	27.47	6.18	13.71	22.1	23.54	30.05	17.26	9.84	23.67	34.51	16.06	54.86	63.16
Aftph	707.19	747.89	793.91	654.05	698.48	712.52	791.81	910.96	977.69	927.88	935.32	863.23	826.33	910.49	935.44	816.89	802.59	1261.36	931.24	906.42	881.31	745.43	1125.65	915.27	1005.21	967.02	915.36	861.93	895.99	907.01	1187.47	776.05	847.99	799.1	967.38	821.18	801.21	915.46	848.07	820.87	848.58	948.77	779.35	874.69	875.14	787.79	839.29	793.83	735.4
Aga	649.75	698.03	704.89	681.92	693.68	694.38	459.22	444.97	278.63	345.99	315.76	352.8	345.38	317.87	283.6	337.96	298.32	162.7	302.57	443.99	424.53	536.99	450.94	424.71	458.98	288.66	325.13	412.58	294.87	289.67	381.17	355.66	425.48	407.44	409.18	485.05	539.27	506.73	473.48	529.35	611.02	443.26	559.23	338.93	444.5	547.71	540.07	802.79	823.18
Agap1	728.73	790.08	635.86	706.81	678.31	709.07	896.49	982.79	899.35	927.88	1047.88	843.98	607.88	514.35	641.45	585.56	535.68	582.87	679.94	678.52	666.36	713.63	706.36	616.24	654.34	782.01	700.11	671.3	770.84	699.79	964.34	612.49	772.86	1124.76	908.02	842.45	791.83	729.19	809.82	731.41	832.53	816.76	726.33	708.61	920.17	860.47	789.66	1117.41	1090.79
Agap2	540.26	648.17	584.99	541.55	520.74	497.47	479.48	338.11	233.02	318.47	323.73	291.41	373.88	257.17	182.63	343.38	236.44	241.54	302.57	398.26	519.92	275.56	682.62	476.18	552.87	318.84	360.25	413.94	438.04	314.76	494.43	410.64	331.76	423.22	354.87	432.57	373.81	517.32	340.67	416.75	393.79	237.19	278.08	226.36	199.16	335.53	417.46	285.51	265.47
Agap3	1157.71	889.8	1044.62	1038.31	1036.67	1049.35	1195.32	1166.73	1215.66	1111.68	1049.87	1197.7	1234.75	1543.04	1265.08	1416.9	1297.63	1725.14	1312.81	1107.76	1235.99	1130.51	1065.75	1158.29	1187.29	1379.01	1336.78	1307.19	1190.86	1302.08	1310.02	1344.69	1135.12	1751.7	1194.7	1090.65	1093.29	1239.45	1211.12	1338.64	1204.92	1219.24	1308.37	1470.12	1186.86	1146.81	1242.88	1421.95	1293.11
Agbl1	249.49	310.66	336.1	264.8	408.33	277.24	271.82	173.43	164.6	381.37	384.49	493.01	176.15	376.97	201.94	113.86	296.47	62.9	259.7	221.99	197.49	148.38	148.05	152.17	132.76	83.97	122.35	140.25	157.39	102.53	169.88	81.43	184.48	80.34	157.86	277.98	196.95	101.52	158.79	33.68	84.54	9.66	12.95	26.45	19.63	46.99	24.81	126.52	202.32
Agbl2	3.59	0	0	4.98	1.92	13.82	1.69	0	2.97	0.98	0	0	0	6.39	4.45	12.65	1.85	0	0	2.21	9.4	0	9.04	9.84	0.95	6.56	4.53	2.72	0	2.87	0	2.09	7.44	4.3	2.53	5.67	8.04	0	2.17	6.31	7.49	2.15	3.08	0	1.15	1.47	4.38	7.84	9.63
Agbl3	95.13	122.73	85.39	128.42	94.16	90.68	87.79	47.3	40.65	19.66	36.85	46.74	32.81	36.74	23.76	50.6	19.4	41.09	31.94	46.46	69.86	60.06	56.51	39.37	55	34.11	47.58	76.25	74.9	38	53.25	54.29	30.5	8.61	58.09	65.24	56.27	85.63	67.85	93.66	56.71	55.81	57.96	17.84	21.94	68.28	61.3	72.78	90.99
Agbl5	70	51.78	79.94	73.67	70.14	63.91	67.53	42.04	13.88	28.5	22.91	47.65	31.08	44.73	43.06	54.22	34.17	26	59.67	71.54	81.95	81.26	91.54	62.84	55	76.1	62.31	87.15	67.32	63.81	69.3	73.08	59.51	80.34	55.57	65.24	65.65	73.27	57.74	85.24	73.84	89.08	88.17	57.21	94.67	57.27	49.63	71.66	86.71
Ager	276.41	247.38	234.36	246.88	337.23	186.55	97.92	134.89	74.37	72.74	77.69	94.39	119.16	142.16	68.3	155.43	114.52	158.51	188.26	182.17	163.9	166.04	118.67	96.15	168.8	158.76	123.48	279.14	170.67	114.72	134.38	151.03	173.32	159.25	142.71	127.64	115.89	178.33	143.63	150.49	145.53	111.62	138.73	78.12	69.85	113.07	129.91	132.12	140.23
Agfg1	594.11	694.19	639.49	535.58	514.01	596.79	857.66	998.55	1225.58	1127.41	1076.76	1109.73	1528.32	1662.84	1737.25	1422.33	1499.9	1801.46	977.46	1109.24	1535.58	794.89	1737.07	1279.41	924.61	1443.31	1632.46	906.86	986.06	1973.91	1163.81	1560.45	1051.81	1123.32	1195.97	1001.3	944.57	943.71	1172.14	1070.28	1116.1	1235.34	1184.44	1541.47	1235.93	915.54	1065.54	1124.13	1158.23
Agfg2	287.18	318.33	341.55	223.99	294	234.05	628.05	674.46	743.68	792.23	864.6	846.73	658.82	824.23	720.14	744.6	858.93	1945.71	601.77	293.53	744.28	376.25	797.9	904.67	407.77	481.54	509.79	648.15	496.83	514.09	1312.56	604.83	345.89	1430.34	603.67	337.55	296.1	516.44	495.85	328.35	327.45	491.56	376.73	501.93	333.66	270.92	272.22	384.04	331.84
Aggf1	373.34	398.87	350.63	274.76	343	335.96	430.52	441.47	350.02	349.92	350.62	352.8	357.47	424.89	443.96	336.15	367.59	509.91	395.02	387.2	413.79	452.2	492.76	455.74	389.76	465.79	461.08	475.22	406.75	489.71	400.61	418.3	455.98	302.71	392.76	392.86	425.39	374.31	383.26	399.91	439.81	542	386.59	545.6	469.32	411.88	399.21	425.47	464.58
Agk	303.34	327.92	296.13	232.95	259.41	233.19	268.44	199.71	218.15	249.66	204.2	221.76	188.23	239.6	317.75	265.67	313.09	239.86	270.63	281	325.12	254.36	367.31	378.53	274.06	324.09	356.85	272.33	242.72	304.01	249.33	263.09	309.44	276.89	315.72	300.67	267.96	278.97	309.64	320.98	306.05	365.99	336.03	353.07	462.97	251.83	305.06	286.63	269.75
Agl	24387.2	27280.7	25305.4	24802	24173	27996.4	32133.5	33343	32866.6	36376	29207	22777.4	27451.1	14109.4	20523.4	21087.3	16884	5943.64	29428	21178	7706.11	35231.2	10640.6	17372.8	26283.5	13976.5	12913.6	16180.5	21291.4	8547.39	27239.2	10893.2	19624.4	10880.3	12860.1	19755.1	15018	21085.7	14026.7	7786.65	13718.5	4854.41	5824.17	6945.84	5377.83	19232.2	20242.2	9521.47	6785.61
Agmat	17.95	9.59	21.8	9.96	18.25	12.95	5.06	19.27	9.92	2.95	0	9.16	5.18	4.79	5.94	9.04	10.16	2.52	4.2	8.11	12.09	3.53	25.99	10.6	0.95	11.81	14.73	9.53	7.59	9.32	2.54	8.35	25.29	4.3	7.58	12.76	19.43	10.59	14.44	14.73	27.82	15.03	12.95	13.53	19.63	7.34	4.38	21.27	13.92
Agmo	10.77	17.26	14.53	4.98	26.9	23.32	11.82	24.53	23.8	9.83	27.89	21.99	11.22	9.58	28.21	3.61	9.24	20.97	7.56	20.65	14.78	8.83	12.43	11.36	3.79	17.06	7.93	21.79	9.48	6.45	5.07	9.74	6.69	7.17	11.37	22.69	21.44	13.24	7.22	12.63	14.98	17.17	8.63	6.77	4.04	9.54	7.3	45.91	29.97
Ago1	156.16	166.84	136.26	125.43	117.21	158.91	141.82	94.6	84.28	81.58	87.66	73.31	79.44	41.53	115.82	50.6	101.59	36.9	118.51	106.94	124.94	144.85	144.66	126.43	132.76	119.4	117.82	128	133.69	94.64	160.58	100.92	142.08	124.81	121.24	110.62	99.15	67.09	120.53	110.5	102.73	103.03	95.57	125.48	151.24	96.18	116.77	101.89	124.17
Ago2	157.95	182.18	152.61	166.25	142.19	192.6	373.11	425.7	1034.21	720.48	565.77	569.07	608.74	849.79	996.32	464.47	1192.34	1002.21	743.81	317.87	389.6	310.89	507.45	408.05	406.83	524.84	488.27	246.46	354.6	516.96	375.26	384.2	479.79	427.52	363.72	320.53	357.06	285.14	402.02	230.47	292.13	213.58	277.46	396.13	384.46	256.97	269.3	222.81	263.33
Ago3	87.95	67.12	54.5	47.78	38.43	63.91	109.74	66.57	91.22	87.48	51.8	69.64	81.17	71.88	81.67	30.72	61.88	63.74	91.61	45.73	75.23	67.12	71.2	40.12	63.54	72.17	50.98	88.51	89.13	61.66	59.16	57.77	81.08	47.34	47.99	73.75	60.29	55.62	39.7	62.09	64.21	51.52	46.86	64.59	76.2	53.6	51.82	60.46	53.52
Ago4	26.92	49.86	25.43	32.85	21.14	35.41	20.26	40.29	17.85	11.8	29.88	22.91	59.58	23.96	20.79	16.27	32.33	52	30.26	21.39	52.4	33.56	113.02	74.95	29.4	45.92	41.92	38.13	37.93	48.04	44.79	27.84	46.86	34.43	46.73	51.06	32.83	29.13	23.82	32.62	44.94	33.27	28.98	46.75	61.77	33.77	29.19	54.86	48.17
Agpat1	2401.57	2473.79	2147.39	2128.38	2013.78	1915.6	2010.77	2044.41	2003.96	2177.17	2168.47	1659.56	1935.88	2132.46	2127.77	2269.94	2173.19	1639.59	2486.1	1799.56	1387.8	2838.63	1322.3	2025.11	1902.32	1734.59	1690.24	1636.71	1650.71	1445.48	1791.77	1544.44	1924.35	2047.23	1608.93	1937.35	1570.26	1785.91	1720.68	1582.8	1596.57	1680.75	1720.24	1909.31	1682.74	1862.64	1739.16	2131.81	2057.41
Agpat2	208.21	174.51	178.04	167.24	289.19	183.1	266.75	268.03	271.69	312.57	354.6	335.39	317.75	346.62	380.12	345.19	404.53	293.53	324.42	336.31	304.97	210.2	229.42	286.92	248.46	317.53	280.95	488.83	279.7	286.08	264.54	281.88	326.55	420.35	207.12	265.22	241.17	199.51	186.94	231.53	253.61	241.49	188.67	281.11	241.3	221.73	150.34	375.08	328.63
Agpat3	1188.22	926.23	857.5	1095.05	1363.34	1007.89	818.83	720.01	1277.14	923.95	925.36	920.04	911.81	1436.01	1474.44	1225.33	1560.85	2494.2	1143.87	1134.31	943.11	895.57	1186.68	1682.17	1443.33	848.93	689.92	845.59	867.55	1030.33	752.21	1068.37	813.78	1334.22	815.83	852.38	919.78	793.64	804.04	588.29	562.87	687.97	582.66	536.38	557.64	694.55	607.21	732.25	632.64
Agpat4	238.72	278.06	281.59	308.61	254.6	308.33	499.74	513.29	566.19	760.78	689.29	569.99	716.67	677.27	660.75	834.96	796.13	982.92	412.67	466.12	460.81	291.46	511.97	502.68	421.05	418.56	408.97	268.25	299.61	599.41	388.78	573.51	369.7	482.04	294.26	316.27	332.94	371.66	370.26	389.38	385.23	367.06	492.64	428.73	346.94	450.06	413.08	473.61	374.66
Agpat5	673.08	755.56	779.38	740.65	783.03	890.43	889.74	896.95	1249.38	1082.2	1269.01	1270.1	1181.21	1145.3	1285.87	1254.25	1349.35	1833.33	1340.54	797.26	1066.71	860.24	1014.89	1071.23	900.9	942.09	830.39	802.01	887.46	1119.24	917.02	1015.47	845.02	781.88	824.67	802.74	823.31	742.44	685.67	714.57	790.8	741.63	764.55	903.6	720.43	777.51	883.08	732.25	566.27
Agps	290.77	349.02	334.28	257.84	300.72	270.33	381.56	492.27	691.12	683.13	631.51	646.96	424.82	453.65	562.75	254.83	496.89	688.55	385.77	365.81	389.6	358.58	570.74	423.19	332.86	562.89	558.5	345.86	470.28	509.07	458.08	376.54	548.96	222.37	453.38	433.99	549.99	321.34	446.77	349.39	466.56	480.83	360.08	621.88	688.68	339.93	433.51	425.47	450.66
Agr2	3.59	3.84	1.82	1	0.96	5.18	1.69	3.5	0.99	1.97	3.98	2.75	3.45	0	0	0	0.92	0	0	0.74	4.03	1.77	2.26	0	4.74	2.62	0	2.72	0.95	4.3	0	1.39	1.49	0	2.53	0	0.67	0	0.72	1.05	2.14	2.15	2.47	2.46	0.58	0	1.46	5.6	5.35
Agrn	1816.43	1863.97	1736.8	2083.59	2180.95	2063.29	1408.04	968.77	937.03	808.94	889.5	969.53	698.54	616.58	625.11	590.98	626.19	744.74	944.68	1236.83	1217.18	1192.33	858.93	705.57	1308.67	1174.33	1288.07	1530.5	1686.74	835.31	1222.12	1063.5	1484.73	933.95	1298.26	1737.38	1545.47	1498.11	1259.47	1317.59	1509.9	1050.73	1662.29	1119.5	1343.88	1474.26	1497.59	1433.15	1449.39
Agrp	0	5.75	0	9.96	0	0.86	0	1.75	5.95	0	0	6.41	3.45	0	0	0	0.92	0.84	2.52	2.21	0	3.53	1.13	3.03	0	0	4.53	6.81	0	1.43	8.45	2.09	1.49	2.87	3.79	1.42	4.69	7.95	8.66	2.1	0	0	3.7	0	0.58	0	0.73	0	4.28
Agt	220.77	105.47	125.35	123.44	311.29	97.59	302.21	870.67	606.84	637.92	1590.74	328.98	1049.97	170.92	1616.98	762.67	169.94	904.92	169.77	442.51	85.98	312.66	114.15	505.71	221.91	114.15	89.5	419.39	131.79	103.97	166.5	248.47	78.1	1233.79	111.14	424.06	119.91	309.86	94.55	87.35	227.93	83.72	107.9	47.36	39.25	168.86	84.66	285.51	173.41
Agtpbp1	3279.27	3392.35	3192.01	3583.81	2612.34	3439.1	3292.19	4130.86	4602.87	4085.02	3801.04	2815.11	2788.98	2271.43	3078.06	2994.66	2387.46	2718.12	3150.06	2323.2	1414.67	3822.52	1712.21	2522.49	3094.35	2517.91	2189.83	2596.67	3099.47	1755.22	4347.58	1791.52	2747.8	3610.99	2561.16	3019.49	2349.36	2840.85	2212.92	2196.34	2040.66	1547.66	1717.78	1925.3	1302.89	3475.66	2783.53	1801.51	1830.48
Agtr1a	416.41	414.22	330.65	483.81	472.7	409.38	418.7	677.97	375.8	483.6	602.63	416.95	410.14	386.56	414.27	379.53	326.02	302.76	283.24	527.33	407.07	579.38	370.7	525.39	463.73	430.37	250.36	367.65	354.6	377.86	485.98	479.55	316.88	492.08	488.74	367.33	365.77	328.4	507.4	528.3	459.07	428.24	532.72	474.87	285.75	595.43	530.58	511.68	439.96
Agtr1b	0	0	0	0	0	0.86	0	0	0.99	0	1.99	0	4.32	0	2.97	0	0	0.84	0.84	0	0	0	2.26	0	0	0	2.27	0	0	0	0	0.7	0	0	0	0	0	0	0	0	0	2.15	0	1.85	0	0	0	2.24	0
Agtr2	21.54	40.27	29.07	36.83	50.92	58.73	11.82	5.26	1.98	2.95	1	6.41	0.86	6.39	4.45	3.61	6.47	0.84	0	26.55	17.47	14.13	7.91	21.2	11.38	13.12	7.93	12.25	18.01	1.43	18.59	14.62	20.83	12.91	27.78	28.37	41.53	21.19	33.2	38.94	42.8	8.59	8.02	15.99	21.36	19.82	16.79	41.43	50.31
Agtrap	437.95	450.65	495.97	442	500.56	505.24	415.32	413.44	375.8	314.53	361.58	310.65	280.62	230.02	247.97	307.24	250.29	215.54	356.36	441.78	313.03	515.79	340.18	358.08	338.55	405.44	404.43	398.96	394.43	376.43	445.41	399.51	536.32	563.81	394.02	524.76	691.34	421.98	470.59	496.73	657.03	524.83	548.75	508.08	748.72	629.2	520.36	806.15	766.44
Agxt	0	0	0	0	0	0	0	0	0	0	0	0.92	0.86	0	2.97	0	0	0	0	0.74	1.34	0	4.52	0.76	0	2.62	3.4	1.36	0.95	3.59	6.76	2.78	0	1.43	0	0	0	0	0.72	1.05	1.07	0	1.23	0	0	3.67	0	1.12	2.14
Agxt2	0	0	0	0	0.96	0	0	0	0	0	0	0	0	1.6	1.48	0	0	0	0	4.43	0	1.77	0	0	0	0	0	0	0	0.72	0	0.7	0	0	0	0	0	0	0	0	1.07	0	0	0	0	0	0	0	0
Ahctf1	1568.74	1524.54	1665.95	1793.9	1775.51	1687.59	2380.51	2109.23	3102.62	2882.91	3018.12	2871.92	2274.35	2376.85	2491.55	1827.16	2429.94	3292.61	2340.69	1399.08	1720.98	1453.76	1773.24	1343.01	1633	1629.62	1365.11	1525.05	1733.2	1925.15	1719.93	1788.04	1696.73	1050.16	1424.55	1476.42	1641.94	1665.85	1582.1	1492.29	1492.77	1304.03	1421.21	1638.66	1457.03	1466.92	1619.47	1436.51	1418.35
Ahcy	1251.04	1244.56	1144.55	1442.48	1251.89	1374.95	1472.2	1778.13	1627.17	1550.07	1560.86	1403.89	1739.01	1959.94	1940.68	2181.38	2012.48	1997.71	1746.49	1622.55	1566.48	1384.87	1616.15	1947.89	1467.04	1949.78	1958.73	1717.05	1676.31	2176.82	1903.33	2003.11	1665.49	2734.43	1822.36	1391.32	1640.6	1621.71	1722.85	1726.97	1671.48	1960.87	1667.22	2111.06	1907.29	1795.1	1719.45	2116.13	2099.16
Ahcyl1	1827.2	2159.29	1958.44	2183.14	2024.35	2015.79	2382.2	2254.63	2545.36	2517.26	2390.59	2599.76	2396.96	2603.67	2596.97	2300.66	2645.14	3062.81	1990.22	2107.11	2502.87	1960.72	2198.18	1978.17	2187.76	1884.17	1962.13	1870.91	2028.07	2301.58	1755.43	2118.65	1828.39	1694.31	2002.96	1924.59	2161.12	1975.71	2012.27	2111.1	2084.53	2112.2	2135.82	2199.02	2259.43	2333.26	2258.06	2436.35	2266.15
Ahcyl2	269.23	316.41	283.41	244.89	268.06	270.33	295.45	359.13	418.44	397.1	367.55	350.97	287.53	281.13	322.21	253.02	282.62	339.66	325.26	289.85	299.59	316.19	379.74	347.49	321.48	355.58	326.27	287.31	311.94	325.52	359.2	278.4	329.53	223.8	332.14	323.37	379.17	309.86	373.87	337.82	362.76	321.98	356.38	343.23	391.97	349.48	320.39	295.59	338.26
Ahdc1	798.73	671.18	581.36	849.16	791.68	779.02	1451.94	1217.54	2179.47	1812.51	1540.94	1661.39	565.57	774.71	782.51	569.29	559.69	550.17	1350.63	787.68	545.45	975.06	530.05	504.2	776.67	699.35	633.27	774.78	871.34	471.07	650.78	473.98	907.5	555.21	764.05	761.61	745.61	476.71	739.81	611.44	681.65	754.51	656.04	572.67	803.56	686.47	834.18	782.63	799.63
Ahi1	87.95	139.99	145.34	85.61	145.08	185.69	222.86	220.73	242.93	253.59	308.78	263.92	166.65	142.16	222.72	117.47	187.49	207.15	166.41	165.21	200.18	164.28	238.47	215	116.64	175.82	188.06	134.8	193.42	152.72	160.58	176.79	177.04	127.68	224.8	160.26	178.19	139.48	215.81	142.07	161.58	215.73	154.14	187.61	211.28	125.55	164.94	189.22	225.87
Ahnak	18279.2	17230.2	20863.4	21310.7	20181	20704.5	32260.1	24471.6	67433.7	52610.9	54404.9	44182.1	33690.5	36854	42951.8	31146.6	58400.8	47091.2	26569.6	17387.1	19809.4	18727.5	17717.7	21490.4	21022.2	18955.9	18378.5	17359.7	19663.5	25954.1	27021.1	23676.1	19102.9	24013	17668	20363.5	21832.2	22874.2	18190.6	14889.2	18878.5	13379.4	17951	17862.2	16729.8	21466.3	22204	20312.6	16975.2
Ahr	529.49	452.57	537.75	576.4	473.66	423.19	268.44	196.21	256.82	249.66	269.94	252.92	555.2	613.38	463.27	509.65	543.07	699.45	439.56	999.34	683.82	468.1	641.94	515.55	688.48	548.46	675.19	694.44	649.48	788.7	393.85	666.78	707.41	150.64	388.97	455.26	608.27	524.38	505.23	651.43	575.71	530.2	519.16	417.66	641.35	511	575.1	691.94	673.32
Ahrr	10.77	7.67	14.53	12.94	6.73	8.64	8.44	3.5	0.99	2.95	1	1.83	0	1.6	7.42	1.81	2.77	1.68	2.52	10.33	5.37	8.83	3.39	3.03	1.9	3.94	5.66	1.36	2.84	2.15	3.38	7.66	1.49	10.04	2.53	4.25	2.68	3.53	2.17	4.21	12.84	5.37	4.32	0.62	2.89	0.73	1.46	12.32	13.92
Ahsa1	2200.54	2044.23	2002.05	2326.49	1952.29	1984.69	1857.13	1515.35	1645.01	1957.98	1623.61	1815.34	2482.45	2352.89	1942.16	2452.47	2146.4	2729.02	2440.71	2118.17	1984.3	1920.09	1834.27	2048.58	2259.83	2029.81	2010.84	2329.79	2449.04	2525.28	2337.75	2489.62	2391.49	2067.32	2285.85	1943.03	2214.04	2818.78	2799.71	2367.88	1974.31	2980.48	3634.71	3257.02	2728.17	2494.78	2500.36	1411.87	1750.19
Ahsa2	434.36	510.1	472.35	612.23	419.86	361.01	464.28	381.9	418.44	509.15	430.31	438.03	698.54	837.01	657.78	766.28	611.41	897.37	679.1	409.33	573.66	466.33	464.5	358.08	533.9	561.58	505.26	592.32	553.71	651.76	474.99	608.31	496.15	265.41	404.13	520.5	430.75	461.7	498.74	663.01	441.95	509.8	632.61	552.37	452.58	466.21	586.77	404.19	439.96
Ahsp	16.15	11.51	7.27	20.91	24.02	16.41	1.69	7.01	3.97	10.81	17.93	2.75	6.91	47.92	2.97	10.84	8.31	8.39	8.4	4.43	1.34	0	11.3	3.03	20.86	7.87	4.53	0	1.9	5.02	3.38	2.09	0.74	24.39	7.58	18.44	26.8	25.6	61.35	3.16	8.56	1.07	1.85	4.92	2.31	3.67	10.22	2.24	5.35
Aicda	0	0	0	0	0	0	0	0	0	0	2.99	0	0	0	0	0	5.54	0.84	3.36	0	2.69	0	13.56	0	0	0	1.13	0	0.95	0.72	0	0	0	0	0	0	2.68	0.88	0.72	0	0	0	0	0	0	0.73	0	0	1.07
Aida	895.65	864.87	819.35	1087.09	928.11	1045.03	874.54	579.86	695.09	755.87	815.79	796.33	895.41	1070.22	962.17	1012.07	1062.12	959.44	792.56	1290.67	1034.47	1109.31	874.75	850.17	990.99	940.77	1130.6	995.37	1085.62	1284.87	942.37	1137.97	1124.71	774.71	1039.37	1029.66	1369.29	1017.87	1294.12	1279.71	1520.6	1290.07	1747.99	1174.25	1284.42	1433.88	1434.09	1794.79	1783.38
Aif1	240.52	209.03	208.92	235.93	234.43	342.01	143.51	254.02	240.95	198.55	202.2	241.01	366.97	429.69	276.18	399.41	390.67	607.2	241.21	920.43	608.59	316.19	886.05	732.82	433.38	540.58	930.08	243.74	616.29	1351.55	518.09	1118.48	577.97	460.52	460.96	581.49	1195.11	503.2	689.28	1167.1	1569.82	1434.97	1138.2	1186.55	1640.6	1055.77	737.85	1803.75	1904.34
Aif1l	475.65	448.73	386.97	541.55	590.88	491.42	292.08	204.97	132.87	141.54	238.06	175.94	220.18	166.12	203.42	191.57	235.51	103.16	178.18	355.49	256.6	439.84	172.92	208.19	308.2	310.97	286.62	394.88	391.58	307.59	404.84	322.25	353.33	503.56	405.39	388.61	531.24	476.71	463.37	320.98	400.21	478.68	494.49	353.07	282.86	391.32	490.44	537.43	489.2
Aifm1	1649.51	1505.37	1685.93	1669.46	1774.55	1441.45	1359.08	858.41	1160.14	1303.35	1216.21	1427.71	1231.29	1111.75	1012.66	1167.5	1290.24	901.57	1184.22	1619.6	1445.57	1301.85	1312.13	1702.61	1800.85	1204.5	1226.9	1619.01	1519.87	1295.62	1533.99	1270.91	1522.67	1104.67	1300.79	1260.84	1351.87	1531.66	1489.72	1152.37	1171.75	1346.96	1256.58	1272.05	1285	1242.25	1290.32	996.49	973.04
Aifm2	292.57	256.97	319.75	324.53	359.33	305.74	227.92	229.49	329.2	311.59	321.73	264.83	227.95	209.25	249.45	187.96	343.57	140.9	251.3	437.35	342.58	280.86	323.23	386.85	377.43	291.29	299.08	506.54	337.54	237.33	313.56	324.34	444.08	417.48	402.86	337.55	464.91	286.03	309.64	289.41	289.99	461.51	346.52	370.91	439.3	349.48	296.31	386.28	413.2
Aifm3	21.54	24.93	27.25	43.8	25.94	27.64	38.83	33.29	21.81	49.15	29.88	34.82	20.72	23.96	22.27	41.57	14.78	26.84	14.29	14.75	20.15	10.6	27.12	11.36	21.81	19.68	26.06	20.42	17.07	27.25	20.28	36.89	11.9	5.74	6.31	28.37	29.48	51.2	15.88	28.41	20.33	17.17	16.03	8	14.43	19.82	27.73	16.79	23.55
Aig1	276.41	274.23	290.68	321.55	408.33	333.37	307.27	331.1	317.3	303.72	420.35	418.78	306.53	450.45	359.33	408.44	457.17	480.56	322.74	467.59	509.17	224.33	420.42	502.68	436.22	562.89	550.57	434.37	474.07	690.47	344.83	593	488.71	526.51	472.32	402.79	604.25	452.88	700.83	632.49	561.8	913.36	791.68	781.19	1063.91	580.01	661.95	759.12	754.67
Aim2	12.56	7.67	19.98	51.77	5.76	29.36	23.64	38.54	22.81	26.54	1	23.83	33.67	23.96	2.97	21.69	13.85	10.06	20.17	104.73	84.64	45.93	220.38	58.29	25.6	17.06	32.85	19.06	70.16	124.76	30.43	48.02	16.36	1.43	20.21	19.86	30.15	17.66	27.43	96.82	89.89	44	104.2	40.6	97.56	61.67	37.22	50.38	36.4
Aimp1	1563.35	1491.94	1638.7	1537.06	1378.71	1380.99	1289.86	1415.5	1365.39	1381	1338.73	1572.5	1528.32	1680.41	1447.71	1997.04	1668.91	1767.07	1564.11	1379.91	1520.8	1655.13	1259.01	1595.1	1446.18	1485.29	1544.1	1556.37	1573.91	1828.36	1566.95	1941.16	1274.97	1565.19	1391.72	1501.95	1390.05	1770.02	1542.41	1702.77	1162.12	1832.08	1761.56	1652.8	1434.51	1530.79	1463.29	1017.76	1177.5
Aimp2	1907.97	1992.45	1858.52	1720.23	1997.45	1677.23	1408.04	1072.13	1308.87	1353.48	1216.21	1642.14	2025.68	2341.71	1933.25	2486.81	2092.84	1497.02	1933.91	1870.36	2226.12	2195.65	1751.77	2265.85	2165	2063.93	1895.29	1928.1	1865.94	2008.32	1948.97	2172.24	1817.24	2757.38	2011.8	1795.53	1438.96	1912.15	1506.32	1588.06	1525.95	1589.52	1583.98	1740.77	1334.07	1825.93	1808.49	966.25	986.96
Aip	1277.96	1142.93	1166.35	1162.75	1112.58	1153.85	1105.84	1145.71	1096.68	1112.67	1053.85	849.48	1141.49	1025.5	999.29	1254.25	975.3	922.53	1292.64	952.88	909.53	1171.13	994.55	1286.23	1070.65	1113.97	976.53	1079.79	1076.14	915.61	1244.94	1115.7	997.51	1763.17	988.85	1100.58	885.62	1151.17	959.22	1041.87	1084	980.97	1000.7	997.1	948.45	1087.34	983.8	996.49	1064.03
Aire	0	0	0	0	0	0	0	0	0	0	0	0	0	0	2.97	0	0	0	0	0	0	0	6.78	0	0	0	0	0	0	0	0	0	0	0	0	0	0	0	0	0	0	0	0	0	0	0.73	0	0	0
Ajap1	19.74	13.42	27.25	14.93	13.45	16.41	27.01	21.02	24.79	16.71	8.96	14.66	12.09	33.54	20.79	21.69	13.85	22.64	14.29	5.16	30.9	14.13	13.56	12.87	18.97	13.12	7.93	16.34	13.27	12.91	19.44	11.14	8.18	18.65	11.37	12.76	24.79	22.07	23.1	14.73	13.91	9.66	4.32	8.61	4.62	11.75	12.41	3.36	9.63
Ajm1	26.92	11.51	5.45	9.96	3.84	14.68	5.06	5.26	5.95	3.93	2.99	5.5	4.32	9.58	8.91	1.81	5.54	7.55	11.77	6.64	24.18	14.13	29.38	18.17	5.69	10.5	10.2	5.45	0.95	1.43	7.61	9.05	12.65	17.22	6.31	11.35	4.02	1.77	9.38	26.31	8.56	9.66	5.55	3.08	6.93	5.14	5.84	4.48	10.7
Ajuba	305.13	299.16	290.68	314.58	307.45	304.87	190.78	78.83	68.42	110.09	158.38	133.79	151.11	212.45	264.3	150	234.59	267.53	263.07	292.06	318.4	242	233.95	176.39	252.25	263.73	261.69	265.52	229.45	212.23	205.38	272.83	264.07	235.28	299.31	245.36	218.39	305.45	220.14	221	261.1	221.09	229.98	155.01	189.92	180.61	230.62	275.43	231.22
Ak2	1134.37	1073.89	979.22	1027.36	973.26	923.25	967.4	840.89	1257.31	1025.19	1032.93	1003.43	1284.83	1245.93	1343.77	1328.35	1331.8	1215.23	1122.86	1407.2	1059.99	1187.03	1175.38	1479.28	1309.62	1196.63	1143.06	976.31	1090.36	1839.11	1154.51	1668.33	1054.04	1298.35	1125.24	1127.52	1351.2	1196.2	1335.26	1223.93	1361.15	1385.6	1568.57	1559.92	1750.28	1525.65	1439.93	1783.6	1538.24
Ak3	1764.38	1660.7	1705.92	1359.86	1956.13	1457	1534.67	1630.97	1481.41	1815.46	1660.46	2033.44	1487.74	1351.36	1585.8	1344.61	1616.27	1410.64	1464.09	975.74	1273.6	1282.42	849.89	1090.91	1177.81	1431.5	1263.15	1373.91	1287.57	929.24	1440.18	1143.54	1398.45	1385.86	1252.8	1470.74	1209.18	1013.46	1029.95	1074.49	1101.12	1029.27	1003.78	1222.84	1096.81	998.5	1426.8	1143.16	1262.06
Ak4	8.97	13.42	14.53	14.93	3.84	4.32	8.44	5.26	10.91	7.86	2.99	12.83	19	14.38	28.21	5.42	25.86	15.93	5.88	4.43	18.81	0	14.69	15.9	4.74	17.06	36.25	2.72	25.6	45.17	6.76	28.54	31.24	17.22	26.52	14.18	24.12	2.65	21.65	11.58	25.68	13.95	26.51	23.37	12.7	19.82	20.43	55.98	40.68
Ak5	7.18	5.75	14.53	3.98	16.33	6.05	3.38	7.01	2.97	5.9	1	4.58	0	6.39	2.97	0	1.85	2.52	0	5.16	2.69	3.53	1.13	3.03	1.9	0	3.4	1.36	2.84	0	7.61	1.39	0.74	0	0	2.84	1.34	3.53	6.5	2.1	9.63	0	5.55	1.23	1.15	1.47	2.19	13.44	6.42
Ak6	364.36	302.99	325.2	472.86	435.23	410.24	398.44	331.1	606.84	588.77	578.72	449.94	704.58	608.59	478.12	730.14	679.76	918.34	603.45	610.67	431.25	446.9	411.38	582.17	554.76	551.08	510.92	420.75	584.05	838.89	551.9	712.71	565.33	410.31	397.81	378.68	468.93	632.97	594.01	559.87	479.4	553.81	692.41	807.64	600.36	613.78	552.47	376.2	357.53
Ak7	1.79	9.59	3.63	1	0	3.45	0	8.76	4.96	0.98	0	0	0.86	4.79	8.91	0	5.54	0	1.68	0	0	5.3	3.39	0	0	1.31	0	1.36	2.84	2.87	8.45	3.48	8.18	2.87	0	0	0.67	0	0	3.16	4.28	1.07	0	0.62	2.89	0	1.46	3.36	3.21
Ak8	0	0	0	0	0	0.86	0	0	0	0	1	0	0	0	0	0	0.92	1.68	0	0.74	1.34	0	1.13	0	0	0	2.27	0	0	0	3.38	0.7	0	0	0	4.25	0	0.88	7.22	0	0	1.07	0	0	0.58	0	0	0	3.21
Ak9	0	0	0	0	0	0	3.38	7.01	7.93	1.97	2.99	4.58	2.59	6.39	0	9.04	0	1.68	0	0.74	1.34	0	1.13	4.54	0.95	0	1.13	0	0	0	0	2.78	0	0	0	0	0	3.53	0.72	0	3.21	2.15	1.23	0.62	0.58	0	0	0	0
Akap1	1839.76	2015.47	1635.07	1559.95	2029.15	1554.59	2797.52	2769.68	4547.34	4261.95	3404.6	3615.1	2457.41	2680.35	3109.24	2421.75	3048.74	3306.03	3029.88	2706.71	2098.49	2301.64	2060.3	2376.38	2874.34	2423.44	2413.01	2041.12	2539.12	2135.95	2218.58	2117.25	2640.68	2321.25	2472.76	1755.82	1777.93	2089.59	2078.67	1721.71	1540.93	2143.33	2205.49	2793.84	2536.52	1845.76	2004.81	1486.89	1366.97
Akap10	280	326	325.2	306.61	332.43	379.15	335.97	367.89	302.43	380.39	256.99	267.58	474.04	399.34	446.93	357.84	468.26	491.46	310.13	458.74	459.46	356.82	592.21	407.29	444.76	477.6	436.15	373.09	476.91	630.96	425.97	445.44	458.96	383.05	430.65	319.11	476.97	363.71	383.98	448.32	433.39	472.24	424.2	465.64	514.35	391.32	396.29	521.76	499.9
Akap11	708.98	680.77	777.56	776.49	835.87	777.3	889.74	1233.3	1695.58	1553.02	1561.85	1540.43	1263.24	1231.55	1529.38	992.19	1365.05	1991.83	1182.53	905.68	901.46	844.35	1005.85	845.62	1011.85	1053.61	943.68	857.84	1151.04	1239.7	889.12	882.54	1071.15	519.34	770.37	920.46	1003.52	849.25	1014.08	781.93	830.39	905.84	1003.78	1157.02	1063.33	955.92	1049.48	840.85	755.74
Akap12	1067.96	1236.89	1302.6	1413.61	1360.45	1309.31	4874.13	15861.2	20024.8	23847.6	19646.7	16631.3	10449.6	7192.85	11617.3	8544.8	10612.9	17102.9	3601.39	1239.78	2372.56	1172.9	2583.57	4103.97	1226.17	1001.13	883.64	701.25	820.14	5520.92	1209.45	2161.8	1191.65	832.09	1280.58	1021.15	1187.07	979.91	1057.38	653.54	1313	569.91	967.41	987.87	778.74	1341.37	1297.62	1043.51	799.63
Akap13	2792.85	2955.12	2884.98	2792.38	2571.03	3097.95	3606.22	5203	5554.77	5026.66	5226.43	4296.88	2998.8	2432.76	2945.91	2186.8	2681.16	3203.71	3445.07	2712.61	2301.35	3389.75	3145.27	2896.47	3123.74	1945.84	2403.95	2184.09	2303.98	1803.26	3513.39	1799.18	2690.52	2405.89	2467.71	2819.52	2455.2	2565.42	2720.32	1866.94	2378.81	1636.74	1677.08	1692.79	2148.59	2540.3	2366.07	2380.37	2251.16
Akap14	8.97	7.67	7.27	4.98	1.92	3.45	3.38	3.5	1.98	2.95	1	6.41	7.77	0	4.45	10.84	0.92	2.52	3.36	3.69	12.09	7.07	10.17	2.27	0.95	7.87	2.27	1.36	3.79	0.72	5.07	0.7	2.98	7.17	2.53	1.42	2.01	2.65	4.33	9.47	5.35	4.29	3.08	4.31	1.73	1.47	2.92	7.84	6.42
Akap17a	1468.22	1340.45	1364.37	1240.4	1398.89	1151.26	1786.22	2100.47	2221.12	1894.09	1915.46	2022.44	2030.86	2249.06	2102.52	2423.56	2015.25	3534.98	2091.08	1389.49	1720.98	1436.1	1806.01	1885.05	1625.41	1834.31	1684.58	1738.83	1540.73	1874.96	1760.5	2218.18	1498.12	2339.9	1553.37	1476.42	1242.68	1973.94	1623.96	1655.41	1392.19	1915.79	1801.02	1865.02	1599.03	1256.94	1458.18	1434.27	1334.86
Akap17b	143.59	136.15	168.96	136.38	173.9	154.6	62.47	61.31	55.53	84.53	53.79	58.65	50.08	23.96	41.58	30.72	33.25	7.55	58.83	139.39	111.51	111.28	191	87.82	106.21	64.29	54.38	69.44	132.74	53.06	70.15	45.94	122.74	30.13	82.09	113.46	135.99	100.64	98.16	106.29	117.71	71.91	59.81	43.06	93.52	85.9	86.12	127.64	107.05
Akap2	1346.17	1300.18	1300.79	1250.35	1374.87	1444.04	3334.4	4638.9	8620.71	7107.51	8975.67	6752.77	4192.96	4437.43	6176.9	3191.65	6536.18	7839.86	3268.57	1524.46	1731.73	1603.91	2001.53	1866.89	1714.55	1670.3	1387.76	1281.32	1782.5	2062.1	1315.94	1392.71	1775.58	1136.24	1442.23	1432.45	1691.51	1087.61	1420.43	1081.86	1276.62	1124.79	1076.54	1377.85	1287.89	1409.65	1416.58	1103.97	928.08
Akap3	3.59	0	0	1.99	0	6.05	1.69	0	0.99	0	0	8.25	0.86	3.19	0	1.81	0.92	1.68	0.84	0	0	3.53	2.26	0	0	0	0	5.45	1.9	0.72	0.85	2.78	0.74	1.43	1.26	1.42	1.34	0	2.89	0	1.07	0	2.47	0.62	0	0.73	0.73	1.12	3.21
Akap4	0	0	0	0	0	0	0	5.26	0	0	0	0	0	1.6	0	0	0	0.84	0	0	0	0	1.13	0.76	0	1.31	0	0	0	0	0.85	0.7	0	1.43	5.05	0	0.67	0	0	0	0	1.07	0.62	1.23	0.58	0.73	0	5.6	2.14
Akap5	12.56	3.84	3.63	1	13.45	1.73	5.06	5.26	2.97	0	1	1.83	2.59	14.38	5.94	5.42	5.54	2.52	5.04	4.43	13.43	10.6	7.91	1.51	0.95	1.31	3.4	5.45	0.95	1.43	6.76	6.96	0.74	1.43	5.05	7.09	0	5.3	2.89	5.26	4.28	8.59	3.7	12.3	2.89	1.47	0	5.6	5.35
Akap6	1333.6	1351.95	1595.1	1236.41	1438.28	1764.46	1511.03	1655.5	2228.06	1893.11	1869.64	2711.55	556.93	955.21	971.08	500.62	964.22	2677.03	795.08	657.87	665.01	844.35	344.7	489.05	593.64	589.13	840.59	733.93	849.53	520.54	767.42	425.26	1059.99	397.4	1256.59	1221.13	1436.95	533.21	1117.29	706.15	806.85	1073.27	677	1168.1	1610.58	986.75	1240.69	976.33	1225.67
Akap7	127.44	159.17	145.34	111.5	114.33	159.78	150.26	127.89	122.95	121.88	113.55	124.63	92.39	105.42	108.39	84.94	117.29	72.96	110.1	115.79	112.85	134.25	83.63	108.26	111.9	131.21	129.15	99.4	132.74	104.68	110.72	119.71	119.02	129.12	135.13	126.23	127.95	106.82	107.54	103.13	136.97	106.25	114.68	98.42	129.31	117.47	91.23	165.71	144.51
Akap8	1330.01	1288.67	1407.97	1425.56	1482.47	1273.04	1512.72	1294.62	1433.81	1305.32	1269.01	1413.05	1225.25	1293.85	1244.29	1111.47	1225.59	1464.31	1132.95	1079.73	1602.75	1006.86	2013.97	1216.58	1272.64	1191.38	1269.95	1327.61	1295.16	1331.47	1162.96	1423.34	1167.85	909.56	1088.62	1214.04	1079.89	1422.19	1168.53	1440.72	1146.07	1285.78	1309.61	1220.38	1312.71	1048.43	1291.05	1186.83	1272.77
Akap8l	759.24	822.68	817.53	708.8	957.89	658.11	904.93	919.72	736.74	680.18	707.22	737.68	488.72	333.85	481.09	487.96	519.05	554.36	650.52	539.13	573.66	487.53	611.42	473.16	585.11	485.48	471.27	699.89	664.65	364.24	700.65	533.84	511.77	636.98	512.74	633.97	514.49	878.39	599.78	516.72	544.68	469.02	439	425.66	435.84	542.57	539.34	513.92	633.71
Akap9	2661.82	2811.3	3044.85	2620.16	2892.89	3127.32	2535.83	2913.33	3161.12	2874.06	2681.45	3428.16	2385.74	1846.53	1942.16	1635.58	2050.35	1613.6	2587.79	2573.96	2162.98	2958.75	1862.52	1860.83	3205.3	2245	2562.55	2750.54	3258.75	1950.96	3134.75	1901.49	2976.9	905.26	2737.97	3037.93	3218.23	2724.32	3128.84	2772	2682.71	1912.57	2405.26	2226.7	3368.36	2918.41	3077.64	2244.89	2724.3
Akip1	341.03	276.14	279.78	315.57	253.64	289.33	229.61	190.95	207.24	169.06	144.43	197.94	228.82	199.67	179.66	290.97	177.33	138.38	204.23	214.62	161.22	250.83	184.22	198.35	272.17	204.69	228.84	196.08	158.34	324.09	185.09	188.62	183.73	258.24	261.42	275.14	310.84	224.23	306.75	311.51	331.73	384.23	460.58	297.71	326.73	313.5	311.63	448.98	529.87
Akirin1	1008.73	922.4	950.15	1126.91	1095.28	1135.71	1151.42	1221.04	1357.46	1622.8	1511.05	1224.28	1281.37	1563.8	1493.74	1445.82	1393.68	1779.65	1496.03	1455.13	1213.15	1294.78	1608.23	1425.53	1415.83	1881.55	1552.03	1281.32	1828.01	1925.87	1205.22	1518.69	1754.01	1070.24	1365.19	1486.35	1459.05	1254.46	1746.66	1328.12	1539.86	1659.28	1526.02	2192.26	1755.47	1537.4	1669.82	1223.77	1225.67
Akirin2	1886.43	1794.93	1586.01	2244.86	2015.7	1862.92	1580.25	1597.69	1788.79	1870.5	2174.44	1989.45	2042.08	1741.11	1554.62	2105.48	2066.97	3134.1	1912.06	1908.71	1543.64	2003.12	1482.79	1568.61	2550.01	1531.22	1452.34	1583.6	1956.96	1946.66	2114.63	1749.76	1698.22	2352.81	1558.42	1528.89	2056.61	2533.64	2236.02	1668.04	1580.52	1363.06	2064.29	1877.94	1269.99	2071.89	2288.71	1342.46	1366.97
Akna	154.36	159.17	203.47	175.21	138.35	209.01	168.83	480.01	348.04	364.66	342.65	232.76	576.79	407.32	289.54	325.31	286.31	550.17	291.64	371.71	652.92	197.84	1818.45	1059.11	275.96	242.74	356.85	174.29	208.59	545.64	287.36	437.79	328.04	281.19	215.96	224.09	350.36	239.24	291.59	505.15	408.77	427.16	353.91	351.23	539.17	225.4	236.46	405.31	404.63
Aknad1	28.72	42.19	41.78	53.76	34.59	20.73	21.95	29.78	22.81	15.73	3.98	74.23	8.63	9.58	4.45	14.46	10.16	1.68	6.72	8.85	26.87	7.07	2.26	6.81	3.79	3.94	7.93	13.62	5.69	0.72	5.92	3.48	9.67	4.3	15.15	22.69	16.75	4.41	7.94	18.94	20.33	5.37	11.71	0.62	13.85	8.81	13.87	20.15	41.75
Akr1a1	7192.13	7273.7	7350.53	7188.52	7103.96	7954.32	6348.02	6418.78	6119.97	6065.61	6310.16	6356.9	6465.59	7133.75	7118.29	7783.94	6726.44	5721.39	6731.28	8238.88	7125.73	8257.99	6853.36	7696.93	7010.88	7570.8	8105.67	6830.06	6472	8102.13	6852.68	7985.29	7022.73	10500.1	8340.19	7813.24	7678.46	7300.76	7958.15	8369.67	9560.17	8545.4	8066.65	9159.01	8916.49	8353.63	8122.88	10317.5	10077.2
Akr1b1	3507.22	3551.52	4022.26	4290.62	3989.13	5412.56	3673.75	3433.63	3009.41	3903.18	3655.61	3291.62	3398.58	3228.24	3502.72	3918.17	3812.54	1827.46	3136.62	3040.07	2857.55	5242.72	2843.51	3458.96	3623.51	3431.13	3050.81	3410.94	3262.55	3154.81	3897.1	3260.1	2410.09	4616.68	3793.75	4190.98	2741.25	3731.6	3774.82	2340.52	2950.24	2811.98	2831.31	2672.66	2336.21	3330.29	3277.62	2510.25	2793.88
Akr1b7	39.49	67.12	50.87	27.87	11.53	9.5	18.57	7.01	5.95	14.74	10.96	8.25	3.45	7.99	2.97	9.04	0.92	0	3.36	9.59	2.69	38.86	1.13	2.27	13.28	5.25	2.27	16.34	4.74	0.72	6.76	0	4.46	22.95	2.53	21.27	6.03	17.66	5.05	2.1	4.28	0	0.62	1.85	0	8.81	14.6	13.44	9.63
Akr1b8	138.21	279.98	308.85	156.29	154.68	273.78	325.84	355.63	276.65	403.98	466.17	290.49	798.7	424.89	675.6	1178.34	437.78	934.28	441.24	750.06	673.08	340.92	1072.53	458.02	623.04	988.01	586.83	710.78	425.71	1335.06	459.78	1247.94	414.33	1304.09	926.97	584.33	682.63	587.95	798.99	594.6	912.79	1101.18	1209.1	617.57	544.36	418.49	413.81	1101.73	1722.36
Akr1c1	3.59	1.92	1.82	0	0	0	3.38	3.5	0	0	0	0	0	6.39	5.94	0	0	0	0	0	2.69	5.3	1.13	0	0	1.31	2.27	0	0	0	0	0	0	4.3	2.53	2.84	0	0	0	0	2.14	1.07	0	0	0	0	0	1.12	6.42
Akr1c12	0	1.92	0	0	1.92	0	0	0	0	5.9	0	0	0	1.6	1.48	0	0	0.84	0	0	1.34	3.53	0	1.51	0.95	0	1.13	0	0	0	0	0	0	0	1.26	1.42	0.67	0.88	0	1.05	3.21	1.07	0.62	0	0	0	0.73	3.36	2.14
Akr1c13	25.13	30.68	9.08	15.93	22.1	32.82	16.88	8.76	15.87	6.88	23.91	2.75	3.45	3.19	2.97	14.46	0.92	0	12.61	13.28	10.75	12.36	19.21	29.52	2.84	6.56	2.27	16.34	6.64	9.32	8.45	3.48	13.39	5.74	10.1	8.51	9.38	6.18	9.38	7.37	24.61	10.73	7.4	23.37	22.51	16.89	6.57	21.27	9.63
Akr1c14	1484.38	1304.01	1656.87	1848.65	1734.2	1772.23	563.89	204.97	272.68	306.67	340.66	196.1	719.26	627.76	525.63	549.41	384.21	275.92	811.05	1548.8	1025.06	1293.02	731.22	820.64	1710.76	1103.47	910.83	1006.26	1813.79	872.59	1656.54	1093.43	1260.09	1618.28	924.44	988.53	1450.35	1374.52	1022.74	1332.33	978.06	1220.31	1199.86	939.89	797.78	1532.99	1028.31	913.63	928.08
Akr1c15	3719.02	3593.7	2834.11	2091.55	2763.18	2801.72	1210.51	849.65	531.48	452.14	650.44	876.05	1995.46	1202.8	818.14	1711.49	1096.29	1071.82	1434.67	1322.38	2435.7	1360.14	1390.11	1495.93	1970.59	1075.92	1275.61	2961.6	2079.27	937.12	2019.97	1123.36	2657.79	789.05	1553.37	1145.96	1091.28	2135.5	1373.51	1510.18	1556.98	1628.16	1481.01	953.42	909.77	2958.79	1539.19	1248.41	1219.25
Akr1c19	344.62	396.96	323.38	374.31	369.9	436.15	173.9	185.7	42.64	60.94	106.58	76.98	85.48	52.71	38.61	84.94	31.4	41.93	70.6	182.17	108.82	178.41	66.68	110.53	159.32	83.97	62.31	117.1	129.9	39.44	149.6	59.16	93.73	149.2	121.24	124.81	95.13	158.02	85.17	124.18	139.11	51.52	57.96	58.44	40.99	227.6	75.17	111.96	115.61
Akr1c3	66.41	53.69	18.17	31.86	49	49.23	38.83	40.29	10.91	0.98	18.93	6.41	45.76	20.77	7.42	37.95	9.24	9.23	3.36	71.54	20.15	35.33	14.69	28.01	29.4	17.06	31.72	70.81	13.27	23.66	64.23	12.53	20.83	67.43	126.29	29.78	19.43	53.85	41.86	23.15	48.15	56.88	44.39	12.3	15.59	85.17	26.27	66.06	36.4
Akr1e2	490.01	452.57	441.47	339.47	442.92	416.28	258.31	187.45	165.59	168.08	239.06	202.52	170.97	153.35	172.24	168.08	228.12	92.25	187.42	207.24	218.98	284.39	118.67	163.52	280.7	139.08	156.34	279.14	227.55	108.98	240.87	154.51	214.97	219.5	183.12	202.81	196.95	245.42	155.18	141.02	204.39	106.25	157.23	87.96	91.21	240.81	114.58	219.45	305.08
Akr7a2	599.49	579.13	426.93	502.73	481.35	484.51	460.91	402.93	345.07	485.56	348.63	517.75	391.15	447.26	360.81	612.67	601.25	368.17	631.19	368.76	396.32	621.78	314.19	440.6	495.97	360.83	346.66	525.6	428.56	353.48	437.8	389.07	424.74	717.32	452.12	460.94	330.26	504.08	435.94	409.38	364.9	302.66	355.76	365.99	275.93	400.87	429.13	399.71	397.14
Akt1	3492.86	3242.77	3206.54	3332.94	2988.97	2946.81	2513.88	2541.94	2822.01	3061.8	2898.59	3534.46	3164.58	4157.89	3535.39	3869.38	4095.16	3872.13	3071.06	3727.45	3554.81	3626.45	3152.05	3705	3315.3	3592.52	3712.41	3082.78	3103.26	4281.94	2867.68	3879.55	3577.19	3715.72	3461.61	3276.2	3445.99	2911.48	3587.16	3647.59	3715.35	3820.85	3768.51	4245.5	4510.2	3760.53	3724.99	4246.82	3898.59
Akt1s1	2042.59	1666.45	1711.37	1645.57	1637.16	1590	2128.95	2412.3	1959.34	1841.01	1786.97	1753.03	1908.25	2079.75	2006.01	2477.77	1760.35	2422.91	2165.88	1490.54	1647.09	2193.89	1550.6	1855.53	1963.96	2178.08	1891.89	2265.79	1775.87	1622.58	2203.37	1932.81	1790.46	4060.04	2150.72	1874.95	1345.84	1996.01	1726.45	1912.2	1794.54	2320.42	1863.29	2465.98	1592.11	1813.45	1628.96	1555.19	1659.2
Akt2	3001.06	2960.87	3063.02	2653.01	2786.24	2955.45	4320.37	4374.37	5327.7	5293.03	4564.04	3990.81	3575.59	4169.07	4261.47	3948.9	4412.87	3784.91	5085.65	3697.21	2529.74	4877.07	2780.22	3533.91	3942.14	3101.8	3041.75	3259.8	3199.97	2480.11	3393.38	2381.04	3790.68	4006.95	3015.8	3636.44	3090.27	2403.87	2632.27	2501.54	2904.22	2779.78	2088.96	2925.47	2726.44	3073.33	2649.24	3047.68	3079.69
Akt3	306.93	274.23	252.53	270.78	305.53	260.83	253.25	315.33	224.09	257.53	289.86	259.33	242.63	245.99	264.3	166.27	267.84	270.05	229.45	250.02	249.88	224.33	229.42	172.61	224.75	244.05	232.24	265.52	294.87	216.53	283.98	201.84	255.14	232.41	263.95	252.45	273.99	221.58	240.35	242.05	251.47	228.61	191.75	201.76	294.98	243.02	222.59	360.53	287.95
Aktip	1197.19	1064.3	1157.26	1248.36	1159.65	1266.99	906.62	825.12	930.09	860.06	958.23	935.62	852.23	809.85	887.93	919.9	1037.18	705.32	982.5	1116.61	745.62	1162.3	667.93	884.23	1059.27	1018.19	926.69	1033.5	1038.21	919.91	1147.75	973.71	1039.16	1032.94	1031.79	978.61	976.05	1004.63	926.74	1016.61	1118.24	1019.61	1011.18	914.06	924.78	1140.93	1150.19	961.78	1112.2
Alad	682.06	548.45	586.81	609.25	515.94	491.42	322.47	383.66	391.67	465.9	371.54	371.13	357.47	460.04	363.78	431.94	390.67	232.31	422.75	398.26	421.85	574.09	320.97	413.35	428.64	561.58	449.75	567.81	365.03	439.52	345.68	434.31	446.31	635.55	492.53	538.94	465.58	386.67	518.95	558.82	569.29	470.09	577.73	487.17	537.44	544.04	491.9	548.63	565.2
Alas1	2327.97	2588.85	2819.58	2236.89	2361.58	1913.01	2287.65	2238.86	2500.74	2655.85	2177.43	2519.12	1954.87	2033.42	1979.28	2353.07	2492.75	1219.42	2286.91	1671.97	2019.23	2011.95	1394.63	2063.72	1783.78	1470.86	1592.81	2234.47	1689.58	1169.43	1790.08	1289.01	2080.56	2110.36	2054.74	2101.87	1576.29	1938.63	1385.78	1210.25	1415.73	1238.56	1079.01	1347.71	1302.32	1238.58	1110.78	1031.19	960.2
Alas2	161.54	76.71	83.57	110.5	230.59	57.87	82.73	120.88	231.04	266.37	255.99	56.82	47.49	178.9	47.51	119.28	137.61	95.61	31.1	26.55	26.87	79.49	127.71	36.34	91.04	26.24	41.92	9.53	14.22	58.08	14.37	18.1	11.9	416.05	185.65	173.03	229.78	146.54	223.75	11.58	75.98	21.47	18.5	25.83	22.51	24.96	54.01	20.15	14.99
Alb	1.79	0	0	0	3.84	1.73	0	5.26	1.98	0.98	0	2.75	6.91	0	5.94	3.61	0	7.55	0	4.43	0	0	2.26	5.3	12.33	9.18	1.13	13.62	0.95	0	5.92	2.78	0	7.17	0	0	0.67	0	0	0	16.05	0	0	0	0	8.08	0	8.96	1.07
Alcam	154.36	130.4	125.35	154.3	110.49	133	111.43	119.13	198.31	145.47	219.14	156.7	278.03	340.23	323.69	224.1	260.45	287.66	168.93	406.38	403.04	185.47	369.57	307.36	256.99	318.84	376.11	141.61	339.43	595.83	156.36	382.11	326.55	81.77	238.69	205.65	460.23	167.73	222.3	246.26	455.86	266.17	229.98	285.41	472.21	271.65	253.25	405.31	347.9
Aldh16a1	640.78	579.13	675.83	582.37	563.97	587.29	528.44	539.57	548.34	513.09	509.99	582.81	693.36	653.31	546.42	695.8	608.64	590.42	632.87	670.41	816.83	574.09	809.2	817.61	587.01	782.01	795.27	605.94	610.6	861.12	567.11	852.61	679.14	1007.12	747.64	838.2	695.36	785.69	736.92	870.33	846.44	828.57	913.15	831.02	929.98	862.68	813.75	1084.94	1133.61
Aldh18a1	0	15.34	7.27	9.96	0	2.59	28.7	0	61.48	57.99	13.95	20.16	0	4.79	49	1.81	0.92	1.68	0	0	0	1.77	23.73	25.74	0	1.31	0	0	0	21.51	1.69	1.39	14.88	1.43	0	1.42	4.02	0	0	2.1	3.21	2.15	0	86.73	2.31	16.15	2.19	5.6	0
Aldh1a1	3846.45	3386.6	4736.24	4215.95	4506.99	2616.03	5328.28	4912.19	4286.56	5037.47	4793.14	3876.27	3449.52	2284.21	3357.21	3507.92	1187.73	1008.08	3772.01	3121.94	1283.01	3472.77	1507.65	1779.82	2688.47	1771.33	2040.3	2442.81	3473.98	1202.41	3346.89	1678.77	2891.36	2087.4	1741.54	2765.62	2066.66	3018.3	1620.36	1705.93	2373.46	619.28	986.52	1347.71	603.82	4280.34	3440.36	1571.98	2759.63
Aldh1a2	500.77	446.82	635.86	528.61	697.52	540.65	335.97	313.58	226.08	267.35	173.32	267.58	420.5	832.22	565.72	495.19	510.74	303.6	377.37	828.24	960.58	1042.19	665.67	1220.36	1116.16	2125.6	826.99	885.08	1159.57	1107.05	769.11	1258.38	830.88	1790.43	1297	2177.04	1277.51	621.49	1451.46	1972.18	2361.69	929.45	1399.63	2122.13	1610	2593.9	1907.02	1723.14	1708.44
Aldh1a3	118.46	120.81	154.42	160.28	198.88	205.55	69.22	78.83	66.44	26.54	101.6	40.32	48.35	27.15	43.06	46.99	20.32	15.93	26.89	89.24	38.96	49.46	39.56	46.18	18.97	31.49	22.66	46.3	61.63	20.79	43.95	15.31	55.05	27.26	41.68	95.02	149.39	78.57	58.46	58.93	124.13	33.27	46.86	53.51	45.6	82.96	57.66	87.33	108.12
Aldh1a7	5.38	5.75	9.08	6.97	8.65	0	5.06	24.53	17.85	15.73	51.8	21.99	9.5	11.18	34.15	9.04	0	7.55	0	5.16	0	12.36	0	0	1.9	2.62	3.4	13.62	4.74	1.43	0.85	0	4.46	5.74	2.53	7.09	4.69	2.65	2.89	12.63	8.56	0	1.85	0	0.58	9.54	4.38	14.56	21.41
Aldh1b1	0	0	1.82	0	0.96	2.59	0	0	0.99	1.97	1	0	0	3.19	0	0	0	0	1.68	2.21	1.34	0	10.17	71.92	0.95	0	1.13	0	0.95	3.59	0.85	0.7	0	1.43	0	0	1.34	0	0	9.47	4.28	0	0.62	3.69	2.89	5.14	0.73	2.24	1.07
Aldh1l1	1075.14	1313.6	1286.25	683.91	1289.36	1115.85	1966.87	2361.49	1832.42	1740.75	2045.95	2204.8	1059.47	1459.97	1642.22	1131.35	1263.46	1372.06	1386.77	584.86	784.58	740.13	419.29	598.83	861.07	834.49	1041.11	1898.15	1190.86	412.28	1328.62	634.76	1096.44	1319.87	1598.83	1215.46	781.11	1592.57	1393	955.57	781.16	1505.8	928.56	1059.22	701.96	931.69	792.58	1266.32	2027.44
Aldh1l2	39.49	57.53	29.07	46.79	83.59	41.46	15.19	8.76	7.93	14.74	10.96	10.08	37.99	52.71	68.3	43.37	22.17	29.35	31.1	69.33	61.8	104.22	117.54	60.56	51.21	90.53	63.44	23.15	64.47	135.51	27.05	86.3	55.05	109.03	106.08	148.92	152.74	59.15	116.2	125.23	140.18	153.48	179.42	231.9	204.93	130.69	143.04	335.89	419.62
Aldh2	4393.9	3929.3	5197.69	4756.51	4052.54	4598.13	8031.26	8398.37	9191.85	8170.04	8090.16	8420.57	5648.75	5881.43	7232.62	6367.03	5647.7	6872.88	6450.57	3798.99	3854.4	4458.43	2617.48	4031.29	3565.66	4621.2	4238.06	6985.28	5210.97	3581.43	6471.51	3883.72	4097.89	7485.96	4825.54	3928.6	4010.06	4798.02	4528.33	4597.9	4295.34	4259.82	4157.57	4672.39	3290.43	6068.83	5013.85	5074.24	5444.33
Aldh3a1	53.85	49.86	69.04	58.73	52.84	71.68	138.44	35.04	59.49	44.23	66.74	83.39	23.31	22.36	25.24	28.92	7.39	20.13	61.35	39.09	36.27	12.36	18.08	41.64	4.74	9.18	33.99	57.19	17.07	10.04	54.94	15.31	37.94	43.04	51.78	31.2	22.11	76.8	32.48	59.99	46.01	31.12	35.76	25.22	6.35	73.42	28.46	49.26	56.73
Aldh3a2	707.19	797.75	775.75	804.37	759.97	746.2	660.13	564.1	515.62	536.68	626.53	565.4	715.81	544.7	506.33	480.74	570.77	573.65	500.08	717.61	772.49	526.39	774.17	834.27	548.13	624.56	679.72	708.06	871.34	757.87	796.16	757.26	757.24	936.82	844.88	754.52	837.38	797.17	819.92	844.02	819.69	960.58	952.61	878.99	1013.68	864.14	813.75	981.93	831.74
Aldh3b1	95.13	84.38	70.85	111.5	101.84	52.68	75.97	108.61	74.37	61.92	98.61	57.73	113.98	118.2	40.09	95.79	82.2	162.7	55.47	115.05	142.41	61.82	136.75	62.08	85.35	82.66	156.34	65.36	89.13	192.87	73.53	167.74	126.46	136.29	138.92	119.13	158.1	91.81	146.52	221	256.82	309.1	241.08	223.29	376.96	181.35	154.72	393	285.81
Aldh5a1	1536.43	1284.84	1393.44	1087.09	1200.97	1086.49	1085.58	963.52	1196.82	1336.77	945.28	1074.91	784.89	782.7	859.72	845.8	1096.29	584.55	1246.41	621	541.42	872.61	443.03	769.16	1038.4	578.63	542.64	1063.45	968.05	415.14	862.92	538.71	1072.64	695.8	654.18	1130.36	911.74	859.85	654.64	491.47	558.59	398.18	392.14	380.14	384.46	772.37	656.84	487.05	543.79
Aldh6a1	3909.27	3923.54	4825.26	4792.35	4978.73	4332.12	5367.11	5756.58	6083.28	7163.53	5411.7	7430.89	3970.19	3657.92	3804.14	3171.77	4435.04	3370.6	5138.6	3275.34	2498.84	3451.58	1997.01	3094.82	3120.9	2457.56	2840.1	4135.34	3995.46	1950.25	4268.13	2071.32	3580.17	1823.43	3231.76	3074.81	2804.23	3635.37	2591.85	2010.07	2562.86	1470.38	1409.49	2104.3	1369.28	2795.8	2999.55	2053.43	2027.44
Aldh7a1	859.75	657.76	822.98	782.46	754.21	695.25	575.71	842.64	819.04	658.56	775.95	768.84	831.51	629.35	907.23	771.71	683.45	561.07	730.36	805.38	791.3	900.87	707.49	917.54	812.7	991.94	847.39	810.18	950.04	832.44	889.12	854	809.31	945.43	910.55	1023.99	1112.71	744.2	918.8	1087.12	1143.93	1057.17	1151.76	1096.74	1208.22	1211.42	1196.17	1559.67	1517.9
Aldh8a1	66.41	38.35	32.7	45.79	23.06	19	25.32	7.01	6.94	6.88	7.97	8.25	7.77	6.39	11.88	12.65	8.31	0	21.01	6.64	18.81	35.33	5.65	13.63	2.84	10.5	6.8	21.79	2.84	7.89	2.54	1.39	27.52	8.61	12.63	34.04	37.51	10.59	15.88	21.05	7.49	11.81	22.2	3.69	2.31	12.48	22.62	29.11	20.34
Aldh9a1	1188.22	1071.97	1026.46	910.88	1072.22	1166.81	1404.67	1490.82	1636.09	1476.35	1506.07	1454.29	1106.96	1143.7	1086.9	950.63	931.89	1294.06	1495.19	1081.95	730.84	1088.11	905.27	1156.77	1060.21	1085.1	992.39	1033.5	1233.53	962.93	1627.81	830.34	1224.38	1715.83	1177.02	899.18	1164.3	1197.96	905.81	731.41	983.41	1267.54	882.32	995.87	992.9	1141.67	1091.81	716.57	794.28
Aldoa	466970	447176	397350	413330	339181	382234	421260	552870	459110	472494	416547	322620	454589	299683	352578	621665	403187	223124	402326	274323	167846	472029	194657	349292	371322	285062	230362	321843	322262	226997	427223	256054	309233	570353	212379	265030	215852	392146	210355	196659	194495	148409	175287	175394	100889	330924	292681	132053	121057
Aldob	14.36	1.92	16.35	1.99	0	0	16.88	12.26	0.99	0	1	5.5	6.04	12.78	8.91	14.46	7.39	1.68	1.68	0.74	14.78	10.6	7.91	0	0	3.94	4.53	6.81	0	0	0.85	0.7	0	10.04	3.79	2.84	1.34	0.88	0.72	2.1	7.49	4.29	0.62	0	0	0.73	0.73	6.72	7.49
Aldoc	131.03	90.13	134.44	119.46	104.72	113.14	155.32	127.89	140.8	112.05	165.35	156.7	89.8	83.06	144.03	99.4	123.76	144.25	95.81	56.05	79.26	65.36	68.94	67.38	55	76.1	71.37	149.78	101.45	52.34	129.31	64.03	103.4	154.94	87.14	83.68	106.52	82.98	67.12	102.08	107.01	68.69	90.02	60.9	62.34	78.56	141.58	131	92.06
Alg1	114.87	122.73	119.9	87.6	141.23	131.28	141.82	89.34	96.18	78.63	74.71	97.14	133.84	95.84	115.82	137.35	110.83	100.64	117.67	135.7	134.35	111.28	178.57	120.37	125.18	111.53	116.69	114.38	109.98	139.1	125.93	160.08	108.6	162.11	102.29	131.9	91.11	134.19	133.53	187.33	156.23	154.55	113.45	132.86	166.25	144.64	119.69	128.76	140.23
Alg10	244.11	270.39	292.49	242.9	217.13	307.46	371.43	399.42	484.88	586.8	496.05	427.95	394.6	368.99	518.21	213.26	411.92	627.32	429.48	292.06	337.21	280.86	396.69	344.46	381.22	391	355.72	311.82	385.89	369.97	473.3	323.64	432.92	243.89	315.72	256.71	287.39	324.87	398.41	209.43	225.79	240.41	229.37	351.84	283.44	221.73	251.06	192.58	208.74
Alg11	323.08	299.16	379.7	350.42	352.6	373.97	417.01	360.88	338.13	370.56	375.52	392.21	551.75	491.98	458.81	534.95	471.03	519.97	435.36	379.09	442	378.01	500.67	479.21	412.52	425.12	414.63	467.05	472.17	498.32	398.08	473.98	351.84	395.96	370.03	346.06	385.2	373.42	421.51	330.45	328.52	375.65	398.31	429.35	383.88	365.63	321.85	272.07	265.47
Alg12	233.34	232.04	277.96	203.08	216.17	280.69	236.36	301.32	215.17	208.38	258.98	217.18	306.53	423.3	369.72	381.34	379.59	416.82	316.01	271.41	345.27	277.33	322.1	350.51	307.25	356.89	371.58	318.63	256.95	444.54	306.8	432.22	266.3	513.6	329.62	262.38	249.2	368.13	278.6	343.08	302.84	391.74	402.62	394.9	358.48	285.6	292.66	283.27	263.33
Alg14	393.08	329.84	423.3	415.12	342.04	361.01	205.97	162.92	178.48	169.06	162.36	192.44	264.22	269.95	242.03	254.83	271.53	160.19	247.94	438.09	386.92	335.62	372.96	369.44	440.97	373.95	365.92	354.03	332.8	473.94	324.55	387.68	362.26	361.53	387.71	462.36	385.87	333.7	433.06	446.21	460.14	518.39	474.76	458.87	461.24	425.1	381.7	428.82	429.25
Alg2	965.65	949.24	837.52	965.64	783.03	962.98	1283.11	1038.85	1342.59	1507.8	1369.61	1110.65	1335.77	1258.71	1290.32	1162.08	1327.19	541.78	1591	685.9	807.42	805.49	829.55	857.74	981.5	784.63	731.83	680.83	796.44	884.06	692.2	773.96	870.31	751.75	544.31	839.61	685.98	651.51	641.65	630.38	657.03	767.39	678.85	1000.17	601.51	813.48	877.24	717.69	540.58
Alg3	615.65	571.46	623.14	580.38	483.27	525.11	545.32	555.34	545.36	575.99	500.03	561.74	726.17	800.27	729.05	869.3	664.05	732.16	748.85	494.88	549.48	671.24	597.86	654.09	570.88	715.09	759.02	633.17	577.42	672.55	610.22	621.53	531.11	1110.41	639.03	560.22	424.72	638.26	539.88	563.03	627.07	612.84	569.72	697.54	620.56	577.07	624.72	613.57	529.87
Alg5	344.62	337.51	316.11	340.46	325.7	437.01	293.76	317.08	211.2	287.01	279.9	301.49	411.87	434.48	375.66	457.24	358.35	367.34	302.57	427.76	506.49	429.24	505.19	508.74	420.1	456.61	474.67	411.22	347.02	588.66	330.46	536.62	342.17	464.82	386.45	395.7	431.42	439.63	423.67	509.36	463.35	496.93	635.69	565.29	507.42	440.52	497.74	473.61	495.62
Alg6	159.75	116.98	158.06	120.46	128.74	105.37	97.92	98.1	79.33	60.94	58.77	101.72	63.03	67.09	69.79	37.95	53.57	36.06	73.96	77.44	83.29	144.85	79.11	78.73	64.49	98.41	90.63	121.19	108.09	96.8	76.07	72.38	97.44	88.95	133.87	157.43	146.04	81.22	106.1	170.49	163.72	163.14	133.18	86.73	165.68	118.2	156.18	172.43	155.22
Alg8	84.36	95.88	103.55	92.58	123.94	105.37	75.97	54.31	45.61	50.13	70.72	63.23	89.8	92.65	96.51	115.67	83.12	68.77	72.28	98.83	134.35	93.62	131.1	124.16	100.52	98.41	112.15	93.95	73.01	159.89	87.05	146.16	80.34	68.86	113.66	121.97	155.42	128.89	154.46	172.59	143.39	124.5	178.81	113.18	176.64	144.64	200.7	262	251.56
Alg9	208.21	170.67	190.76	212.04	169.1	203.82	138.44	127.89	121.96	119.92	139.45	162.2	245.22	188.49	222.72	260.25	197.65	168.57	177.34	299.43	288.84	210.2	254.29	241.5	234.23	293.91	340.99	231.48	204.8	353.48	185.94	372.36	270.02	357.23	253.84	277.98	256.57	261.31	310.36	439.9	337.08	364.91	466.75	429.96	372.34	336.99	337.18	356.05	383.22
Alk	1.79	17.26	5.45	4.98	3.84	1.73	3.38	7.01	3.97	4.91	1.99	0.92	9.5	0	1.48	3.61	4.62	1.68	3.36	6.64	8.06	5.3	5.65	1.51	0.95	1.31	3.4	12.25	0.95	1.43	0.85	0.7	0	1.43	3.79	1.42	1.34	1.77	0.72	3.16	5.35	3.22	2.47	1.85	4.04	1.47	3.65	2.24	5.35
Alkal1	1.79	1.92	3.63	0	4.8	0	0	0	0	0	0	9.16	0	1.6	0	0	2.77	0	0.84	1.48	0	0	0	0	0	0	3.4	4.08	0	0	0	0	3.72	1.43	2.53	0	0	0.88	4.33	1.05	4.28	0	0	0.62	0	0	1.46	0	0
Alkal2	5.38	3.84	1.82	1	9.61	6.05	18.57	59.56	50.57	39.32	46.82	33.91	13.82	44.73	51.97	48.8	25.86	40.26	21.85	9.59	26.87	31.8	46.34	81	25.6	5.25	10.2	6.81	0	12.19	1.69	0	0.74	8.61	3.79	1.42	5.36	13.24	7.22	1.05	0	0	3.7	6.77	0	1.47	0	4.48	3.21
Alkbh1	687.44	657.76	712.16	689.88	629.31	561.38	1176.75	1238.56	1257.31	1242.41	1245.1	1035.5	1047.38	1474.35	1415.05	1348.23	1270.85	1966.67	1201.02	626.16	873.25	628.84	1092.88	796.42	761.5	851.55	730.7	682.19	715.85	817.38	670.22	817.11	662.77	921.04	588.51	632.55	598.23	682.41	599.06	629.33	596.04	589.23	591.91	757.82	527.05	599.83	626.18	491.52	461.37
Alkbh2	73.59	61.37	70.85	45.79	61.49	33.68	42.21	45.55	7.93	21.62	39.84	11.91	27.63	31.95	38.61	32.53	24.94	7.55	31.94	44.25	49.71	67.12	64.42	56.78	51.21	44.61	32.85	74.89	59.73	62.38	44.79	59.16	40.17	45.91	56.83	78	107.18	50.32	64.96	106.29	83.47	67.62	72.76	61.51	81.39	92.51	73.71	89.57	90.99
Alkbh3	2092.84	2076.83	1871.24	1830.73	1811.06	1938.06	1619.08	1557.4	1647.99	1860.67	1568.83	1698.04	1752.82	1428.03	1490.77	2145.24	2005.09	1460.96	1829.69	1669.02	1363.62	1948.36	1320.04	2004.67	1975.34	1460.36	1450.07	1711.6	1485.73	1426.84	1680.21	1492.24	1496.63	2159.14	1461.17	1564.35	1372.64	1892.72	1268.86	1315.49	1340.82	1213.87	1238.08	1326.8	1308.09	1395.7	1482.26	1198.02	1121.84
Alkbh4	123.85	107.39	103.55	133.4	94.16	111.41	136.75	115.62	91.22	120.9	128.49	96.22	144.2	210.85	164.82	142.77	139.46	186.18	180.7	112.1	131.66	114.82	177.44	160.49	112.85	170.57	118.95	81.7	119.47	155.59	117.48	176.09	101.91	169.29	121.24	120.55	109.19	87.4	108.26	141.02	118.78	168.5	130.1	152.55	105.64	129.95	127.72	126.52	105.97
Alkbh5	1509.5	1323.19	1427.96	1317.05	1602.57	1699.69	1941.55	2016.38	3238.47	2757.09	2661.52	2473.3	1861.62	1827.36	2102.52	1819.93	2075.29	3145.84	2103.68	1586.41	1368.99	1501.45	1365.25	1731.37	1877.66	1661.11	1502.18	1431.1	1902.92	1682.8	1996.3	1639.79	2093.95	1768.91	1759.22	1453.72	1590.36	1716.16	1804.41	1241.82	1323.7	1459.65	1392.23	1971.43	1543.04	1620.36	1620.2	1142.04	1243.87
Alkbh6	1.79	1.92	3.63	3.98	26.9	0.86	0	0	1.98	2.95	17.93	5.5	4.32	4.79	37.12	3.61	24.01	1.68	147.08	2.21	2.69	1.77	4.52	3.79	3.79	86.6	14.73	1.36	3.79	5.02	2.54	23.66	1.49	47.34	5.05	8.51	8.04	1.77	2.89	241	25.68	4.29	1.23	9.23	13.28	1.47	2.19	5.6	4.28
Alkbh7	549.24	429.56	465.09	436.03	432.35	380.01	521.69	515.04	502.73	443.3	469.15	544.33	364.38	392.95	377.15	486.16	432.24	501.52	444.61	259.61	369.45	386.85	267.85	338.4	307.25	297.85	234.5	569.17	332.8	271.74	436.11	345.92	328.04	540.86	385.18	375.84	263.27	404.32	305.31	363.08	350.99	270.46	276.23	249.12	172.6	260.64	258.36	302.3	286.88
Alkbh8	61.03	92.05	69.04	62.72	82.63	57	74.29	98.1	93.21	111.07	122.52	80.64	126.07	79.87	80.18	84.94	85.89	69.61	99.17	87.77	63.14	102.45	114.15	89.33	70.18	128.59	90.63	107.57	135.58	103.25	124.24	123.89	139.1	44.47	90.93	89.35	112.54	81.22	69.29	95.77	73.84	95.52	62.27	108.87	109.1	88.1	78.82	63.82	80.28
Alms1	269.23	285.73	290.68	338.47	291.11	281.55	236.36	145.4	162.62	175.94	140.45	133.79	192.55	185.29	166.3	124.7	119.14	91.41	190.79	247.81	249.88	224.33	282.54	199.1	193.46	186.32	212.98	224.67	296.77	266.72	253.55	241.51	265.56	133.42	221.01	290.74	387.88	271.9	268.5	318.87	315.68	298.37	329.87	300.17	373.49	335.53	285.36	414.27	418.55
Alox12	46.67	59.45	41.78	49.78	63.41	35.41	33.77	15.77	55.53	72.74	45.82	7.33	24.18	55.91	13.36	46.99	19.4	32.71	24.37	47.2	21.5	26.5	30.51	24.23	42.67	27.55	27.19	32.68	32.24	21.51	28.74	22.97	42.4	30.13	30.31	31.2	31.49	38.84	19.49	25.26	34.24	33.27	30.83	20.91	25.4	10.28	20.43	53.74	48.17
Alox15	32.31	24.93	18.17	40.82	149.88	29.36	11.82	8.76	48.59	74.7	29.88	16.49	9.5	39.93	2.97	28.92	41.56	25.16	12.61	35.4	5.37	19.43	49.73	21.95	5.69	9.18	19.26	4.08	4.74	23.66	4.23	5.57	2.23	144.9	157.86	56.73	321.55	82.98	254.06	5.26	37.45	12.88	8.63	6.77	6.35	12.48	32.11	5.6	4.28
Alox5	199.23	159.17	181.67	194.12	152.76	177.91	113.12	152.41	134.85	88.46	122.52	116.38	165.78	191.68	133.63	162.65	97.9	252.44	86.57	202.82	128.97	143.08	137.88	128.7	96.73	153.52	139.34	145.7	126.1	140.53	185.09	153.82	142.08	162.11	170.49	222.67	180.2	131.54	191.99	168.38	332.8	181.38	132.56	105.18	170.29	212.18	164.21	508.32	292.23
Alox5ap	152.57	182.18	147.16	128.42	93.19	127.82	477.79	898.7	1006.44	684.11	993.09	746.85	1406.58	2314.56	1174.5	1839.81	1346.58	2976.43	598.41	487.5	718.75	173.11	848.76	856.22	349.93	537.96	595.89	299.56	320.47	1504.27	535.84	1096.21	392.75	582.46	381.4	353.15	466.92	331.93	443.88	446.21	738.36	733.05	485.24	546.83	635.57	406.74	348.12	1006.56	726.84
Aloxe3	10.77	5.75	5.45	21.9	14.41	6.91	84.42	57.81	323.25	297.83	221.13	176.86	113.11	142.16	179.66	180.73	223.51	478.88	42.86	6.64	37.62	5.3	54.25	35.58	12.33	28.87	24.92	21.79	9.48	58.08	8.45	31.32	11.9	5.74	15.15	15.6	8.04	15.89	19.49	17.89	11.77	11.81	12.95	10.46	16.74	6.61	10.22	12.32	9.63
Alpg	52.05	26.85	36.33	32.85	58.61	50.09	37.14	47.3	35.7	21.62	19.92	29.32	28.49	14.38	23.76	23.49	13.85	15.93	22.69	11.06	14.78	30.03	7.91	12.87	13.28	7.87	10.2	40.85	12.33	1.43	24.51	5.57	30.5	20.08	15.15	34.04	28.14	22.95	27.43	27.36	27.82	9.66	11.1	3.08	8.08	16.89	9.49	23.51	13.92
Alpk1	326.67	333.67	461.45	477.84	457.33	436.15	413.63	593.88	444.22	408.9	541.87	399.54	352.29	345.03	305.88	357.84	240.13	480.56	310.97	250.02	252.57	457.5	211.34	321.75	392.6	268.98	267.36	228.76	251.26	228.01	674.45	247.78	275.23	602.55	222.27	361.66	327.58	398.14	226.63	293.62	342.43	290.86	236.76	160.54	254.58	320.84	272.95	368.36	416.41
Alpk2	818.47	935.82	748.5	665	777.27	697.84	2562.84	3382.82	5939.5	7241.18	7234.53	4468.25	1968.69	3256.99	3649.72	1816.31	3750.66	4824.01	2829.85	812.75	446.03	1116.37	718.79	860.01	1082.97	578.63	568.7	769.33	702.57	570.02	1106.33	465.63	688.06	855.05	728.69	726.15	497.07	811.29	547.82	235.74	300.69	192.12	144.9	248.51	219.36	452.26	251.79	395.24	345.76
Alpk3	6188.79	6228.58	6658.35	6310.49	6354.55	6251.18	8048.14	10278.1	10760.5	10778.7	9396.02	11555.5	4369.11	3924.68	5078.13	4263.36	5153.58	6995.32	6437.96	4539.46	2689.62	4762.26	2223.05	3750.43	4398.28	4206.58	3946.91	5629.08	5621.52	1986.81	6455.45	2532.77	6046.79	7173.21	6497.62	5105.77	3936.37	4818.33	4300.26	2609.93	3279.82	3450.57	2353.47	3770.63	3308.9	4063.75	4156.32	3131.65	3953.18
Alpl	577.96	406.54	386.97	281.73	369.9	259.1	231.3	297.81	235	299.79	320.74	218.1	280.62	356.21	294	193.38	259.53	346.37	288.28	161.52	110.16	176.64	139.01	149.9	156.47	123.34	96.29	151.14	185.84	196.46	112.41	106.49	194.15	93.25	79.56	156.01	136.66	89.16	98.88	89.45	78.12	63.32	79.54	89.81	107.95	118.94	67.14	63.82	83.5
Als2	443.34	460.24	506.87	452.95	512.09	478.47	597.66	543.07	555.28	502.27	515.97	635.05	454.18	456.84	446.93	399.41	431.31	665.9	520.25	497.83	440.66	482.23	495.02	466.34	567.09	656.05	598.15	664.49	787.9	577.9	623.74	619.45	704.43	644.15	656.71	564.47	658.52	651.51	651.03	545.14	621.72	801.73	700.43	805.18	767.19	616.72	718.87	519.52	529.87
Als2cl	394.88	452.57	465.09	254.85	307.45	263.42	330.91	359.13	252.85	213.29	264.96	348.22	317.75	245.99	188.57	285.55	262.3	238.18	260.54	283.21	343.93	259.66	179.7	202.89	403.03	326.71	320.6	453.43	370.72	259.55	435.27	284.67	290.1	374.44	287.94	404.21	271.98	386.67	251.89	314.67	345.64	296.22	333.57	281.11	244.18	202.64	226.24	246.32	286.88
Als2cr12	0	5.75	5.45	3.98	0.96	3.45	0	5.26	3.97	4.91	4.98	0	0.86	3.19	2.97	3.61	0	0	5.04	4.43	4.03	5.3	3.39	5.3	0.95	3.94	6.8	6.81	1.9	3.59	1.69	3.48	5.21	1.43	2.53	4.25	2.68	1.77	5.77	16.84	5.35	5.37	4.32	5.54	8.66	2.2	2.92	14.56	9.63
Alx4	1.79	21.09	7.27	1.99	5.76	17.27	3.38	5.26	0.99	18.68	9.96	30.24	1.73	9.58	20.79	1.81	9.24	4.19	10.93	2.21	4.03	1.77	4.52	11.36	0.95	5.25	7.93	5.45	7.59	2.87	3.38	0	7.44	4.3	12.63	11.35	6.03	5.3	2.17	10.52	7.49	2.15	1.23	4.92	12.7	0.73	0	12.32	6.42
Alyref	513.34	377.78	412.4	648.07	680.23	519.92	577.4	651.69	908.28	976.04	815.79	865.06	1203.66	1079.81	899.81	1133.16	1212.66	1580.89	972.42	882.82	795.33	559.95	875.88	1005.36	801.32	783.32	894.97	605.94	822.98	1411.06	719.24	1339.81	784.02	766.1	775.42	594.25	805.9	810.41	920.25	909.27	725.52	866.13	1178.28	1115.2	1007.33	870.75	942.2	810.62	806.05
Amacr	680.26	632.83	581.36	533.59	678.31	545.83	450.78	325.84	266.73	337.14	371.54	304.24	285.81	266.76	279.15	290.97	280.77	155.99	431.16	413.01	341.24	480.47	270.11	338.4	479.85	310.97	287.75	433.01	446.57	205.78	392.16	324.34	432.18	418.92	359.93	458.1	412.66	435.22	337.06	362.02	417.33	275.83	294.11	220.21	248.8	414.82	335.72	378.44	407.84
Ambra1	938.73	922.4	935.62	956.68	976.15	868.84	994.41	882.93	1042.14	984.89	908.42	1023.59	940.31	915.28	832.99	845.8	860.78	1066.78	840.46	627.63	941.77	620.01	874.75	800.96	829.77	833.18	840.59	868.74	786.01	816.67	895.89	852.61	789.23	1398.78	823.41	794.23	690	881.04	848.79	772.46	638.84	804.95	775.65	810.72	838.19	643.89	754.63	779.27	715.06
Amd1	1403.61	1777.68	1533.33	1627.65	1529.55	1457	2258.95	1744.84	2256.81	2401.28	2280.03	2181.89	2841.65	4132.34	3896.2	3224.18	3469.89	5106.65	2702.09	2317.3	2345.69	1941.29	2660.42	2322.63	2432.42	2887.92	2804.98	2188.18	2504.04	3320.44	1541.6	2753.41	2604.98	1615.41	1819.84	1822.47	1902.53	1523.71	1848.43	1871.15	2181.91	2170.16	1912.62	2933.47	2060.85	1678.36	2182.16	1576.46	1596.05
Amdhd1	1.79	0	1.82	0	0	0.86	3.38	7.01	3.97	0	8.96	0	0.86	0	1.48	0	0	1.68	0	0.74	0	0	1.13	0	0	0	0	0	0	0	0	0	0	1.43	0	0	0.67	0	0	0	0	0	0	0	2.89	0	0	0	0
Amdhd2	233.34	151.5	190.76	217.02	240.19	156.32	182.34	182.19	163.61	86.5	120.53	166.78	290.99	175.71	175.21	243.98	189.33	228.12	139.52	281	333.18	173.11	389.91	338.4	260.79	419.87	441.82	216.5	249.36	507.64	249.33	571.42	293.08	470.56	333.41	273.73	353.71	350.47	342.84	557.77	627.07	609.62	596.23	519.77	694.45	433.17	428.4	866.61	812.47
Amer1	91.54	70.95	72.67	35.84	73.02	58.73	32.08	36.79	57.51	57.01	82.67	37.57	28.49	39.93	41.58	14.46	30.48	14.26	97.49	70.8	56.43	75.96	58.77	18.93	68.28	62.98	64.57	74.89	113.78	45.89	54.94	30.62	153.98	28.69	88.4	83.68	77.71	31.78	50.52	35.78	58.85	31.12	39.46	54.13	71	45.52	51.09	62.7	68.51
Amfr	2965.16	2964.71	2877.71	2746.59	2697.85	3319.91	4365.95	5096.13	4921.16	5072.86	4923.62	4452.67	3482.33	4552.44	4747.01	3677.81	4463.67	4549.77	4673.83	3128.58	2403.46	4235.86	2623.13	3222.01	3123.74	3474.43	3503.96	3248.91	3384.86	2857.97	3776.24	2585.67	3579.43	3678.42	3193.87	3418.03	2719.82	2759.64	2712.38	2351.04	2812.19	2436.33	2037.16	3370.2	2485.14	3112.24	2964.52	2450.91	2588.36
Amh	7.18	3.84	5.45	8.96	11.53	1.73	23.64	3.5	4.96	1.97	7.97	6.41	3.45	3.19	2.97	9.04	5.54	0.84	5.88	5.16	6.72	14.13	5.65	3.79	2.84	0	11.33	4.08	1.9	0	7.61	9.05	6.69	12.91	8.84	5.67	4.69	14.12	1.44	6.31	8.56	10.73	1.23	4.31	16.16	6.61	3.65	7.84	16.06
Amhr2	46.67	145.74	58.14	74.66	107.61	72.55	81.04	35.04	34.7	40.3	32.87	43.07	71.67	41.53	50.48	81.33	24.01	33.55	57.15	45.73	16.12	118.35	32.77	39.37	167.85	28.87	66.84	31.32	35.08	39.44	53.25	20.18	44.63	57.39	37.89	21.27	14.74	68.86	80.84	44.2	31.03	53.66	27.13	13.53	36.37	31.57	61.3	12.32	70.65
Amigo1	678.47	575.3	683.09	639.11	745.56	838.61	552.08	763.81	769.46	721.46	772.96	712.02	457.63	549.49	538.99	497	535.68	794.22	900.14	966.16	549.48	1158.77	608.03	559.46	864.86	800.38	633.27	927.29	1285.68	478.24	960.96	462.15	1364.97	975.56	836.04	818.34	769.05	864.26	718.87	698.79	662.39	658.99	545.05	613.88	638.46	815.69	712.3	499.36	565.2
Amigo2	516.93	347.1	428.75	479.83	490.96	464.65	205.97	63.07	56.52	103.21	195.23	109.05	255.58	124.59	188.57	175.31	196.72	175.28	153.81	336.31	334.52	268.5	184.22	146.87	246.56	217.81	316.07	280.5	326.16	222.27	177.49	283.28	306.47	248.19	294.26	286.49	355.72	263.96	277.16	307.3	355.27	321.98	374.88	214.67	247.07	352.41	299.23	544.15	417.48
Ammecr1	30.51	21.09	14.53	17.92	19.22	27.64	16.88	22.77	43.63	22.61	30.88	30.24	25.04	19.17	22.27	10.84	30.48	39.42	17.65	24.34	30.9	21.2	45.21	18.17	15.17	48.55	44.18	24.51	25.6	43.02	25.36	29.93	33.47	22.95	35.36	24.11	44.21	26.48	47.64	34.73	28.89	44	24.66	40.6	47.34	27.17	49.63	42.55	46.03
Ammecr1l	552.83	619.41	654.03	760.56	775.34	707.34	643.24	676.21	703.02	759.8	735.11	692.78	588.88	674.08	727.57	543.99	691.76	893.18	685.82	595.18	607.25	540.52	767.39	509.49	607.87	652.11	595.89	574.62	593.54	628.81	578.94	669.56	658.31	537.99	661.76	673.68	681.96	727.43	721.04	636.7	596.04	692.26	606.09	668.63	684.06	619.66	643.7	597.89	549.14
Amn	0	0	3.63	0	0	0	0	0	0	0	0	0	0.86	0	0	1.81	0	1.68	0	0	0	1.77	4.52	0.76	0.95	0	3.4	1.36	0	1.43	1.69	0	0	2.87	0	0	0.67	1.77	0	1.05	0	0	0.62	2.46	0.58	0.73	0	1.12	4.28
Amn1	240.52	224.37	228.91	247.88	290.15	285.01	219.48	269.78	148.74	202.48	223.12	160.37	227.95	180.5	127.7	242.17	160.7	215.54	205.07	222.73	204.21	213.74	247.51	239.23	207.68	217.81	205.05	205.61	283.49	288.95	169.88	215.07	214.23	156.38	197.01	194.3	223.08	217.17	187.66	216.79	200.11	205	200.39	205.45	192.23	207.78	245.22	167.95	188.4
Amot	3049.52	3267.7	3043.04	3402.63	3767.19	3135.09	2687.78	2294.92	2309.37	2799.36	2443.38	2816.94	1647.48	1292.25	1236.87	1252.44	1526.68	471.33	4803.26	2655.09	855.79	3193.68	960.65	1243.83	2416.3	960.45	1378.7	2316.17	2847.26	1001.65	1428.35	896.46	2532.08	982.73	2610.41	1996.92	2191.26	2099.3	1910.5	1151.32	1355.8	466.87	717.08	550.52	794.9	1733.43	1595.38	1199.14	891.69
Amotl1	1854.12	1885.06	1549.68	1495.24	1668.86	1905.24	2422.71	3058.73	3824.48	4265.88	3337.86	3319.11	1594.81	2528.6	3245.84	1317.5	3060.75	2822.12	3197.97	1745.72	1195.68	2465.92	1165.21	1642.04	1741.1	1885.48	1661.92	1290.85	1880.16	1107.77	2084.2	1035.66	2075.35	1710.09	2061.05	1872.11	1469.1	1363.93	1159.87	832.44	1208.13	812.47	673.92	1139.19	1060.44	1210.68	1281.56	997.6	973.04
Amotl2	1288.73	1259.91	1498.81	1260.31	1620.82	1476	1453.63	926.73	1218.64	1518.61	1368.61	1112.48	1213.16	1696.38	1679.35	1239.79	1691.08	2484.13	1731.36	1168.24	1272.26	1315.98	940.3	943.28	1357.98	977.51	1032.04	962.69	999.34	1071.92	1380.17	1064.89	878.49	1278.27	1310.89	1460.82	1383.36	1281.83	1328.76	1096.59	1416.8	821.05	821.89	800.26	846.28	1267.95	1144.36	1270.8	1207.47
Ampd1	29482.9	28504.2	28693.6	30166.7	28119	33235.4	29693.9	40078.8	32644.5	26611.6	29186.1	23440.9	25815.7	19434.9	23482.6	27494.1	16802.7	11622.2	30872.8	19958.1	16689.9	34158.9	14137.3	19155.6	27439.4	22002.5	21771.5	22385.6	25833	12659.4	31319.7	17455.2	18890.2	25650	20187.5	29056.1	18655.5	30104.4	17383.6	17998	20631.3	12907.2	15227.6	14365.3	8895.13	27798	26719.4	14562.1	14232.8
Ampd2	457.7	450.65	388.78	486.8	482.31	337.69	528.44	273.29	281.61	321.42	309.78	335.39	529.3	538.31	448.42	477.12	442.4	529.2	357.2	406.38	560.22	418.64	619.33	446.66	451.4	673.11	599.29	486.11	466.48	743.53	376.95	775.35	506.56	507.86	484.95	563.05	601.58	435.22	543.49	704.05	605.67	587.08	802.78	629.26	752.18	510.26	614.51	659.47	594.1
Ampd3	217.18	333.67	388.78	333.49	381.43	439.6	1169.99	1715.06	3010.41	3317.36	2770.1	3635.26	2059.35	2982.25	2153.01	2441.63	3044.12	9894.6	1535.53	1183.73	2375.24	653.57	2016.23	2205.29	1530.58	2876.12	3079.14	1373.91	1555.9	3004.24	2747.66	2978.91	1703.43	5488.94	2535.9	916.2	1329.76	2106.36	2662.58	1877.47	1111.82	4234.06	3227.15	4439.88	3214.81	1339.17	1816.52	1036.79	1436.55
Amph	5.38	1.92	10.9	0	0.96	3.45	5.06	8.76	3.97	3.93	3.98	2.75	0.86	1.6	5.94	0	0	0	7.56	10.33	1.34	1.77	0	11.36	0	3.94	3.4	5.45	9.48	2.87	6.76	9.05	2.23	7.17	6.31	7.09	8.71	1.77	3.61	4.21	4.28	2.15	2.47	3.08	1.73	6.61	8.76	10.08	16.06
Amt	123.85	155.33	216.19	98.55	104.72	108.82	114.8	70.07	32.72	31.45	40.84	47.65	44.9	38.34	29.7	41.57	36.94	20.13	49.59	42.78	111.51	79.49	64.42	33.31	49.31	74.79	50.98	84.42	59.73	26.53	70.99	47.33	87.03	31.56	78.3	83.68	69.67	120.94	56.3	86.3	63.14	76.2	73.37	36.91	54.26	41.11	91.96	91.81	93.13
Amy1a	123.85	101.64	107.19	249.87	67.25	117.46	182.34	113.87	75.36	198.55	123.51	82.47	9.5	83.06	89.09	10.84	125.61	42.77	66.4	100.3	36.27	166.04	57.64	59.05	128.97	20.99	33.99	50.38	31.29	21.51	66.77	46.63	25.29	38.74	26.52	83.68	119.91	65.33	63.52	7.37	26.75	4.29	8.63	19.07	13.85	33.77	45.25	8.96	25.69
Amz1	55.64	46.02	76.3	24.89	71.1	84.64	45.58	68.32	46.6	73.72	51.8	39.4	117.43	84.66	84.64	110.24	70.19	107.35	74.8	167.42	154.5	105.98	248.64	157.47	98.62	103.66	175.59	81.7	90.07	163.48	70.99	136.42	151.75	114.77	132.6	114.88	197.62	100.64	142.91	206.27	239.7	194.26	194.84	213.44	285.17	178.41	174.43	310.14	363.95
Amz2	1681.81	1668.37	1762.24	1797.88	1561.26	1919.92	1782.85	2235.36	1713.43	1725.03	1675.41	1624.73	1467.88	1632.49	1588.77	1628.36	1799.14	1796.43	2217.99	1707.37	1012.97	2003.12	1060.1	1463.38	1660.5	1461.68	1301.67	1441.99	1892.49	1147.92	1741.91	1273.69	1816.49	1608.23	1368.98	1588.46	1350.53	1380.7	1297.01	1317.59	1357.94	1081.86	1136.35	1186.55	1158	1594.66	1646.47	1140.92	1152.88
Anapc1	816.68	884.04	815.72	737.67	967.5	820.48	783.37	700.74	617.75	620.22	615.58	689.11	657.96	573.45	662.24	502.42	626.19	462.11	639.59	749.32	773.84	839.05	932.39	773.71	604.08	648.18	672.92	739.38	757.56	919.91	546.83	669.56	707.41	707.28	848.67	838.2	1039.02	738.9	752.8	911.37	857.14	868.28	1000.08	774.43	1284.42	1014.65	1174.28	1196.9	947.35
Anapc10	310.52	310.66	296.13	358.38	286.31	341.15	319.09	331.1	255.83	308.64	300.82	263.92	303.94	309.89	325.18	337.96	378.67	311.15	307.61	383.51	334.52	374.48	354.87	364.14	322.43	321.46	318.34	333.61	356.5	418.01	273.84	336.17	345.89	258.24	271.52	313.44	318.21	337.23	345.72	370.44	348.85	356.33	367.48	354.92	371.76	317.17	344.47	335.89	290.09
Anapc11	1024.88	759.4	821.17	904.91	825.3	814.43	736.1	748.04	685.17	662.49	643.47	632.3	772.8	792.28	702.33	1003.04	737.02	662.55	781.63	638.7	753.68	934.43	709.75	752.51	742.53	751.83	688.78	838.78	558.45	711.98	692.2	837.3	642.69	1167.8	751.43	865.14	568.08	858.08	750.63	854.54	874.26	728.75	792.92	797.18	662.13	803.21	845.86	863.25	930.22
Anapc13	515.13	519.69	457.82	662.01	624.5	633.06	413.63	436.21	544.37	496.38	494.06	568.15	500.81	404.13	316.27	562.06	575.39	449.53	599.25	478.65	368.11	469.87	274.63	479.97	503.55	283.41	351.19	423.47	430.46	502.62	616.98	568.64	435.9	360.1	322.04	351.73	442.14	611.78	435.22	406.22	336.01	265.1	479.7	441.03	352.71	499.25	448.11	330.3	327.56
Anapc15	457.7	489	412.4	439.02	361.25	340.28	298.83	283.8	265.74	243.76	293.84	275.83	271.99	333.85	258.36	404.83	293.7	254.12	309.29	387.2	333.18	464.57	382	374.74	330.96	350.33	340.99	349.95	322.37	386.46	334.69	384.89	289.36	489.21	381.4	365.91	347.01	406.97	379.65	418.85	447.3	447.55	392.76	340.77	369.45	392.79	405.05	619.16	615.51
Anapc16	1170.27	1246.48	1288.07	1272.25	1194.24	1292.9	1578.56	1562.65	1586.51	1348.57	1274.98	1256.35	1591.36	1204.4	1380.89	2034.99	1418.62	1066.78	1414.5	1258.95	1135.23	1734.62	1196.85	1274.87	1382.64	1292.41	1251.82	1365.74	1267.66	1078.37	1921.08	1087.16	1187.19	1988.41	1309.63	1162.98	950.6	2185.81	1027.07	1087.12	1139.64	1234.26	966.79	1073.37	732.55	1091.01	1113.7	783.75	892.76
Anapc2	1172.06	1118	1135.46	1045.28	1063.58	1140.9	1031.55	1066.88	1037.18	981.94	955.24	1028.17	1062.06	967.99	942.87	1001.23	929.12	961.95	882.49	960.99	991.48	1104.01	1053.32	1047	1099.1	1123.15	1103.41	1112.47	1079.93	1086.26	1126.62	1159.55	1047.35	1652.71	1238.9	1137.45	1239.33	1163.53	1179.36	1326.01	1259.49	1205.29	1275.08	1193.32	1345.04	1231.24	1325.35	1429.79	1211.75
Anapc4	1276.17	1365.38	1377.09	1488.28	1246.12	1343.86	923.5	793.59	827.96	753.9	822.76	811.91	866.05	662.9	651.84	807.85	640.97	473.01	763.14	1015.57	965.95	1102.24	899.62	825.18	940.73	984.07	1067.16	1071.62	1198.45	1193.09	1017.59	1127.53	1052.55	797.66	1070.94	1195.6	1306.32	1338.33	1260.92	1289.18	1207.06	1106.54	1313.92	1078.29	1328.87	1270.89	1358.19	1146.52	1180.71
Anapc5	5625.19	5373.3	5846.27	5890.39	5467.76	6076.72	6476.33	7007.4	6029.74	6371.3	6114.93	5969.27	5930.24	7275.91	6289.75	7048.37	7135.59	5362.44	6827.94	6152.42	4739.74	6844.86	4704.91	5877.74	5747.73	5854.57	5879.59	6194.16	5951.47	5421.97	6256.83	5348.12	5646.6	7095.74	5364.8	5578.05	4951.94	5242.95	5055.94	4834.69	5211.33	4787.87	4969.6	5399.45	5344.93	5819.2	5674.34	5555.69	6004.17
Anapc7	536.67	494.76	550.47	575.4	601.44	563.97	680.39	791.84	671.29	717.53	702.24	770.67	736.53	635.74	654.81	746.4	598.48	943.5	680.78	657.87	604.56	618.25	629.51	704.81	622.09	665.23	722.77	683.55	713.95	643.15	776.72	707.84	591.36	1225.18	740.06	540.36	609.61	811.29	764.35	645.12	569.29	841.45	708.44	894.37	754.49	690.14	699.17	643.8	598.38
Andpro	0	0	0	0	0	0	0	0	0	0.98	0	0	0.86	0	1.48	0	0	0	0	0	0	0	0	0.76	0.95	0	0	0	0	0	0	0	0	0	11.37	1.42	4.69	0	0	0	0	0	0	0	0	0	0	0	0
Angel1	332.05	360.52	321.56	250.87	264.21	286.74	459.22	551.83	300.45	332.23	291.85	431.61	395.46	316.27	320.72	435.55	256.76	319.53	376.53	269.93	287.5	393.91	320.97	344.46	363.2	452.67	371.58	374.45	300.56	291.82	423.43	331.3	380.85	701.54	383.92	333.29	308.83	329.28	286.54	269.41	291.06	316.62	293.49	397.98	307.11	334.06	349.58	266.48	284.74
Angel2	726.93	659.68	773.93	732.69	685.03	659.84	656.75	560.59	703.02	605.48	622.55	679.03	742.58	776.31	729.05	679.54	730.55	801.77	756.42	681.47	675.76	667.71	814.85	715.41	775.72	867.3	815.67	841.5	839.1	777.95	690.51	845.65	721.54	579.6	702.17	737.5	705.41	696.53	664.74	842.97	740.5	736.27	749.76	803.95	803.56	685	834.91	800.55	733.26
Angpt1	91.54	161.08	107.19	126.43	166.21	148.55	195.84	201.46	306.4	322.4	268.94	214.43	100.16	92.65	124.73	43.37	110.83	79.67	123.55	168.89	79.26	252.6	67.81	125.67	201.99	140.39	95.16	122.55	142.22	54.49	147.91	60.55	205.3	38.74	155.34	225.5	248.54	47.67	116.2	98.92	121.99	88.01	69.67	93.5	115.45	153.45	122.61	101.89	152
Angpt2	353.59	431.47	327.01	395.21	406.41	398.15	727.66	1126.44	1163.11	1600.2	1510.06	1987.62	1904.79	1691.59	1821.89	1847.04	2483.51	2938.69	1425.43	753.75	1640.37	514.03	1272.57	1212.04	726.41	831.87	710.31	724.4	654.22	1587.44	587.4	1513.12	511.03	639.85	678.18	506.32	558.7	465.24	506.68	644.06	474.05	552.74	830.53	667.4	467.01	512.47	588.96	556.46	302.94
Angpt4	53.85	42.19	41.78	33.85	38.43	58.73	86.1	92.85	76.35	93.38	76.7	87.97	191.69	89.45	182.63	180.73	95.13	42.77	59.67	144.55	130.32	189.01	92.67	146.87	156.47	114.15	107.62	106.21	65.42	126.91	83.67	187.23	34.22	149.2	75.77	141.83	79.05	82.98	63.52	66.3	148.74	94.45	98.04	126.71	88.9	139.5	144.5	178.02	149.86
Angptl1	726.93	1208.13	973.77	1105.01	1134.67	1183.22	617.92	434.46	273.67	227.05	266.95	402.29	75.98	78.27	86.12	66.87	72.96	57.87	83.21	673.36	236.45	563.49	54.25	79.49	285.44	209.94	223.18	420.75	384.94	61.66	372.72	100.23	621.12	111.9	541.78	475.12	534.58	394.61	508.12	230.47	888.17	200.7	279.93	141.48	202.62	607.18	364.18	539.67	587.68
Angptl2	1647.71	1459.34	1378.9	1459.41	1653.49	1802.46	705.71	614.9	652.45	831.55	570.75	739.51	216.73	432.88	381.6	229.52	318.64	135.03	646.32	878.39	331.84	1188.8	184.22	259.67	498.81	658.67	527.92	644.06	951.93	303.29	350.75	346.61	1344.89	430.39	623.87	1248.08	1369.29	280.73	567.3	460.95	1361.15	409.99	437.77	551.76	758.53	1055.77	868.48	1414.11	1062.96
Angptl4	360.77	157.25	225.28	533.59	359.33	366.19	980.9	3932.9	2728.8	2234.18	1836.77	3046.95	841.87	581.43	608.78	885.57	579.09	1838.36	519.41	738.26	1010.29	125.42	2228.7	2015.27	867.71	618	314.94	328.16	119.47	797.31	452.17	543.58	131.66	2823.37	572.09	153.17	178.19	519.97	647.42	246.26	220.44	1305.1	797.85	1481.19	726.2	533.02	361.26	375.08	173.41
Angptl6	3.59	7.67	3.63	9.96	1.92	6.91	13.51	35.04	29.75	16.71	11.95	13.75	15.54	12.78	13.36	9.04	11.08	6.71	13.45	2.95	8.06	7.07	18.08	13.63	15.17	5.25	10.2	5.45	7.59	10.04	7.61	2.09	10.41	12.91	7.58	2.84	12.73	3.53	10.1	2.1	5.35	10.73	9.87	6.15	1.73	10.28	3.65	8.96	8.56
Angptl7	70	38.35	85.39	31.86	73.98	70.82	81.04	40.29	167.58	721.46	199.22	351.89	99.3	146.96	200.45	271.09	93.28	221.41	153.81	62.69	249.88	8.83	79.11	59.81	13.28	148.27	194.85	85.78	48.36	84.61	119.17	182.35	109.35	305.58	308.15	69.5	178.19	128.01	101.77	43.15	110.22	122.35	90.64	65.2	36.95	40.38	29.19	61.58	255.84
Angptl8	7.18	3.84	7.27	3.98	20.18	0.86	3.38	1.75	8.92	0.98	11.95	6.41	1.73	12.78	19.3	10.84	0.92	52	7.56	5.9	17.47	17.66	5.65	15.9	3.79	26.24	31.72	16.34	18.96	18.64	14.37	53.59	17.85	35.87	5.05	15.6	14.74	5.3	15.88	11.58	36.38	35.42	18.5	36.91	8.66	8.08	12.41	55.98	47.1
Ank1	7692.91	8416.63	6890.89	5147.74	5460.07	5530.89	8617.1	7529.45	7525.02	6499.08	6098	5866.64	4097.12	5980.47	5642.36	6088.71	5265.34	1651.34	6845.59	4797.59	3558.84	10660.3	3208.56	4169.83	4546.21	3833.95	4197.28	5217.86	3940.47	2261.43	3029.11	2213.3	4010.86	2312.64	4609.58	6278.67	3573.95	3736.9	2524.72	3345.55	4407.7	1761.24	1473.61	1564.84	1364.66	3748.78	3580.49	3672.44	2361.42
Ank2	868.73	1033.62	826.62	639.11	808.97	878.34	1171.68	1562.65	1705.5	1862.64	1480.17	1315	870.37	718.81	1296.26	450.01	1064.89	788.35	1328.78	810.54	392.29	1259.45	521.01	669.23	890.47	963.08	651.4	582.79	929.18	362.09	1315.94	419	1115.78	704.41	966.12	1269.35	1076.54	545.57	855.29	442	603.53	546.3	391.53	958.34	745.83	834.78	906.43	642.68	712.92
Ank3	3225.42	3323.31	3595.33	2917.82	3214.75	2757.67	3965.82	3375.82	4695.08	4157.76	4058.03	4356.45	2534.25	2221.91	2583.61	2212.11	2683	1188.39	2921.46	1979.51	2244.93	2273.38	1489.57	1781.34	2149.83	1867.11	2354.1	2691.99	2457.58	1325.74	3174.48	1950.91	2095.44	1144.84	2311.11	2871.99	1997.66	2866.45	2079.4	1548.07	1690.74	991.7	1329.95	1061.68	1253.83	1900.09	2034	1345.82	1328.43
Ankar	12.56	0	5.45	8.96	3.84	2.59	0	0	5.95	0.98	0	0.92	0	12.78	1.48	0	0.92	0	3.36	4.43	5.37	10.6	1.13	1.51	5.69	1.31	1.13	2.72	3.79	0	4.23	0	2.98	0	1.26	15.6	0	0	5.05	3.16	0	0	0.62	5.54	1.15	0	1.46	5.6	1.07
Ankdd1a	3.59	7.67	9.08	4.98	7.69	11.23	8.44	26.28	22.81	19.66	10.96	12.83	12.09	9.58	16.33	10.84	8.31	13.42	3.36	20.65	26.87	1.77	47.47	29.52	17.07	22.31	26.06	12.25	21.81	17.21	14.37	40.37	13.39	22.95	26.52	21.27	30.82	15.01	15.88	38.94	46.01	59.03	47.48	20.91	49.65	19.09	14.6	29.11	44.96
Ankef1	80.77	5.75	32.7	74.66	236.35	69.09	138.44	14.01	30.74	64.87	139.45	43.99	57.85	3.19	40.09	25.3	4.62	33.55	5.04	70.06	9.4	70.66	4.52	34.07	13.28	19.68	27.19	39.49	5.69	5.02	28.74	7.66	17.11	15.78	7.58	79.42	52.92	45.02	44.75	21.05	79.19	18.25	19.73	25.83	6.35	46.25	6.57	138.84	41.75
Ankfn1	0	3.84	0	0	1.92	0.86	3.38	0	0.99	0	3.98	6.41	0.86	0	0	0	0	5.03	0	0.74	0	0	0	1.51	0.95	1.31	0	1.36	0	0	0	2.78	0	0	2.53	1.42	1.34	0.88	0.72	1.05	0	2.15	0	0	2.31	0	0	0	1.07
Ankfy1	981.81	983.76	1039.17	1236.41	1097.2	1135.71	1137.92	1009.07	1060.98	1028.14	1092.7	923.71	1021.47	918.47	1080.96	713.87	987.31	1121.3	901.82	1098.91	1159.41	985.66	1174.25	882.72	1019.44	1111.35	1145.33	909.58	1203.19	1345.1	1027.73	1165.12	1154.46	886.61	1122.72	1219.71	1290.91	1067.31	1164.2	1204.99	1438.2	1249.29	1486.56	1228.99	1548.81	1226.83	1256.75	1454.42	1357.34
Ankh	1803.87	1762.33	1887.59	1570.9	1886.96	1663.41	1725.45	1189.51	1454.63	1637.55	1598.71	1600.91	1310.73	1491.92	1606.59	1266.9	1831.46	1314.19	1747.33	1385.07	1244.05	1282.42	961.78	1131.79	1278.33	1107.41	1067.16	1230.94	1445.91	889.8	807.14	899.24	1467.62	850.74	976.22	1324.66	1325.07	845.72	959.94	927.16	1198.5	710.51	824.98	897.45	1253.83	1226.83	1115.89	1315.58	1138.96
Ankhd1	1502.32	1630.02	1660.5	1532.08	1510.34	1591.73	1717	1904.26	1943.48	1876.4	1729.19	1968.37	1674.25	1509.49	1762.5	1360.88	1409.39	2154.54	1539.73	1324.59	1592.01	1338.94	1940.51	1383.89	1845.42	1515.47	1501.05	1454.25	1642.18	1516.46	1735.14	1449.78	1655.82	1853.56	1698.6	1538.82	1499.25	1761.19	1502.71	1456.51	1361.15	1670.01	1434.15	1650.34	1625.01	1405.98	1575.68	1397.32	1409.79
Ankib1	423.59	398.87	483.25	575.4	523.62	513.01	594.28	541.32	759.54	554.37	731.12	837.57	704.58	698.04	724.6	491.58	620.65	829.44	651.36	658.61	630.08	570.55	779.82	659.39	645.8	708.53	627.61	547.38	724.38	785.83	543.45	692.53	624.84	281.19	532.94	520.5	614.3	578.23	578.85	644.06	524.34	593.52	656.65	615.73	736.02	621.13	631.29	527.35	530.94
Ankle1	52.05	40.27	19.98	21.9	40.35	15.55	0	0	0	0	0	0.92	0	3.19	0	0	2.77	0	0.84	3.69	4.03	12.36	20.34	11.36	11.38	7.87	0	8.17	0.95	2.15	1.69	0.7	0	1.43	27.78	19.86	24.79	18.54	28.87	12.63	17.12	22.54	16.03	1.85	38.1	5.87	18.98	188.1	170.2
Ankle2	439.75	444.9	483.25	438.02	491.92	525.97	631.43	660.45	755.58	722.45	773.95	696.45	639.82	640.54	815.17	534.95	795.2	836.15	711.03	535.44	550.82	471.63	675.84	567.03	578.47	627.18	553.97	612.74	630.51	601.57	728.54	496.25	630.79	463.39	575.88	536.11	554.68	622.37	482.86	415.69	435.53	532.34	320.62	601.58	565.15	527.88	486.06	479.21	512.75
Ankmy1	8.97	9.59	14.53	1.99	10.57	1.73	3.38	8.76	0.99	6.88	2.99	6.41	1.73	7.99	5.94	7.23	1.85	10.9	6.72	2.95	6.72	3.53	11.3	0	2.84	6.56	6.8	14.98	1.9	1.43	0.85	1.39	1.49	4.3	3.79	7.09	0.67	2.65	4.33	13.68	3.21	3.22	2.47	8.61	4.04	0.73	7.3	8.96	9.63
Ankmy2	1001.55	1070.06	1026.46	1024.37	998.24	1098.58	731.04	620.16	564.2	612.36	631.51	573.65	518.94	453.65	432.09	450.01	419.31	327.92	693.38	773.66	526.64	1003.32	541.35	651.82	755.81	589.13	547.18	714.87	875.13	465.33	919.55	573.51	761.71	767.53	748.9	936.06	813.27	811.29	796.1	606.18	688.07	593.52	639.39	503.78	532.82	735.66	698.44	715.45	695.79
Ankra2	5.38	0	0	2.99	22.1	10.36	0	14.01	5.95	38.33	4.98	12.83	3.45	4.79	8.91	3.61	1.85	2.52	19.33	2.21	9.4	1.77	4.52	3.03	10.43	6.56	12.46	8.17	4.74	3.59	6.76	28.54	38.68	25.82	8.84	29.78	157.43	15.89	7.22	11.58	10.7	8.59	3.08	22.76	21.94	2.94	2.92	7.84	8.56
Ankrd1	901.04	792	461.45	248.88	316.09	639.11	9832.68	14228.5	43134.3	39634.3	36514.3	43398.6	30879.9	73592.9	53128.8	47797	41579.6	176536	21789.9	13441.4	29567	3985.03	39940.3	34595.7	20023.6	43477.6	41586.5	14468.9	13087.2	64914.5	11151.2	48939.1	16700.3	10444.2	17309.3	3939.95	5850.29	21912	16262	12013	6359.54	9979.29	13313.7	43864.8	15304	7808.13	12357.3	4879.42	3374.07
Ankrd10	1832.58	1524.54	1665.95	1851.63	1609.29	1380.99	648.31	516.8	516.61	457.06	377.51	731.27	457.63	493.58	414.27	471.7	459.94	682.68	495.87	803.9	1351.53	879.68	1153.91	699.51	1045.04	1718.85	1965.53	1296.29	1335.93	1900.06	1020.97	1519.38	1556.89	1041.55	1718.81	1272.19	1826.83	1371.87	2041.14	1878.52	1701.44	2042.44	1899.05	2277.76	2618.49	1346.51	1596.11	1349.17	1427.99
Ankrd11	2320.8	2218.74	2365.39	2249.84	2588.32	2298.2	2537.52	3207.64	3430.83	3395.99	3075.89	3364.93	2778.61	2613.26	3011.24	2298.85	2687.62	3613.82	2919.78	2271.57	2673.49	2679.65	3035.64	2712.51	3203.4	2763.27	2553.49	2764.16	2624.45	2374.71	3875.97	2513.28	2491.17	2524.97	2974.13	2483.39	2538.27	2957.38	2847.35	2237.38	2070.62	2453.5	2372.58	2513.96	2639.27	2217.99	2214.27	2132.93	2332.52
Ankrd12	710.78	659.68	861.13	729.7	872.38	803.2	731.04	543.07	669.31	680.18	743.08	640.55	753.8	742.77	831.51	576.52	747.18	708.67	644.64	702.12	678.45	669.47	867.97	576.87	687.53	939.46	855.32	717.59	816.35	835.31	950.82	835.9	769.15	177.9	681.97	886.42	813.27	680.64	669.07	886.11	924.56	742.7	767.02	819.33	937.48	795.13	967.74	727.77	808.19
Ankrd13a	2003.1	1735.49	1698.65	1772.99	1776.47	1545.95	2395.7	1664.26	2216.16	2493.67	2403.54	1995.87	2503.17	2766.6	2151.52	2282.59	2254.46	2877.47	2004.51	2005.33	2678.87	1731.09	2615.22	3135.7	2464.67	2367.02	2537.63	1909.04	2006.26	3450.93	2174.64	2673.36	2372.15	3186.34	2423.5	1977.07	2757.33	2346.48	2305.31	2183.71	2694.48	2542.58	2477.4	2481.36	2770.31	2383.92	2323.74	3070.07	2498.44
Ankrd13b	172.31	184.1	212.56	175.21	195.04	198.64	322.47	348.62	466.04	432.49	384.49	365.63	208.96	354.61	313.3	269.28	329.72	368.17	323.58	309.02	231.08	234.93	238.47	188.51	254.15	289.97	312.67	325.44	237.03	308.31	245.95	269.35	295.31	364.4	290.47	253.87	268.63	299.27	231.69	181.01	236.49	260.81	231.83	280.49	263.81	255.5	210.92	193.7	186.26
Ankrd13c	586.93	527.36	479.62	612.23	639.87	609.74	791.81	832.13	972.73	1005.53	1080.75	887.05	1011.11	1033.48	1211.62	797.01	1227.44	1495.34	1018.64	792.84	815.48	549.36	951.6	822.16	715.98	725.59	674.06	582.79	792.64	944.29	548.52	809.46	786.25	354.36	657.97	632.55	740.25	574.7	637.32	660.9	655.96	700.85	796	911.6	802.4	736.39	686.76	621.4	644.41
Ankrd13d	25.13	28.76	49.05	21.9	21.14	9.5	18.57	14.01	15.87	7.86	8.96	7.33	12.09	20.77	5.94	23.49	7.39	11.74	10.93	36.88	32.24	22.96	64.42	37.1	32.24	36.74	39.65	23.15	20.86	21.51	23.66	61.25	34.22	30.13	35.36	39.71	67.66	39.73	41.14	145.23	107.01	78.35	72.76	49.82	98.71	68.28	35.03	143.31	138.09
Ankrd16	107.69	92.05	72.67	66.7	66.29	91.55	50.65	68.32	53.54	43.25	23.91	43.99	47.49	60.7	44.54	77.71	59.11	73.8	47.07	81.87	63.14	65.36	99.46	68.89	50.26	66.92	67.97	80.34	73.01	72.42	64.23	63.34	63.23	50.21	58.09	92.19	66.32	86.51	51.97	81.03	72.77	70.84	90.64	65.82	60.04	88.1	65.68	72.78	109.19
Ankrd17	1733.87	1783.43	1675.03	1788.92	1914.82	1856.01	2177.91	2545.44	3354.48	3064.75	2954.37	3177.07	2428.91	2340.11	2911.76	1959.09	2859.41	3175.19	2518.87	1703.68	1835.17	1805.28	2304.42	1886.57	1918.44	2100.67	1876.03	1876.36	2029.02	1855.6	2190.69	1813.8	2080.56	1618.28	2072.42	1805.46	2017.76	2096.65	2072.9	1557.54	1680.04	1870.71	1659.2	2228.55	2100.1	1851.63	1926.72	1813.83	1707.37
Ankrd2	5982.37	4654.17	8407.87	6745.52	5595.54	3883.02	7940.09	6360.97	14714.9	13970.3	9998.65	32329.7	16173.5	29527	13604	19366.8	29496.4	26007.9	11564	8544.95	31047.5	4518.49	13806.2	20383.6	9245.11	15343.6	18677.6	22743.7	11914.3	14973.2	12139.2	16356.2	10187.8	16604.5	25564.9	7682.76	5152.91	11952.2	17480.3	10381.8	4044.94	13015.6	9149.98	16004.6	9313.65	4731.87	6977.07	2126.21	2050.99
Ankrd22	0	0	0	0	0	0	1.69	0	0.99	1.97	12.95	0.92	0.86	7.99	2.97	0	0.92	3.35	1.68	0	0	0	1.13	0.76	0.95	0	0	0	0	0	0	0	0	0	0	0	0	1.77	0	1.05	0	0	0	0	0	0	0	0	1.07
Ankrd23	33399.3	25113.7	20105.8	15901.2	16399.4	24084.1	19873	24075.7	31747.1	33257.2	23125	23041.3	24716.5	28178.8	33689.4	29003.2	26150.3	22850.3	34022	24620.8	22148.3	36748.5	20595.1	30805.9	34753.8	28796.6	25431.8	28315.6	22688	13710.5	28632	15029.6	25846	26915.3	25287	16354	9924.65	22537	14207.9	10611.3	12111.3	13447	8307.12	22115.1	13924.3	14227.2	13200.2	10346.6	14623.5
Ankrd24	136.41	153.41	83.57	3.98	33.63	118.32	96.23	54.31	63.46	75.68	21.91	4.58	0.86	107.02	0	3.61	0	4.19	5.04	2.21	59.11	100.69	73.46	104.47	136.56	111.53	5.66	9.53	2.84	15.77	110.72	187.23	124.22	5.74	10.1	112.04	3.35	0	1.44	122.08	4.28	142.75	2.47	3.69	117.19	3.67	8.76	2.24	150.93
Ankrd26	148.98	228.2	190.76	246.88	217.13	196.91	106.36	68.32	108.08	64.87	51.8	75.14	98.43	67.09	93.54	79.52	97.9	43.61	148.76	135.7	123.6	196.07	125.45	95.39	165.95	128.59	142.74	160.68	202.9	154.16	105.65	129.46	208.28	21.52	136.39	175.87	210.35	140.37	153.01	173.64	168	157.77	168.33	148.86	192.23	172.54	180.27	217.21	211.95
Ankrd27	181.28	201.35	187.12	183.17	197.92	183.1	150.26	127.89	114.03	141.54	123.51	113.63	158.01	214.04	221.24	153.62	260.45	183.67	139.52	250.76	263.32	208.44	285.93	247.56	225.7	289.97	270.76	224.67	236.09	312.61	257.78	246.39	281.18	203.72	270.26	224.09	242.51	210.11	254.78	211.53	261.1	265.1	243.55	345.69	342.32	215.12	240.84	286.63	307.22
Ankrd28	1008.73	1010.61	1002.84	957.67	1034.75	1051.94	1242.59	1399.73	2335.15	2085.76	2232.21	2440.31	1096.59	1469.56	1890.19	1001.23	1416.77	1866.03	1558.22	925.59	963.26	1089.88	1087.23	1001.58	1084.87	1691.29	1303.93	936.82	1222.15	1080.52	1157.04	1005.03	1252.65	943.99	1115.14	1391.32	990.79	760.09	916.64	1022.92	1008.02	574.2	654.19	1388.31	1003.87	1187.92	1280.83	825.18	818.9
Ankrd29	37.69	61.37	69.04	65.7	39.39	81.18	33.77	7.01	14.87	10.81	24.9	13.75	21.59	19.17	16.33	14.46	17.55	13.42	17.65	36.14	29.56	49.46	15.82	22.71	18.02	17.06	24.92	27.23	32.24	17.93	15.21	20.18	35.7	21.52	36.62	26.95	40.86	16.77	34.64	34.73	37.45	35.42	53.03	14.15	14.43	27.9	49.63	51.5	57.8
Ankrd33b	17.95	3.84	5.45	8.96	22.1	12.09	32.08	80.59	107.09	89.45	80.68	95.3	88.07	108.62	87.61	177.11	80.35	240.7	101.7	32.45	33.59	28.26	80.24	86.3	31.29	36.74	48.71	20.42	19.91	73.13	8.45	63.34	28.27	40.17	24	15.6	33.5	15.89	36.81	38.94	41.73	50.44	36.99	39.37	65.81	24.96	40.87	105.25	71.72
Ankrd34a	89.74	88.21	70.85	48.78	80.7	63.91	25.32	7.01	8.92	19.66	7.97	9.16	5.18	6.39	7.42	7.23	8.31	0	50.43	33.93	21.5	114.82	13.56	4.54	48.36	34.11	20.39	47.66	53.1	7.89	20.28	7.66	85.54	12.91	15.15	51.06	29.48	30.9	26.71	26.31	28.89	12.88	14.18	16.61	24.82	42.58	47.44	53.74	38.54
Ankrd34b	0	0	0	0	0	0	0	0	0	0	1	0.92	0	0	0	0	0	0	0	0.74	2.69	0	0	0	0	1.31	0	0	0	0	0	4.87	0	0	5.05	0	0.67	1.77	2.17	1.05	0	1.07	1.23	3.08	0	0	0	5.6	1.07
Ankrd35	7.18	5.75	9.08	7.96	0.96	11.23	15.19	8.76	2.97	10.81	8.96	4.58	2.59	12.78	2.97	7.23	7.39	5.03	4.2	4.43	8.06	12.36	7.91	17.41	6.64	3.94	7.93	9.53	8.53	4.3	11.83	9.74	12.65	12.91	8.84	8.51	6.03	1.77	5.05	18.94	9.63	7.51	3.7	6.15	2.89	6.61	2.19	6.72	13.92
Ankrd37	75.39	61.37	54.5	81.63	68.21	52.68	64.16	8.76	39.66	28.5	38.85	63.23	83.76	84.66	95.03	121.09	117.29	57.03	52.95	78.92	73.89	44.16	67.81	71.92	74.92	137.77	98.56	96.68	118.52	131.21	77.76	87	75.13	38.74	54.3	55.31	62.3	45.02	33.2	64.2	50.29	48.3	70.29	61.51	35.79	81.5	56.93	52.62	40.68
Ankrd39	183.08	116.98	112.64	84.62	134.51	131.28	133.38	162.92	122.95	150.39	133.47	127.38	198.6	154.94	157.39	262.05	161.63	134.19	159.69	140.13	202.86	192.54	157.09	215	234.23	148.27	159.73	182.46	105.24	155.59	157.2	196.27	205.3	195.11	141.44	123.39	88.43	123.59	132.08	115.76	130.55	171.72	133.8	195.61	184.73	132.15	146.69	116.44	140.23
Ankrd40	2543.36	2498.72	2316.34	2637.09	2739.16	2521.03	2491.94	2361.49	3051.06	3048.04	2494.18	2439.39	2376.24	2659.58	2675.67	2233.79	2721.79	1960.8	3894.71	2335	1730.38	2743.24	1578.85	2090.97	2310.09	2247.62	2051.62	2237.2	2875.71	1764.54	2423.96	1783.17	2994.01	1484.85	2199.97	2314.61	2461.23	1675.56	2154.46	1905.88	2172.28	1606.69	1713.46	2032.94	2027.94	2531.49	2437.59	2101.58	2167.67
Ankrd42	145.39	120.81	125.35	133.4	75.9	109.68	75.97	38.54	81.31	62.91	68.73	68.73	94.98	94.24	92.06	110.24	96.05	119.93	65.56	112.84	110.16	100.69	117.54	93.87	128.97	141.71	103.09	129.36	109.04	111.85	130.16	136.42	94.47	83.21	141.44	102.12	128.62	145.66	126.31	121.03	90.96	140.6	119.62	118.72	98.14	129.95	78.09	99.65	162.71
Ankrd44	86.15	57.53	72.67	60.73	39.39	82.91	77.66	155.91	156.67	137.61	129.49	94.39	189.1	36.74	74.24	59.64	67.42	77.16	68.92	104.73	178.68	44.16	535.7	300.55	42.67	76.1	87.23	55.83	66.37	131.21	72.69	80.74	91.49	55.95	75.77	79.42	109.19	48.55	84.45	84.19	86.68	89.08	61.66	74.43	155.29	39.65	78.82	101.89	114.54
Ankrd46	822.06	820.76	872.03	781.47	792.64	899.93	795.19	609.64	672.28	647.75	659.4	622.22	556.07	495.18	510.78	486.16	609.56	262.5	656.4	660.82	474.24	823.15	566.22	641.98	785.2	503.85	499.59	577.34	591.64	437.37	599.23	462.15	671.7	459.09	593.56	753.1	629.04	506.73	514.62	492.52	616.37	382.09	482.78	416.43	527.05	685	623.27	559.82	578.04
Ankrd49	459.49	565.71	448.73	488.79	522.66	607.15	508.18	532.56	402.58	485.56	491.07	446.27	529.3	750.75	536.02	623.51	665.9	694.42	527.81	786.2	732.19	565.25	759.48	773.71	681.84	833.18	855.32	752.99	731.96	922.78	666.84	874.19	763.94	558.08	654.18	597.09	655.84	703.59	691.45	643.01	673.09	860.76	788.6	1171.79	883.22	651.23	767.77	491.52	526.66
Ankrd50	594.11	535.03	708.53	731.69	731.15	690.93	582.46	418.69	733.76	672.32	753.04	757.84	754.66	956.81	852.29	677.73	1005.78	1230.32	615.22	641.65	745.62	591.75	715.4	600.34	642.01	708.53	600.42	546.02	676.02	890.52	558.66	756.56	620.37	503.56	692.07	618.36	748.28	635.62	677.01	539.88	655.96	518.39	575.26	629.87	662.13	671.05	709.38	554.22	503.11
Ankrd52	1933.1	2119.02	1867.61	1633.62	2100.25	1814.55	2799.21	2943.11	3109.56	3204.32	2600.76	2743.63	1916.88	2204.34	2723.18	1608.48	2260	1840.87	3471.12	1987.63	1676.64	2306.94	1945.03	1964.55	2269.31	2628.13	2400.55	2544.93	2889.93	1648.39	2588.77	1768.55	3213.45	2141.92	2269.43	2867.74	2191.26	1938.63	1927.1	1733.29	1910.11	1754.8	1510.61	2564.4	2367.38	2159.99	2375.56	1845.18	1662.41
Ankrd53	107.69	116.98	116.27	81.63	74.94	79.46	106.36	96.35	42.64	64.87	87.66	83.39	62.17	51.12	98	81.33	71.12	97.29	73.12	64.16	79.26	79.49	88.15	53.75	80.61	65.6	87.23	138.89	73.95	56.64	84.52	80.04	59.51	65.99	65.67	89.35	71.68	66.21	70.01	73.67	68.49	69.76	32.06	51.05	58.3	78.56	67.14	58.22	51.38
Ankrd54	190.26	143.82	161.69	189.15	131.63	152	163.77	168.18	105.11	114.02	159.37	178.69	126.07	134.18	105.42	146.39	158.86	119.93	173.14	199.87	126.29	213.74	160.48	145.35	202.94	149.58	167.66	202.89	207.64	122.61	214.67	157.3	197.87	245.32	170.49	158.85	165.47	127.12	170.34	198.9	140.18	174.94	161.54	154.39	147.78	140.96	151.07	191.46	162.71
Ankrd55	14.36	7.67	10.9	8.96	3.84	19.86	8.44	0	2.97	0.98	4.98	0.92	23.31	15.97	14.85	21.69	14.78	15.93	2.52	43.51	48.36	8.83	85.89	53.75	17.07	40.67	50.98	24.51	32.24	48.04	19.44	50.11	27.52	24.39	18.94	29.78	10.72	8.83	5.77	37.89	21.4	17.17	25.9	13.53	7.5	11.75	15.33	40.31	29.97
Ankrd6	71.8	40.27	79.94	55.75	61.49	114	54.03	57.81	66.44	39.32	55.78	75.14	48.35	67.09	65.33	61.45	55.41	35.22	44.54	96.62	69.86	56.53	98.32	73.43	83.45	94.47	123.48	88.51	68.27	119.02	52.4	75.17	58.02	73.17	69.46	86.51	105.85	77.69	63.52	98.92	96.31	66.54	101.73	73.81	113.72	78.56	88.31	108.61	85.64
Ankrd61	16.15	26.85	18.17	9.96	24.98	12.09	16.88	26.28	19.83	23.59	15.94	25.66	14.68	20.77	23.76	14.46	19.4	24.32	5.88	5.16	16.12	19.43	21.47	21.95	20.86	13.12	15.86	29.96	19.91	9.32	9.3	7.66	10.41	8.61	12.63	7.09	3.35	25.6	13.71	10.52	20.33	16.1	4.32	15.99	5.2	3.67	11.68	7.84	25.69
Ankrd63	3.59	0	5.45	0	0	6.91	0	0	0	0	0	0	7.77	3.19	8.91	0	2.77	5.03	5.88	0.74	4.03	7.07	12.43	5.3	0.95	5.25	3.4	4.08	1.9	17.93	0	6.26	2.23	4.3	6.31	1.42	0	0.88	0.72	3.16	8.56	8.59	1.23	6.77	13.28	0.73	2.92	3.36	5.35
Ankrd66	0	0	3.63	0	0.96	0	5.06	1.75	0	0	0	1.83	2.59	1.6	0	5.42	2.77	6.71	0	0.74	17.47	3.53	3.39	0	0	1.31	3.4	0	0	2.15	1.69	0.7	4.46	0	2.53	0	0.67	0	0.72	5.26	7.49	6.44	1.85	7.38	2.31	2.94	2.92	10.08	9.63
Ankrd7	3.59	1.92	1.82	1.99	0	1.73	0	0	0.99	0	1	0.92	4.32	1.6	1.48	0	0	0.84	5.88	0.74	2.69	1.77	1.13	3.79	1.9	1.31	2.27	0	1.9	0.72	0	0.7	2.98	0	0	0	0	2.65	1.44	0	0	2.15	0	1.23	0	0	0.73	1.12	0
Ankrd9	2336.95	2700.07	1960.26	1706.29	1371.98	1476	4737.38	4325.32	3873.07	3939.55	3189.45	2466.88	3036.79	2974.26	3709.11	4530.84	2910.2	794.22	4483.88	1203.64	1047.9	3257.27	1576.59	2302.95	2268.37	1224.19	1275.61	1609.47	1280.94	760.74	2091.81	1278.57	1298.77	2770.29	1219.96	1921.75	897	2492.15	1089.14	841.91	1181.38	544.15	549.37	639.1	374.07	1146.81	1274.26	1266.32	894.9
Anks1a	904.63	889.8	1037.36	986.54	861.81	858.48	639.87	706	629.65	537.66	657.41	832.07	646.73	602.2	699.36	580.14	600.33	651.64	551.35	541.34	845.04	743.66	683.75	645.76	684.68	687.54	685.39	751.63	721.53	784.4	787.7	817.11	667.98	713.02	687.02	809.83	629.04	700.94	625.77	802.97	735.15	582.79	693.03	574.51	614.79	718.04	674.35	770.32	700.08
Anks1b	1.79	1.92	12.72	0	0	0	0	0	6.94	5.9	1.99	0.92	0	0	4.45	0	0	3.35	0.84	2.95	0	0	0	0	0	0	1.13	2.72	0	1.43	0	0.7	0.74	0	0	0	1.34	0.88	3.61	0	1.07	5.37	1.23	0	0.58	3.67	0	0	0
Anks3	218.98	358.6	390.6	397.21	373.74	327.33	241.43	227.74	224.09	170.05	196.23	257.5	275.44	220.43	222.72	321.7	192.1	233.99	289.96	269.2	337.21	289.69	334.53	302.82	330.96	356.89	308.14	364.92	317.63	255.97	311.87	350.79	272.99	238.15	285.42	302.09	267.96	370.78	319.02	345.18	317.82	254.37	320.62	253.43	249.96	251.09	323.31	311.26	327.56
Anks4b	10.77	7.67	5.45	7.96	17.29	0	6.75	5.26	2.97	1.97	1.99	9.16	4.32	6.39	8.91	12.65	5.54	6.71	0.84	8.11	10.75	5.3	3.39	2.27	7.59	6.56	3.4	8.17	1.9	16.49	7.61	5.57	8.18	12.91	7.58	5.67	8.71	6.18	5.77	10.52	9.63	12.88	3.7	9.84	8.08	8.08	14.6	5.6	9.63
Anks6	120.26	93.97	138.07	124.44	91.27	120.05	82.73	56.06	65.44	41.28	53.79	87.06	97.57	107.02	84.64	52.41	65.57	82.19	56.31	114.32	111.51	107.75	66.68	80.25	85.35	108.9	112.15	89.87	99.55	63.1	64.23	80.74	91.49	104.73	93.45	102.12	89.77	110.35	128.47	108.4	104.87	89.08	119.62	90.42	84.86	49.19	93.42	131	111.33
Ankzf1	841.8	884.04	970.14	797.4	778.23	760.02	847.53	630.67	446.21	470.82	533.9	502.17	580.25	528.72	552.36	666.88	477.49	612.23	479.07	617.31	759.06	678.3	767.39	654.85	834.52	669.17	714.84	871.46	656.11	593.68	992.24	732.2	551.2	1068.81	713.54	780.05	586.84	1174.13	778.78	764.04	640.98	833.93	839.78	709.84	674.25	743.74	713.76	815.1	765.37
Anln	55.64	34.52	50.87	68.69	39.39	47.5	27.01	10.51	10.91	37.35	28.89	19.24	9.5	15.97	31.18	16.27	26.78	20.97	11.77	24.34	32.24	35.33	31.64	18.93	26.55	13.12	24.92	23.15	8.53	45.89	16.06	24.36	14.13	28.69	74.51	32.62	96.47	39.73	41.14	37.89	81.33	128.79	64.74	61.51	156.44	34.51	65.68	412.03	380.01
Ano1	357.18	316.41	339.73	387.25	483.27	325.6	288.7	317.08	218.15	276.2	313.77	447.19	847.05	504.76	797.36	616.28	474.72	582.87	569.84	451.36	427.22	436.3	292.71	265.72	475.1	394.94	368.18	487.47	402.96	341.29	419.21	318.77	393.5	348.62	440.75	268.05	334.28	360.18	383.98	235.74	251.47	300.52	281.16	214.06	198	294.41	238.65	281.03	232.29
Ano10	1233.09	1079.65	1160.9	1250.35	1162.54	1215.17	1142.98	1681.78	1395.14	1260.11	1520.02	1407.55	1211.43	1067.03	966.63	1277.74	1156.32	1513.79	980.82	890.93	898.78	1112.84	847.63	966.75	980.56	1047.05	1045.64	1112.47	1066.66	1102.75	1035.34	966.75	1135.12	1609.67	1149.24	1206.95	1229.28	1067.31	1063.88	1145	1232.74	1180.6	1206.02	1156.41	1163.77	1453.7	1308.56	1398.44	1448.32
Ano2	43.08	59.45	70.85	37.83	40.35	19.86	8.44	5.26	8.92	12.78	30.88	7.33	21.59	9.58	13.36	37.95	7.39	5.03	10.09	22.13	25.53	30.03	6.78	8.33	40.78	27.55	39.65	14.98	38.87	16.49	25.36	13.22	23.8	14.35	16.42	42.55	30.82	12.36	18.04	33.68	34.24	7.51	8.63	18.45	20.2	24.23	24.81	8.96	25.69
Ano4	19.74	36.44	30.88	18.91	54.76	19	32.08	14.01	40.65	7.86	28.89	42.15	12.09	23.96	20.79	18.07	28.63	32.71	19.33	13.28	32.24	10.6	25.99	12.11	17.07	17.06	10.2	31.32	20.86	10.04	7.61	14.62	11.16	10.04	18.94	7.09	16.75	10.59	7.22	14.73	11.77	6.44	9.87	7.38	15.59	10.28	12.41	15.68	19.27
Ano5	1719.51	2128.61	1818.56	1499.23	1641	2008.01	2897.13	3663.12	4138.81	3745.91	3584.89	2624.5	2809.7	2782.58	3934.81	1978.97	3402.47	703.64	4117.44	2438.25	2015.2	3953.24	2288.6	2120.5	3166.42	4404.71	3698.82	2002.99	3341.24	1767.41	4090.65	1842.33	3328.75	2153.4	2909.72	4630.65	2743.26	2347.37	3081.92	2106.89	2923.48	1485.41	1398.39	2533.03	2368.53	3801.64	4114.72	2092.62	1994.25
Ano6	1455.66	1530.3	1415.24	1592.8	1486.32	1658.23	2464.92	2992.16	4048.58	3767.54	4200.47	3690.24	2699.18	3068.5	2954.82	2526.57	2764.28	4294.82	2546.61	2357.13	2508.25	2070.24	2333.81	2122.77	2562.34	3862.81	3058.74	2607.57	2929.75	3301.08	2087.58	2788.21	3020.79	2341.33	2558.63	2046.56	2090.78	1948.34	2147.96	2251.07	2246.12	2482.48	2256.67	3538.12	2845.36	2212.12	2279.22	2351.26	2105.58
Ano7	5.38	0	0	0	0	0.86	0	0	1.98	0	0	4.58	0.86	1.6	1.48	1.81	0	0	0	2.21	2.69	0	3.39	2.27	0.95	2.62	0	0	0.95	2.15	0.85	1.39	0	0	0	1.42	4.02	0	0	5.26	0	2.15	0.62	0	0	0.73	0	1.12	3.21
Ano8	814.88	813.09	848.42	842.2	903.13	830.84	656.75	711.25	969.76	843.35	735.11	565.4	480.95	592.62	553.84	549.41	601.25	360.63	790.88	610.67	565.6	902.64	480.32	535.99	736.84	662.61	640.07	772.06	854.27	528.43	621.2	668.17	821.21	578.16	578.41	853.8	822.64	610.9	607.72	645.12	672.02	440.04	519.16	543.76	655.78	752.55	716.68	592.29	727.91
Ano9	0	0	1.82	0	1.92	1.73	0	0	3.97	0.98	1	0	1.73	3.19	0	5.42	0.92	0.84	0.84	11.06	4.03	0	31.64	11.36	0.95	0	2.27	1.36	0	0	0.85	0	0	0	0	0	0	0	1.44	5.26	0	0	3.08	0.62	0	0.73	0	0	2.14
Anp32a	1662.07	1607	1580.56	1630.63	1540.12	1790.37	1004.54	914.47	761.53	1040.91	823.76	791.75	1059.47	1202.8	1119.56	1062.68	879.25	666.74	1281.71	1515.61	1608.13	2020.78	1586.76	1296.07	1675.67	1228.12	1351.51	1260.89	1742.68	1569.52	1378.48	1362.09	1753.26	1045.85	1332.36	1497.69	1834.2	1275.65	1660.05	1967.97	1653.29	1573.42	1611.73	1257.9	1543.04	1497.75	1374.25	2155.32	1842.25
Anp32b	1967.2	1647.27	1713.18	2137.34	1909.06	1956.19	2476.74	2555.95	2882.49	2569.36	2643.6	2708.81	3996.09	3769.74	3360.18	4539.88	3564.1	4018.06	3454.31	2898.47	2981.15	2912.82	2964.44	3667.91	2805.11	3537.41	3220.74	2566.72	3305.21	5240.57	3373.09	4786.44	2732.92	3369.97	2673.56	2704.64	3144.54	3432.33	2848.79	3768.61	3120.38	3606.2	4235.87	4145.85	3417.43	3560.83	3733.75	3517.93	3583.88
Anp32e	2073.1	1919.58	2201.89	2377.26	2584.48	2222.2	2507.13	2809.97	3611.3	3348.81	3337.86	3649.92	2884.82	2555.75	2599.94	2490.43	2807.69	3183.58	2698.73	2508.32	2144.17	2225.68	2433.26	2512.65	2160.26	2094.11	2125.26	2219.5	2732.54	2880.2	2320.85	2285.69	2485.96	1565.19	2277.01	1937.35	2411.66	2540.7	2354.39	2242.65	2215.08	2444.92	2540.91	2638.83	2583.28	2408.88	2221.57	2248.25	2212.63
Anpep	901.04	780.49	619.51	843.19	673.5	806.66	553.76	795.34	538.42	608.43	572.75	479.26	753.8	916.88	801.81	820.5	724.09	1050.01	515.21	1421.21	1226.58	1042.19	1151.65	1006.12	911.33	1630.94	2008.58	806.1	1166.21	2724.61	1321.01	2133.26	1580.69	1694.31	1456.12	1124.69	2197.96	1042.59	1594.37	1812.22	2987.69	2639.18	2717.86	2004.65	3347.58	1979.38	1954.45	3851.58	2910.56
Antxr1	287.18	270.39	268.88	275.75	330.51	358.42	273.51	203.21	177.49	214.28	279.9	193.36	111.39	268.35	178.18	124.7	100.67	195.41	131.95	276.57	218.98	332.09	146.92	111.29	165.01	244.05	209.58	223.31	214.28	128.34	311.02	141.29	289.36	331.4	361.19	331.87	337.63	190.68	264.89	170.49	285.71	244.71	232.45	191.3	266.12	252.56	240.11	457.94	427.11
Antxr2	227.95	333.67	225.28	213.04	211.37	223.69	417.01	451.98	385.72	446.25	492.06	350.06	297.89	527.12	592.45	289.16	391.6	421.85	238.69	382.77	403.04	378.01	595.6	414.86	275.96	434.3	584.56	228.76	251.26	552.81	379.48	484.42	357.79	581.03	385.18	313.44	396.58	228.65	357.99	285.2	425.9	357.4	315.69	330.31	385.04	327.45	340.83	446.74	340.4
Anxa1	1967.2	2168.88	1753.15	1883.49	2121.39	1901.78	4186.99	6362.72	7449.66	6099.03	9169.91	6315.66	3532.41	3054.13	4065.47	3697.69	3843.02	4922.14	1999.47	4523.23	3233.72	2063.17	2302.16	2676.17	1884.3	2348.65	3061.01	2002.99	2285.96	3381.38	2301.41	2579.4	2214.45	2394.42	3142.09	2364.25	2898.01	2966.21	3278.24	2251.07	4093.09	3107.13	2780.14	2555.79	2638.12	2983.76	2501.09	4986.91	3931.78
Anxa10	59.23	84.38	39.97	73.67	110.49	58.73	6.75	17.52	32.72	36.37	35.86	43.99	36.27	11.18	11.88	16.27	27.71	11.74	18.49	22.86	16.12	22.96	13.56	27.25	25.6	6.56	2.27	12.25	26.55	7.89	10.99	16.7	17.85	14.35	12.63	8.51	24.12	37.96	23.1	8.42	13.91	6.44	16.03	7.38	11.55	34.51	9.49	15.68	5.35
Anxa11	3905.68	3164.15	3110.26	3276.2	3588.49	3436.51	6089.71	4901.68	5074.85	6027.27	5426.64	5730.1	5270.56	4544.45	5152.37	5560.99	5081.54	6238.85	5250.38	4055.64	4374.32	3956.77	4248.32	5108.57	4138.44	4196.08	4482.76	4912.85	4889.55	4133.52	6483.34	4303.41	4613.38	6813.11	5424.15	3260.6	3693.19	5056.68	4819.93	3209.79	3737.82	4398.27	3495.98	4800.33	4510.78	3590.93	3971.67	3342.14	3710.19
Anxa13	1.79	1.92	1.82	0	1.92	0.86	10.13	15.77	2.97	1.97	5.98	2.75	5.18	7.99	16.33	9.04	9.24	8.39	15.13	4.43	8.06	1.77	12.43	5.3	1.9	3.94	3.4	2.72	1.9	0.72	4.23	4.87	1.49	10.04	3.79	1.42	0.67	5.3	5.05	2.1	5.35	10.73	12.95	7.38	3.46	5.87	3.65	8.96	3.21
Anxa2	2360.28	2197.64	2151.02	2539.53	2434.6	2313.75	2952.84	3225.16	5737.22	4882.17	6007.36	5062.97	7857.49	8604.91	7906.73	10312.3	11430.2	9747.83	4903.27	7713.02	7828.37	2884.56	8000.49	8113.31	4580.35	8549.62	9773.25	4045.47	5067.8	15881.6	5444.62	11960.9	5874.96	7617.95	6421.84	4568.24	6971.71	6816.1	7143.28	6456.42	9255.2	7822.01	9044.54	8183.44	8852.41	6471.17	6966.12	11043.1	8453.37
Anxa3	1509.5	1666.45	1593.28	1465.38	1438.28	1501.91	2444.66	1352.43	1613.28	1592.33	1677.4	1538.59	2211.32	1678.81	1440.29	2098.25	1978.31	1542.31	1705.3	1669.02	2385.99	1702.82	2098.73	2021.32	1912.75	1749.02	1668.72	1542.75	1510.39	1998.29	2270.14	1753.94	1414.81	1906.64	1703.65	1761.49	1459.72	1935.98	1607.36	1752.23	1576.24	1305.1	1790.53	1205	1163.77	2275.99	2089.47	1489.13	1329.5
Anxa4	1850.53	1658.78	1840.36	2155.26	1909.06	1878.46	1384.41	1371.7	1357.46	1377.07	1547.91	1770.44	1479.97	1880.08	1723.89	1785.59	1873.95	1709.2	1296	2490.62	2183.13	1715.19	1481.66	1629.93	1509.71	2409.01	2604.46	1918.57	2376.04	2949.03	2208.44	2846.67	2346.12	2372.9	2383.09	2428.08	3238.32	2230.84	2761.46	2790.94	4071.69	3079.22	3462.69	3101.39	4070.9	3176.85	3092.24	3899.73	3724.11
Anxa5	2353.1	2326.13	2410.81	2526.59	2664.22	2394.07	1960.12	1387.47	2100.14	2269.57	1990.17	2457.72	1963.51	3247.41	2426.22	2584.4	2580.49	3177.71	2002.83	3248.79	2643.94	2239.82	1958.59	2146.99	1888.09	2705.54	3479.04	2400.6	2586.52	3501.12	2144.21	3113.94	2784.25	3008.44	3294.9	2625.21	3953.11	2616.62	3191.63	3066.67	4884.96	3325	3567.5	2824.59	3980.84	3372.14	2835.35	5377.66	4352.46
Anxa6	6093.66	5164.27	5026.92	6850.05	5187.21	5821.08	3688.94	3687.65	4270.69	4689.52	3954.44	4652.44	4691.18	5922.96	5502.79	5235.68	5588.59	3150.03	5706.76	5721.71	5376.54	6526.91	4257.36	5453.03	5103.82	7506.5	7346.65	5108.93	6764.97	6640.16	5838.47	6141.57	6779.49	7570.6	6671.9	8746.46	8583.5	6483.29	8577.42	9105.29	9344.02	6483.64	8210.31	7962.62	9051.57	9365.35	9505.89	11419.3	9381.45
Anxa7	861.55	744.05	819.35	821.29	865.66	1070.94	1097.4	1317.39	1450.67	1324	1416.43	1495.52	1802.04	2007.86	1905.04	2020.53	2058.66	3033.46	1510.32	1681.55	1982.95	1146.4	1686.22	1536.05	1327.64	2174.14	2382.42	1473.31	1542.62	2743.25	1448.63	2152.06	1718.3	2476.19	2097.68	1480.67	1934.02	2041.04	2302.42	2148.98	2510.43	2867.79	2857.21	3101.39	3424.36	2142.37	2315.71	2312.07	2220.12
Anxa8	26.92	5.75	30.88	25.88	16.33	14.68	13.51	14.01	20.82	24.57	12.95	41.24	22.45	12.78	17.82	18.07	10.16	26	2.52	22.86	21.5	14.13	7.91	7.57	10.43	5.25	16.99	21.79	5.69	29.4	5.07	6.96	10.41	5.74	6.31	2.84	3.35	11.48	5.05	15.79	8.56	4.29	3.7	4.92	0	2.94	4.38	19.03	12.85
Anxa9	3.59	1.92	0	5.97	4.8	3.45	0	3.5	0.99	0.98	1.99	2.75	4.32	1.6	4.45	7.23	7.39	2.52	0	1.48	2.69	7.07	2.26	0.76	2.84	3.94	9.06	8.17	6.64	0	1.69	6.26	1.49	2.87	6.31	0	0	5.3	1.44	2.1	2.14	6.44	2.47	0.62	1.73	3.67	5.11	0	0
Aoah	17.95	0	12.72	0	7.69	6.91	25.32	61.31	50.57	60.94	34.86	26.57	66.49	51.12	44.54	48.8	44.33	76.32	35.3	39.83	57.77	28.26	75.72	56.02	19.91	27.55	35.12	14.98	18.96	73.85	34.65	49.42	35.7	17.22	24	25.53	33.5	15.01	34.64	46.31	71.7	84.79	42.54	30.14	91.79	31.57	29.19	116.44	117.75
Aoc3	2520.03	2753.77	2621.55	3436.47	3683.6	3254.28	2343.36	1636.23	1130.39	1383.95	1928.41	1173.88	1447.16	1060.64	1092.84	1134.97	960.52	501.52	921.15	2939.03	1696.8	2707.92	916.57	1700.33	2362.25	1901.23	1536.17	2321.62	2043.24	1223.92	2374.94	1740.02	2015.1	2530.71	1807.21	2700.38	2217.39	2147.85	2415.74	1880.62	2494.38	1504.73	1989.69	1560.54	935.17	3106.37	2421.54	3216.74	1955.72
Aox1	306.93	387.37	245.26	520.65	825.3	408.51	714.15	734.03	482.89	341.07	947.27	480.18	719.26	218.84	221.24	437.36	169.02	312.82	207.59	315.66	298.25	459.27	300.63	530.69	608.82	412	251.5	364.92	643.79	163.48	880.67	208.8	322.09	645.59	430.65	584.33	217.05	346.06	518.95	333.61	345.64	305.88	477.85	175.92	134.5	351.68	216.03	263.12	426.04
Aox2	48.46	30.68	30.88	31.86	47.08	38.86	15.19	3.5	5.95	8.85	4.98	9.16	4.32	1.6	8.91	12.65	5.54	5.03	15.97	28.03	6.72	40.63	9.04	11.36	29.4	9.18	12.46	14.98	5.69	4.3	4.23	13.22	14.13	11.48	13.89	21.27	24.79	7.95	16.6	14.73	17.12	9.66	1.85	5.54	5.2	14.68	10.22	21.27	20.34
Aox3	43.08	32.6	19.98	12.94	43.23	30.23	54.03	36.79	19.83	9.83	21.91	15.58	6.91	7.99	5.94	16.27	1.85	12.58	8.4	25.08	17.47	31.8	10.17	9.08	22.76	10.5	18.13	55.83	27.5	2.15	75.22	26.45	20.83	63.12	31.57	42.55	50.24	51.2	6.5	6.31	40.66	25.76	14.18	7.38	7.5	13.22	16.06	117.56	69.58
Ap1ar	244.11	228.2	261.61	217.02	263.25	291.05	357.92	434.46	558.25	419.71	525.93	490.26	472.31	568.66	574.63	397.6	493.19	838.67	454.69	389.41	419.16	325.02	446.42	420.92	421.05	558.95	540.38	400.33	413.39	560.7	476.68	469.11	516.23	420.35	443.28	395.7	525.21	301.92	374.59	455.69	408.77	511.95	442.08	546.83	547.25	364.89	378.78	423.23	433.53
Ap1b1	707.19	774.74	690.36	628.16	781.11	675.38	1168.31	1228.05	1146.25	1149.04	1067.8	1118.89	1363.4	1274.68	1360.11	1322.93	1293.94	1339.35	1087.56	1157.17	1276.29	934.43	1735.94	1720.02	1125.65	1205.82	1548.63	844.23	1131.13	1954.55	1260.16	1717.75	1164.13	2430.28	1350.04	1055.19	1439.63	1297.72	1481.78	1457.56	1600.85	1931.89	1733.19	1688.48	1999.08	1388.36	1256.02	2071.35	1857.24
Ap1g2	131.03	139.99	165.32	152.31	124.9	119.19	81.04	54.31	39.66	62.91	38.85	54.07	87.21	65.49	56.42	77.71	56.34	77.16	93.29	134.97	188.08	84.79	317.58	190.78	100.52	124.65	155.2	113.02	138.43	116.87	74.38	174.7	113.81	107.6	137.66	134.74	117.9	141.25	163.84	242.05	237.56	218.95	231.22	164.23	271.89	150.51	191.21	337.01	323.28
Ap1m1	929.75	887.88	930.17	940.75	854.13	861.07	950.51	1149.21	1011.4	1211.94	1046.88	1209.62	1347.86	1509.49	1311.11	1492.81	1358.59	2084.09	1287.59	1156.44	1531.55	987.43	1629.71	1629.17	1339.02	1670.3	1857.9	1473.31	1444.96	1500.69	1459.62	1598.73	1514.49	2196.44	1606.41	1362.96	1075.87	1363.93	1459.4	1678.56	1324.77	2023.12	1831.23	2249.46	2068.35	1427.27	1307.83	1434.27	1513.62
Ap1s1	507.95	517.77	466.9	526.62	465.01	487.1	351.17	348.62	320.28	298.81	300.82	269.41	436.05	779.51	494.45	574.71	567.08	385.79	474.02	603.29	662.33	577.62	630.64	577.63	589.85	662.61	892.7	472.49	505.36	1004.52	447.94	903.42	579.46	694.37	732.48	683.61	740.25	630.32	752.08	925.05	901.01	1101.18	1145.6	1017.39	1154.54	864.14	829.07	1344.7	1046.9
Ap1s2	874.11	926.23	773.93	1020.39	1130.83	953.48	563.89	448.47	682.2	810.91	693.27	667.12	817.7	955.21	593.93	869.3	987.31	595.45	694.22	1154.22	1277.63	660.64	832.94	945.56	821.24	1027.37	1054.7	876.91	983.22	1137.88	877.29	961.88	1213.23	401.7	1088.62	919.04	1777.26	823.65	1345.36	1384.95	1393.26	1405.99	1205.4	1143.49	1898.64	1210.68	1295.43	1687.31	1875.43
Ap1s3	35.9	63.28	49.05	7.96	25.94	22.46	13.51	35.04	29.75	32.44	27.89	28.41	33.67	22.36	22.27	52.41	25.86	43.61	12.61	62.69	72.55	26.5	179.7	90.09	36.04	41.99	29.45	36.76	20.86	27.96	19.44	45.24	23.8	12.91	25.26	35.46	56.27	22.07	18.04	41.04	33.17	49.37	50.56	54.13	63.5	50.66	67.87	48.14	58.87
Ap2a1	1529.25	1269.49	1295.33	1274.24	1322.98	1297.22	1662.98	1920.03	2081.31	2006.14	1809.88	1703.54	1742.46	1597.35	1758.04	1653.66	1702.16	1731.85	1876.76	1245.68	1375.71	1400.77	1413.85	1581.48	1494.54	1443.31	1413.82	1516.88	1547.36	1471.29	1604.14	1547.22	1485.48	2217.96	1536.95	1354.45	1414.17	1490.17	1503.43	1272.34	1380.41	1584.15	1484.1	1647.88	1675.81	1584.39	1527.51	1726.49	1707.37
Ap2a2	1635.15	1587.83	1529.69	1416.6	1513.22	1750.64	2056.35	2652.3	3079.82	2609.66	2619.69	2190.14	2377.97	2346.5	2766.24	2616.94	2438.25	2282.85	2744.96	2376.3	2097.15	2317.54	2147.33	2394.55	2083.44	3041.44	3176.56	1813.72	2521.1	3265.23	2557.5	3006.06	2532.08	3121.78	2427.29	2347.23	3245.02	1761.19	2752.8	3074.04	3628.67	2932.18	3044.65	3086.63	3748.78	2905.2	2750.69	4395.73	4029.19
Ap2b1	1401.81	1384.55	1460.66	1637.6	1438.28	1498.45	1593.76	1680.02	2094.2	1841.99	1962.28	1709.04	2055.9	2193.16	2482.64	1951.86	2258.16	3256.55	1986.86	1972.88	1945.34	1757.58	2182.36	1919.12	1884.3	2540.22	2245.34	1662.58	2126.68	2546.79	1837.41	2280.82	2179.49	2585.22	2217.65	1984.16	2328.59	1797.38	2369.54	2148.98	2361.69	2622.01	2549.54	3288.39	3106.86	2427.97	2573.34	2512.49	2333.59
Ap2m1	3991.84	3680	3786.08	3702.27	3789.29	3798.38	3628.16	4083.56	4173.52	3973.95	3992.29	4133.77	4623.83	4726.55	4536.16	5262.79	4444.27	5541.91	4564.57	4538.72	4647.04	4313.59	4493.56	4876.16	4218.1	5132.92	5285.96	4271.51	4400.31	5476.47	4580	5383.62	4782.98	6590.74	4988.45	4685.96	5321.06	4572.03	5154.1	6029.15	6616.36	6353.78	5789.02	6041.63	6371.89	5598.21	5254.69	8072.65	7494.25
Ap2s1	1565.15	1411.4	1529.69	1615.7	1398.89	1420.72	1340.51	1152.72	811.1	987.84	910.42	1019.01	1669.93	1678.81	1400.2	2282.59	1698.47	1775.46	1454.84	1739.08	1711.57	1688.69	1664.74	1814.65	1578.94	1897.29	2018.77	1537.31	1550.21	2723.89	1606.68	2364.34	1620.11	3045.74	1687.23	1699.09	1688.16	1784.14	1878.75	2409.98	2411.98	2327.93	2273.93	2138.74	2174.57	2057.21	1917.96	2740.89	2539.12
Ap3b1	656.93	648.17	666.74	564.45	675.42	723.75	611.17	946	842.83	728.34	776.94	679.03	663.14	613.38	752.81	572.91	712.08	1027.37	790.04	764.81	646.21	699.5	841.98	700.27	718.82	864.67	763.55	746.19	822.04	784.4	808.83	665.38	836.84	878	794.36	850.96	828.67	691.23	868.28	794.56	884.96	852.18	878	981.1	1062.75	853.13	868.48	1129.72	1117.55
Ap3b2	5.38	5.75	1.82	11.95	5.76	2.59	13.51	3.5	1.98	0	1	5.5	1.73	1.6	5.94	1.81	3.69	4.19	5.88	2.21	6.72	7.07	29.38	6.06	7.59	2.62	9.06	4.08	12.33	0.72	4.23	6.26	1.49	1.43	12.63	7.09	2.01	1.77	1.44	10.52	10.7	5.37	3.08	7.38	2.89	11.75	7.3	12.32	16.06
Ap3d1	1538.22	1637.69	1696.83	1744.12	1695.76	1776.55	2206.61	2599.75	2867.62	2720.73	2468.29	2401.82	2387.47	2319.35	2568.76	2405.48	2492.75	3612.98	2711.34	2012.7	1961.46	1897.13	2197.05	2326.42	2150.77	2569.08	2565.95	2233.11	2470.85	2451.43	2555.81	2503.54	2452.49	3094.52	2199.97	2096.2	2265.62	2533.64	2503.79	2251.07	2158.37	2861.35	2638.33	3134.61	2808.41	2258.37	2340.53	2822.63	2707.18
Ap3m1	753.85	922.4	852.05	912.88	776.3	861.07	648.31	465.99	518.59	557.32	471.15	525.08	668.32	766.73	552.36	625.32	703.77	560.23	712.71	848.15	795.33	837.28	811.46	769.16	840.21	831.87	772.62	656.32	832.47	884.78	715.86	844.26	772.86	622.63	880.24	836.78	882.27	822.77	874.05	901.9	950.24	1028.2	903.28	992.79	1044.86	927.28	904.25	986.41	1049.04
Ap3m2	66.41	116.98	107.19	81.63	69.18	89.82	60.78	61.31	65.44	86.5	73.71	85.22	51.81	71.88	72.76	45.18	41.56	61.22	62.19	70.06	67.17	77.72	120.93	70.41	66.38	62.98	63.44	91.23	65.42	68.12	59.16	46.63	75.13	104.73	102.29	100.7	85.08	68.86	79.39	96.82	112.36	86.94	72.76	59.67	93.52	55.06	57.66	114.2	85.64
Ap3s1	428.98	400.79	381.52	409.15	367.98	420.6	307.27	416.94	391.67	478.68	407.4	352.8	578.52	654.91	536.02	697.61	574.47	810.15	450.49	696.22	674.42	494.6	624.99	744.18	485.54	732.15	745.43	499.73	593.54	1051.84	568.8	831.73	608.47	449.04	594.83	616.95	784.46	523.5	675.57	860.86	869.98	817.83	787.37	801.49	861.86	831.84	691.14	864.37	849.94
Ap3s2	543.85	588.72	545.02	567.44	494.8	523.38	538.57	425.7	376.8	398.08	362.57	361.97	372.15	434.48	397.94	551.22	331.57	343.85	412.67	475.7	362.74	558.19	369.57	519.34	493.12	389.69	458.81	454.79	453.21	430.92	413.29	444.05	401.68	753.19	532.94	538.94	426.06	449.35	514.62	550.4	586.41	550.59	564.78	522.23	513.77	624.8	563.42	718.81	719.34
Ap4b1	707.19	615.57	773.93	766.54	837.79	684.88	734.41	641.18	509.67	603.51	553.82	606.64	586.29	581.43	524.15	580.14	538.45	591.26	653.88	637.96	585.75	567.02	752.69	704.81	733.99	472.35	549.44	679.47	724.38	493.3	660.08	629.89	666.49	866.52	568.3	524.76	559.37	742.44	611.33	663.01	465.49	499.07	529.64	529	487.79	578.54	535.69	532.95	437.82
Ap4e1	226.16	199.44	236.18	206.07	207.53	225.42	271.82	261.03	278.63	269.32	321.73	265.75	215	231.62	285.09	153.62	215.19	255.79	284.92	267.72	163.9	314.42	236.21	214.25	266.48	286.04	234.5	232.84	292.03	203.63	213.83	194.19	295.31	123.38	238.69	323.37	331.6	143.01	245.4	199.95	263.24	220.02	184.36	241.12	256.31	275.32	248.87	223.93	235.5
Ap4m1	109.49	187.93	161.69	175.21	164.29	150.28	173.9	143.65	125.93	153.34	119.53	137.46	116.57	142.16	130.67	95.79	86.82	152.64	140.36	139.39	184.05	116.58	222.64	174.12	158.37	237.49	191.45	212.42	165.92	152	214.67	180.27	149.51	153.51	183.12	173.03	181.54	197.75	168.17	208.37	135.9	176.02	194.84	190.07	228.02	176.94	164.94	179.14	201.25
Ap4s1	1410.78	1336.61	1257.18	1416.6	1245.16	1208.26	1232.46	1573.16	1288.05	1249.29	1289.92	1249.94	988.66	1306.63	1089.87	1371.72	1328.11	1065.95	1190.1	1260.43	953.86	1351.31	752.69	994.76	1173.06	953.89	1058.1	1270.42	1088.46	1047.54	1324.39	1002.25	1080.08	961.21	1009.06	1046.68	922.46	1042.59	1029.23	992.41	894.59	791	925.48	808.87	856.67	1005.11	965.55	891.24	930.22
Ap5b1	190.26	207.11	241.63	192.13	231.55	204.69	180.65	166.43	145.76	162.18	87.66	129.21	203.78	249.19	236.09	220.49	246.6	205.47	268.11	390.89	334.52	349.75	383.13	352.79	464.67	505.16	467.87	393.52	362.19	377.86	497.81	369.58	458.21	536.56	373.82	309.18	283.37	309.86	367.38	297.83	336.01	376.72	331.1	456.41	332.51	239.35	273.68	227.29	271.9
Ap5m1	446.93	513.93	408.77	285.71	357.41	367.06	265.06	196.21	201.29	262.44	231.09	252	246.09	276.34	224.21	247.6	259.53	203.8	296.68	335.57	369.45	365.65	414.77	316.45	405.88	364.76	317.2	322.71	360.29	350.61	373.57	312.51	357.05	192.24	330.88	482.21	387.21	375.19	339.95	282.04	355.27	337.01	353.3	350.61	375.22	317.91	367.83	326.94	328.63
Ap5s1	226.16	239.71	272.51	241.91	215.21	213.32	170.52	134.89	108.08	150.39	84.67	143.87	134.7	130.98	111.36	151.81	97.9	67.09	145.4	190.28	151.81	261.43	135.62	155.2	147.94	123.34	126.88	187.91	149.81	103.97	131	121.11	203.82	175.03	207.12	202.81	115.22	158.9	155.9	159.96	141.25	119.13	143.05	126.71	127	160.05	172.97	180.26	172.34
Apaf1	317.7	258.88	317.93	250.87	252.68	361.01	243.12	290.81	298.46	270.3	198.22	193.36	261.63	209.25	207.88	193.38	191.18	243.21	248.78	440.3	356.02	335.62	586.56	383.07	327.17	422.5	394.24	251.91	430.46	508.35	363.43	340.35	450.78	233.85	396.55	375.84	627.03	232.18	428.73	370.44	505.08	442.19	474.76	478.56	693.3	500.72	395.56	601.25	537.37
Apba1	16.15	38.35	25.43	26.88	13.45	29.36	37.14	24.53	53.54	26.54	39.84	19.24	21.59	23.96	60.88	23.49	38.79	26	28.58	25.81	30.9	38.86	42.95	25.74	24.66	35.43	39.65	27.23	23.7	30.11	34.65	22.27	62.48	34.43	42.94	36.87	71.68	5.3	44.03	38.94	112.36	44	30.83	37.52	97.56	38.91	28.46	154.51	112.4
Apba2	3.59	5.75	3.63	6.97	3.84	3.45	1.69	5.26	1.98	1.97	0	0.92	14.68	3.19	17.82	5.42	0	14.26	5.88	5.16	13.43	1.77	21.47	6.06	4.74	3.94	4.53	1.36	1.9	7.89	1.69	3.48	0.74	1.43	3.79	7.09	4.02	0.88	1.44	5.26	6.42	5.37	2.47	0.62	0	0.73	2.92	3.36	5.35
Apba3	725.14	640.5	590.44	661.01	682.15	711.66	714.15	867.17	824.99	971.13	830.73	857.73	831.51	868.96	902.78	854.84	1003.01	1131.36	1190.1	685.9	601.87	803.72	629.51	853.95	830.72	881.73	800.94	826.52	818.24	724.17	842.64	780.22	919.4	1055.9	848.67	727.57	702.06	882.8	662.58	668.27	733.01	869.35	722.01	1089.98	789.13	705.56	767.04	647.16	650.84
Apbb1	622.83	596.39	657.66	582.37	533.23	591.61	410.26	357.38	367.87	366.63	392.46	380.3	264.22	238	256.88	238.56	314.02	161.86	342.91	362.86	314.37	420.41	170.66	280.11	319.58	301.78	304.74	392.16	352.71	207.21	335.53	258.91	384.57	461.95	469.8	473.7	483	360.18	350.05	391.49	428.04	329.49	363.78	215.9	277.67	430.97	413.08	607.97	604.81
Apbb1ip	132.82	139.99	119.9	136.38	167.17	189.14	195.84	437.96	389.69	307.65	342.65	244.67	463.68	610.19	454.36	471.7	380.52	633.19	244.58	520.69	536.04	213.74	935.78	653.33	309.15	391	527.92	234.2	284.44	782.25	312.71	541.49	342.17	373.01	324.57	296.42	468.93	271.9	373.15	415.69	607.81	628.94	466.75	431.81	664.44	426.57	312.36	972.97	769.66
Apbb2	854.37	782.41	766.66	618.21	610.09	679.7	655.06	889.94	536.44	524.88	543.86	589.23	474.9	622.97	703.81	507.84	423.92	551	691.7	448.41	480.96	929.13	498.41	422.43	571.83	608.81	593.62	702.61	596.38	351.33	604.3	393.94	597.31	952.6	761.53	761.61	511.14	590.59	641.65	595.65	676.3	596.74	441.47	631.1	450.27	716.57	552.47	555.34	578.04
Apbb3	1041.04	1217.72	1073.69	855.14	1033.79	901.66	736.1	357.38	335.15	362.7	328.71	361.97	484.4	308.29	296.97	392.18	301.09	233.99	434.52	385.72	451.4	427.47	473.54	330.83	580.37	272.92	347.79	497	366.93	234.46	432.73	391.16	341.43	459.09	329.62	418.39	330.26	601.19	374.59	420.96	400.21	319.84	350.83	231.9	293.25	389.12	405.05	390.76	387.5
Apc	963.86	797.75	966.51	959.66	1143.32	1057.98	1114.28	1306.88	1765.99	1649.34	1540.94	1509.27	1200.21	1209.19	1361.59	793.39	1350.28	1873.58	1246.41	1043.6	1066.71	1123.44	1275.96	940.26	1189.18	1440.68	1293.74	998.09	1380.49	1297.77	1288.89	1164.42	1374.64	464.82	1197.23	1025.41	1226.6	955.19	1198.85	1031.34	1039.06	979.9	960.01	1262.21	1351.39	1052.83	1039.99	1016.64	1020.14
Apc2	175.9	155.33	183.49	144.35	160.45	168.41	86.1	40.29	19.83	39.32	32.87	28.41	84.62	54.31	41.58	65.06	73.89	21.81	153.81	114.32	114.19	130.71	90.41	71.16	110.95	150.89	77.04	157.95	164.03	48.76	147.06	75.86	166.62	150.64	151.55	140.41	118.57	129.77	112.59	130.5	115.57	74.06	94.95	55.36	92.36	91.77	86.85	147.79	104.9
Apcdd1	161.54	138.07	179.86	209.06	271.9	221.96	145.19	103.36	49.58	70.77	97.62	60.48	94.12	78.27	164.82	83.13	72.04	86.38	67.24	263.3	111.51	169.58	109.63	103.72	128.97	135.15	120.08	167.48	142.22	73.85	171.57	117.63	111.58	242.45	133.87	226.92	186.23	123.59	109.71	105.24	171.21	108.4	118.38	95.34	73.31	194.56	141.58	292.23	189.47
Apeh	863.34	885.96	973.77	817.31	816.66	790.25	795.19	823.37	648.49	652.66	650.44	746.85	763.3	591.02	657.78	742.79	666.83	570.29	647.16	828.24	789.96	819.62	884.92	833.51	909.43	737.4	837.19	840.14	827.73	809.5	758.12	824.07	761.71	1064.5	798.15	902.02	836.04	836.01	781.67	881.9	878.54	959.51	913.76	906.67	848.01	912.6	950.95	955.06	959.13
Apex1	1087.7	939.66	991.94	952.7	968.46	967.3	1046.75	1089.65	1030.24	1084.16	1094.69	1156.47	1463.56	1598.94	1553.13	1881.37	1615.34	1446.7	1211.95	1312.05	1501.99	1264.75	1950.68	1880.51	1604.55	1848.74	1839.78	1286.76	1226.89	2105.84	1647.25	1978.05	1417.04	2058.71	1424.55	1192.76	1258.75	1833.58	1467.34	1395.47	1331.19	1703.28	1470.53	1893.31	1619.82	1290.71	1382.28	985.29	1052.26
Apex2	93.33	105.47	101.74	99.55	62.45	79.46	54.03	77.08	46.6	43.25	80.68	45.82	86.35	73.48	75.73	75.91	81.28	78.83	73.96	125.38	124.94	120.12	122.06	84.79	94.83	124.65	124.62	129.36	129.9	125.48	114.1	126.67	127.2	111.9	85.88	130.48	93.12	102.4	136.41	117.87	114.5	178.16	168.94	156.24	124.11	127.75	134.29	131	152
Aph1a	1173.86	1002.94	999.21	995.5	1034.75	1114.99	1316.88	1161.48	981.65	1102.84	930.34	1102.4	1030.97	1389.69	1171.53	1116.9	1258.84	1585.08	994.27	1449.97	1301.82	1031.59	1346.03	1446.72	1288.76	1444.62	1478.39	1116.56	1306.54	1613.26	1247.48	1479.02	1410.35	1715.83	1374.03	1277.86	1349.86	1171.48	1405.99	1441.78	1574.1	1712.94	1588.3	1786.9	1778.56	1405.24	1412.2	1641.4	1575.71
Aph1b	274.62	201.35	234.36	243.9	194.08	235.78	254.93	331.1	207.24	161.2	265.95	141.12	170.1	166.12	203.42	209.64	210.58	106.51	176.5	262.56	202.86	349.75	279.15	145.35	195.35	195.5	257.16	167.48	153.6	212.95	162.27	161.47	229.11	284.06	204.59	286.49	234.47	227.76	191.27	294.67	282.5	224.31	194.84	157.47	286.33	240.08	245.95	444.5	299.73
Api5	1791.3	1685.63	1949.36	2206.03	2133.88	1929.42	2171.16	2130.25	2185.42	2447.47	2415.49	2473.3	2617.15	2538.18	2746.94	2369.34	2627.59	2936.17	2560.9	2552.57	2416.89	2054.34	2722.58	2682.23	2522.51	2306.67	2419.81	1974.4	2565.67	3095.3	2278.59	2516.07	2371.41	1882.25	2295.95	2134.49	2451.85	2350.9	2438.11	2136.36	2364.9	2614.49	2556.32	2812.91	2763.96	2416.96	2402.56	2195.63	2223.33
Apip	346.41	404.63	377.88	296.66	365.09	364.47	229.61	241.76	232.03	224.11	235.07	244.67	284.94	250.78	212.33	272.9	243.83	193.73	261.38	277.31	267.35	326.79	232.82	289.19	306.31	246.67	248.1	251.91	228.5	266.01	305.11	259.61	266.3	216.63	267.73	255.29	271.31	331.93	211.48	207.32	222.58	224.31	231.22	197.45	202.62	273.12	227.7	214.97	245.13
Aplf	184.87	224.37	163.51	272.77	311.29	258.23	128.31	120.88	65.44	109.1	75.7	67.81	123.47	108.62	84.64	128.32	32.33	79.67	76.48	184.38	231.08	252.6	231.69	160.49	201.04	136.46	233.37	200.16	183.94	188.57	153.82	132.24	137.61	103.29	203.33	185.79	238.49	196.86	270.66	289.41	280.36	235.05	282.39	134.09	237.83	218.79	270.76	331.42	328.63
Apln	188.46	182.18	174.41	227.97	355.49	324.74	33.77	21.02	41.65	39.32	1.99	48.57	225.36	737.97	304.39	283.74	784.12	387.46	214.32	410.06	605.9	280.86	490.49	446.66	277.86	505.16	446.35	202.89	214.28	899.12	128.47	751.69	423.25	186.5	535.47	243.94	687.99	249.83	373.87	456.74	575.71	165.28	371.18	247.27	703.69	416.29	802.07	517.28	253.7
Aplnr	2313.62	1777.68	1720.45	1683.39	1812.02	1411.22	342.73	134.89	90.23	53.08	115.55	116.38	350.56	253.98	247.97	280.13	277.07	86.38	502.6	1179.3	534.7	1732.85	440.77	344.46	1366.52	1369.83	1186.11	1606.75	1907.66	439.52	632.19	684.87	2178.75	1319.87	925.71	1048.1	1001.51	828.95	1082.64	1565.96	1275.55	1438.19	1411.96	884.53	1201.87	966.2	802.8	1258.48	1518.97
Aplp1	247.7	226.28	168.96	254.85	198.88	211.6	175.58	162.92	117.01	127.78	138.46	189.69	134.7	158.14	115.82	146.39	142.23	102.32	173.14	156.36	177.34	197.84	185.35	169.58	199.15	187.63	101.96	186.55	160.24	121.17	139.45	159.39	142.08	245.32	180.59	165.94	179.53	193.33	168.17	183.12	138.04	123.43	163.39	143.32	121.23	129.22	175.16	185.86	161.64
Aplp2	7032.39	6378.15	7226.99	6499.64	7393.15	6600.96	5027.77	5402.71	5471.48	5053.2	5673.67	4846.71	5019.29	4074.83	4910.34	4219.99	3938.15	3934.19	4868.81	5003.36	5028.59	5557.14	4724.12	4661.91	5116.15	5113.24	4769.38	5403.04	5813.04	4698.52	5004.28	4426.61	6332.43	5554.93	5710.83	6185.07	5980.25	5285.33	5189.47	5381.93	5823.42	5191.42	5475.8	5069.75	5780.19	6352.23	6037.79	7208.28	5912.11
Apmap	638.98	565.71	639.49	757.58	832.99	794.57	692.2	707.75	533.46	676.25	634.5	626.8	790.93	611.78	644.42	654.23	562.46	535.07	628.67	621.73	534.7	685.37	601.25	693.46	661.92	551.08	669.53	510.62	637.15	609.45	665.15	709.93	585.41	1044.42	702.17	778.63	789.15	774.22	727.54	748.25	795.08	861.84	823.74	792.88	760.26	766.5	815.94	1046.87	746.11
Apoa1	7.18	5.75	7.27	2.99	0.96	6.91	1.69	14.01	14.87	13.76	12.95	5.5	0.86	3.19	5.94	3.61	3.69	13.42	4.2	3.69	4.03	8.83	5.65	8.33	6.64	2.62	2.27	2.72	0.95	6.45	6.76	0.7	2.98	1.43	8.84	4.25	4.02	0.88	2.17	6.31	4.28	10.73	5.55	0	4.04	2.94	3.65	0	5.35
Apoa2	0	0	0	0	0	0	11.82	5.26	1.98	6.88	1.99	7.33	2.59	1.6	1.48	14.46	5.54	10.06	2.52	3.69	0	0	1.13	0	2.84	2.62	0	2.72	0.95	10.04	0.85	3.48	3.72	2.87	2.53	0	0.67	0.88	0.72	6.31	3.21	3.22	6.17	0.62	3.46	0	3.65	2.24	3.21
Apob	3.59	1.92	1.82	0	0	0	5.06	3.5	0	0	0	0	0	6.39	7.42	18.07	0	0	0	0	9.4	1.77	3.39	0	0	1.31	3.4	5.45	0	0	0	0	0	7.17	13.89	0	0	0	0	5.26	8.56	1.07	0.62	0	0	0	0	2.24	13.92
Apobec1	82.57	69.04	85.39	67.69	65.33	95.87	52.34	89.34	50.57	39.32	46.82	49.48	110.52	65.49	112.85	103.01	64.65	93.93	57.15	272.88	186.74	107.75	123.19	149.9	180.18	326.71	338.73	137.53	252.21	410.84	164.81	347.31	225.39	190.81	247.53	242.52	457.55	226.88	277.16	463.05	622.79	594.59	398.31	450.88	756.22	374.44	313.09	1024.48	1315.59
Apobec2	15069.9	15889.8	16337.9	24005.5	17204.6	16029.5	12672.4	10348.2	9509.15	10596.9	9241.63	16979.5	8372.97	10433.9	7133.14	11058.7	9436.23	8275.13	8850.94	10306.9	7925.1	10072.1	4963.72	8411.58	9105.7	4832.45	6936.55	11463.8	8132.19	4920.79	8074.8	4805.24	7408.04	8906.25	6944.68	6821.87	5773.92	7865.76	6103.94	3545.51	4044.94	1927.6	2730.19	2143.05	2173.42	5500.56	3722.8	4606.23	3398.69
Apobec3	52.05	28.76	32.7	15.93	49.96	28.5	55.71	43.8	32.72	40.3	33.87	49.48	83.76	126.19	86.12	90.36	119.14	96.45	62.19	56.05	134.35	49.46	230.56	159.74	75.87	91.85	115.55	55.83	47.41	134.8	57.47	117.63	57.28	50.21	59.36	60.99	77.71	44.14	95.27	114.71	85.61	114.84	134.41	156.24	117.19	66.81	65.68	110.84	94.2
Apobr	89.74	124.65	76.3	55.75	98	88.96	113.12	213.73	346.06	232.95	160.37	163.11	398.06	431.28	368.24	401.22	427.62	949.37	252.14	241.17	220.33	137.78	391.04	296.76	153.63	211.25	265.09	91.23	155.49	626.66	178.33	540.8	178.52	117.64	127.55	117.72	206.33	179.21	182.61	285.2	273.94	387.45	297.81	311.86	406.97	176.94	157.64	253.04	231.22
Apoc3	0	0	1.82	5.97	0	1.73	1.69	0	0	0	0	0.92	0.86	1.6	0	0	0	0	0	0.74	2.69	3.53	0	4.54	0	0	0	1.36	0	3.59	1.69	0.7	0.74	2.87	0	0	1.34	0	0.72	3.16	2.14	2.15	2.47	0	0.58	0	0	3.36	6.42
Apoc4	1.79	9.59	1.82	1	0	0	5.06	7.01	0	0	0	0	0	6.39	5.94	10.84	0	8.39	0	0	0	7.07	4.52	0	0	2.62	2.27	2.72	9.48	0.72	0	0	0.74	2.87	0	1.42	7.37	0	2.89	3.16	4.28	4.29	0	0	5.2	0	0.73	12.32	3.21
Apod	105.9	628.99	561.37	665.99	929.07	627.02	1158.18	804.1	948.93	223.12	1484.16	976.86	746.89	523.93	2098.07	562.06	854.31	713.71	503.44	808.33	1237.33	480.47	596.73	434.55	587.01	1390.82	478.07	1364.38	620.08	699.79	870.53	877.67	359.28	553.77	637.76	856.63	610.28	503.2	416.46	834.55	432.32	586.01	641.85	767.04	279.4	511	640.05	600.13	764.3
Apoe	7414.7	7446.29	7145.23	5719.16	6182.57	10346.7	8259.18	13491	6821.01	6044.97	10126.1	6875.56	11901.1	4325.61	8564.51	11591.9	4090.54	9166.63	5618.51	10780.4	11897.7	6537.5	22706.3	22113.4	5698.41	6012.03	7547.17	7923.46	7303.52	5535.98	6400.51	6696.29	6322.76	8507.42	6241.25	6611.97	11118.4	5826.49	5782.76	16846.7	17986.1	11130.9	9885.55	8852.07	19324.1	11140.6	6655.22	56423.5	53259.3
Apol3	515.13	559.96	548.66	668.98	551.48	603.7	617.92	306.57	187.41	280.13	286.87	232.76	386.83	207.66	175.21	363.26	206.88	140.9	397.54	596.66	587.09	595.28	709.75	503.44	641.06	518.28	463.34	498.37	608.71	438.09	613.6	458.67	506.56	572.42	555.68	649.57	719.48	670.93	582.46	603.02	518.99	501.22	910.06	484.71	405.82	731.25	676.54	496	560.92
Apol9a	1446.68	1490.03	1111.84	1265.28	1273.02	1298.95	1077.14	903.95	819.04	1094.97	1098.68	746.85	694.22	648.52	841.9	881.95	948.52	514.94	870.72	963.21	530.67	1211.76	464.5	613.21	990.99	471.04	662.73	612.74	725.33	557.11	649.94	485.81	604.01	572.42	517.79	843.87	655.17	765.39	458.32	354.66	721.24	357.4	769.49	434.88	312.88	659.3	513.79	510.56	534.16
Apold1	448.72	448.73	501.42	539.56	777.27	629.61	4651.27	12166.6	9410	7344.39	11110.3	8175.9	5373.31	2967.87	4374.32	5181.46	3749.74	4701.57	2051.58	1337.87	2564.67	734.83	1459.05	1720.02	1698.43	594.38	518.85	449.35	712.05	1348.68	769.95	1213.84	385.32	1480.55	660.5	890.67	873.56	1098.2	1166.37	729.31	840.02	442.19	730.02	824.86	482.02	1595.4	2077.79	1869.81	694.72
Apom	34.1	36.44	27.25	22.9	29.78	14.68	23.64	15.77	0	25.56	20.92	13.75	17.27	17.57	14.85	19.88	12.01	27.68	14.29	17.7	20.15	30.03	30.51	21.2	13.28	10.5	22.66	21.79	4.74	26.53	15.21	33.41	8.93	18.65	17.68	18.44	12.73	30.9	16.6	25.26	17.12	23.61	25.9	22.76	13.28	26.43	21.16	19.03	23.55
Apoo	1330.01	1380.72	1126.38	1244.38	1296.08	1220.35	964.02	835.63	995.54	1056.64	880.53	838.48	972.26	686.86	657.78	1093.4	992.85	356.43	1000.15	1038.43	630.08	1374.27	570.74	818.37	1130.39	663.92	599.29	827.89	829.62	628.81	980.4	636.85	884.44	572.42	755.21	789.98	809.92	949.89	741.25	507.25	667.74	365.99	393.99	391.83	307.68	729.05	669.97	403.07	405.7
Apool	874.11	914.73	890.2	1085.1	1058.77	979.39	742.85	769.06	710.96	675.27	684.31	912.71	627.74	690.05	516.72	618.09	710.23	508.23	667.33	884.29	660.98	969.76	496.15	595.04	880.03	545.83	671.79	898.69	845.74	578.62	805.45	606.92	618.14	322.79	806.99	731.83	777.09	753.03	687.84	685.11	665.6	684.75	657.89	643.41	599.2	786.32	653.92	510.56	573.76
Apopt1	30.51	40.27	19.98	20.91	26.9	22.46	30.39	162.92	22.81	14.74	116.54	115.46	12.95	54.31	11.88	332.54	14.78	23.48	11.77	13.28	26.87	279.09	129.97	158.98	12.33	316.22	19.26	25.87	16.12	43.74	21.97	80.74	52.07	27.26	21.47	21.27	28.81	113	7.22	35.78	18.19	40.78	15.41	113.18	10.97	27.9	21.89	6.72	24.62
App	7299.83	6648.54	6834.57	6854.03	7539.19	7665.86	6008.67	5546.36	5355.47	6096.08	5762.32	6108.56	5893.11	6459.67	6914.87	5418.21	5551.65	5941.96	4999.93	7033.03	6674.33	6712.38	5823.78	6145.73	6119.47	7157.49	6217.18	5750.26	6259.62	6341.89	6476.58	6500.71	6697.66	6440.11	7043.19	7155.16	7738.75	5530.75	6835.09	5991.27	8295.33	6104.78	6675.04	6857.26	5850.04	7795.65	6712.87	7784.9	6926.9
Appbp2	832.83	912.81	864.77	953.69	777.27	1060.58	953.89	888.19	1070.9	1032.07	1099.67	1068.49	1142.36	1239.54	1345.26	1087.98	1268.08	1463.47	990.91	1194.05	1148.66	1058.08	1294.05	1099.24	1176.86	1228.12	1088.69	973.58	1123.55	1369.47	1125.77	1236.81	1118.76	965.51	1015.37	1049.52	1264.78	1057.6	1125.95	1100.8	1116.1	1072.2	1101.2	1276.97	1261.91	1072.65	1112.24	1065.9	1044.76
Appl1	744.88	778.57	799.37	769.52	739.8	765.2	915.06	1119.43	1186.91	1027.15	1114.61	1323.25	856.55	969.59	1122.53	865.68	972.53	1217.74	946.36	783.25	858.47	913.24	914.31	813.83	848.74	1005.07	1090.95	811.55	980.38	999.5	973.64	915.25	874.03	555.21	870.14	846.71	866.19	848.37	847.35	784.03	856.07	775.98	757.15	1053.07	864.75	830.37	892.57	710.98	727.91
Appl2	667.7	559.96	490.52	717.76	628.35	523.38	457.53	345.11	318.29	243.76	305.8	400.46	288.4	273.15	253.91	193.38	292.78	343.01	312.65	436.61	591.12	446.9	350.35	398.97	580.37	410.69	478.07	510.62	512	383.6	545.98	528.97	468.63	368.7	572.09	432.57	487.02	741.55	599.06	563.03	689.14	605.33	667.75	374.6	520.12	524.95	470.73	798.31	630.5
Aprt	1346.17	1190.87	1275.35	1291.17	1179.83	1215.17	1063.63	1017.83	864.65	933.78	994.09	1028.17	1706.2	2038.21	1660.04	2264.52	1495.28	1368.71	1143.87	2147.67	2587.51	1888.3	2536.11	2315.06	1793.26	2527.1	2493.44	1688.45	1510.39	3183.49	1650.63	2880.08	1736.9	3035.7	2177.24	2076.34	2115.56	1684.38	2242.51	2998.26	2935.25	2759.38	2822.06	2539.18	2638.69	2495.52	2282.14	2731.94	2609.77
Aptx	188.46	145.74	158.06	129.42	147.96	145.96	109.74	150.66	136.84	158.25	130.49	145.7	201.19	145.36	158.88	140.97	181.95	166.89	137.84	203.56	151.81	185.47	204.56	190.78	167.85	232.24	177.86	183.82	177.3	207.21	214.67	212.98	175.55	205.15	193.22	204.23	202.31	194.22	157.34	212.58	164.79	152.4	211.49	208.52	176.07	182.08	165.67	148.91	186.26
Aqp1	28878	30433.3	30626.6	30353.9	24901.3	28664.9	36269.8	22542.8	19424.8	24619.2	25117.1	21979.3	46791.8	34826.9	29865.9	39545	33865.9	18101.8	36349.3	21948.7	38460.7	31346.8	25706.9	27128.9	38942.5	30281.9	23138.8	23473.5	26723.3	25489.4	31597.7	28852.3	24333	58991	24303.2	32356.4	26418.4	30998.7	23447.2	32460	20209.7	22794.2	29138.7	24908.3	14988.2	38784.4	33032.3	19507.6	15965.8
Aqp11	8.97	17.26	9.08	7.96	6.73	10.36	10.13	3.5	16.86	9.83	1	3.67	4.32	7.99	8.91	3.61	7.39	2.52	8.4	1.48	6.72	8.83	9.04	6.81	0	17.06	6.8	8.17	5.69	3.59	4.23	1.39	12.65	4.3	11.37	8.51	12.73	11.48	8.66	5.26	11.77	9.66	6.78	5.54	14.43	5.87	9.49	21.27	8.56
Aqp12a	0	1.92	0	0	0	0	1.69	3.5	4.96	3.93	1.99	4.58	7.77	33.54	7.42	5.42	1.85	10.9	1.68	5.16	6.72	0	7.91	6.81	1.9	3.94	14.73	1.36	0	17.21	0.85	23.66	0	4.3	1.26	0	3.35	0.88	5.05	4.21	2.14	2.15	0	4.92	6.35	6.61	0	1.12	3.21
Aqp3	0	0	0	0	0.96	0	8.44	0	0	0	1.99	0	0.86	6.39	1.48	1.81	5.54	0	0	0.74	4.03	0	2.26	0.76	0	1.31	1.13	0	0	6.45	0	0.7	0	0	1.26	0	2.01	0	1.44	0	2.14	0	0	0	1.15	0	0.73	1.12	0
Aqp4	4160.56	4491.17	3586.24	4148.26	3471.27	3623.92	4315.3	5348.4	3380.26	7641.23	6289.25	3794.71	3283.74	1519.08	3042.42	2667.54	2743.96	407.59	5579.01	3484.8	959.23	4553.82	856.67	1232.48	3174	1432.81	1243.89	2313.45	3687.31	1026.75	1936.3	1041.23	4504.78	263.97	666.81	3267.69	2277.68	2021.61	1455.07	994.51	1043.34	104.11	222.58	321.09	155.29	1615.96	929.06	613.57	884.19
Aqp7	138.21	134.24	138.07	166.25	414.09	153.73	136.75	143.65	140.8	205.43	137.46	458.19	120.88	127.79	123.24	101.21	272.46	60.38	142.88	323.77	325.12	121.88	129.97	204.4	183.97	153.52	176.73	547.38	198.16	73.85	183.4	82.82	259.61	243.89	245	157.43	117.9	174.79	142.91	47.36	88.82	81.57	40.08	43.67	71	58.74	12.41	99.65	47.1
Aqp8	0	0	0	0	0	4.32	0	0	0	7.86	7.97	1.83	15.54	1.6	5.94	9.04	0	25.16	0.84	3.69	4.03	0	1.13	0	0	0	7.93	1.36	0	2.87	0	1.39	0	0	0	0	1.34	0.88	0	2.1	2.14	2.15	0	1.23	0	1.47	0.73	1.12	3.21
Aqp9	1.79	3.84	0	1	0.96	0	18.57	31.53	75.36	23.59	72.71	29.32	131.25	206.06	72.76	196.99	103.44	227.28	73.96	55.31	80.61	7.07	120.93	62.84	31.29	49.86	83.83	2.72	12.33	188.57	21.13	137.81	58.02	33	16.42	2.84	33.5	11.48	56.3	37.89	52.43	57.96	44.39	47.36	50.22	37.44	29.92	10.08	18.2
Aqr	567.19	657.76	679.46	629.16	625.46	696.97	717.53	763.81	796.23	815.82	680.32	718.44	841.01	809.85	938.41	755.44	875.56	992.98	808.53	664.51	815.48	681.84	1012.63	897.1	700.8	800.38	768.08	654.96	747.13	917.05	672.76	821.98	737.16	737.41	750.16	670.84	744.27	644.44	825.7	701.95	805.78	788.86	860.12	927.59	917.86	851.66	791.85	792.71	696.87
Ar	70	78.62	79.94	58.73	72.06	104.5	82.73	115.62	81.31	68.8	99.61	75.14	32.81	20.77	29.7	9.04	18.47	60.38	77.32	87.03	18.81	114.82	35.04	10.6	37.93	62.98	66.84	34.04	64.47	26.53	38.88	23.66	102.65	45.91	103.56	92.19	81.73	75.04	110.43	34.73	83.47	53.66	22.2	100.88	84.86	47.72	67.87	50.38	80.28
Araf	1893.61	1925.34	2067.45	1734.17	1660.22	1825.78	2367	2830.99	2469.01	2498.59	2223.25	2378.91	1748.51	1940.78	2023.83	2123.55	1741.87	2030.41	2147.39	1527.41	1493.93	1948.36	1412.72	1620.84	1763.86	1476.11	1520.31	2128.27	1805.26	1119.24	1867.84	1466.49	1704.17	1464.77	1591.25	1711.85	1319.71	1651.72	1345.36	1490.19	1486.35	1280.41	1107.37	1222.23	1032.73	1507.3	1332.65	1524.96	1282.4
Arap1	895.65	953.08	946.52	924.82	1070.3	1025.17	999.48	1179	1192.86	1194.25	1099.67	1008.93	1731.24	1704.37	1193.81	1606.67	1291.17	2250.14	1162.36	1433.75	1621.56	1033.35	2003.8	1721.53	1227.12	1591.57	1570.16	1307.19	1372.91	1897.19	1281.29	1826.32	1385.06	1545.11	1285.63	1245.24	1496.57	1196.2	1422.59	1763.81	1667.2	1790.22	1694.97	1686.02	1871.5	1461.78	1436.28	1932.51	1850.81
Arap2	118.46	151.5	85.39	137.38	114.33	101.91	89.48	64.82	60.49	85.51	58.77	37.57	95.84	52.71	51.97	43.37	61.88	43.61	56.31	78.18	110.16	84.79	197.78	127.18	87.24	49.86	69.1	84.42	73.01	57.36	72.69	50.11	66.2	27.26	59.36	70.91	83.07	73.27	91.66	75.77	71.7	55.81	55.49	51.05	46.76	54.33	25.54	54.86	49.24
Arap3	1486.17	1514.96	1658.68	1566.92	1639.08	1221.22	1036.62	695.48	872.58	682.15	802.84	730.35	1299.51	1527.06	954.75	1196.42	1182.18	1562.44	1199.34	1113.66	1351.53	1112.84	1032.98	781.28	1494.54	1200.57	1296	1368.46	1425.05	1365.17	1247.48	1634.92	1240.75	1067.37	1209.86	1316.15	1172.33	1235.04	1583.55	1411.26	1211.34	1635.67	1423.06	1189.63	1377.94	1240.78	1254.56	1161.07	1099.36
Arc	281.8	147.66	201.66	187.15	464.05	259.1	422.08	269.78	641.55	780.44	695.26	408.7	299.62	361	375.66	348.8	398.06	425.2	274.83	188.07	431.25	180.17	202.3	214.25	396.39	69.54	91.76	251.91	126.1	222.99	196.93	185.14	125.71	229.54	210.9	202.81	204.32	242.77	277.88	146.28	127.34	176.02	128.25	158.08	86.01	193.09	308.71	86.21	119.89
Arcn1	2694.13	2803.63	2790.51	3035.29	2846.77	3397.64	3746.34	4094.07	4578.08	4792.73	4747.32	4255.65	4180.01	4386.31	4598.53	3822.39	4255.86	5375.02	4496.49	4133.08	3366.72	3843.72	3712.62	3945.75	3736.35	4125.23	3958.24	3163.12	4387.04	4700.67	3973.17	4097.4	4228.81	3402.97	4114.53	3759.83	4355.73	3717.47	4360.16	3806.5	4358.47	4161.08	4261.77	4895.67	4562.15	4296.49	4629.24	4146.05	3848.28
Areg	3.59	1.92	0	1.99	0.96	4.32	6.75	12.26	30.74	9.83	27.89	21.99	10.36	15.97	5.94	7.23	14.78	73.8	19.33	0.74	6.72	0	13.56	2.27	0	2.62	2.27	2.72	9.48	13.62	0	3.48	4.46	0	24	1.42	13.4	0.88	4.33	9.47	8.56	5.37	3.08	7.38	2.31	0	1.46	3.36	3.21
Arel1	570.78	579.13	601.34	612.23	579.35	665.02	705.71	770.81	896.38	868.9	771.96	802.74	706.31	678.87	841.9	614.47	719.47	936.79	752.22	695.48	665.01	602.35	916.57	830.48	711.23	789.88	800.94	614.11	664.65	775.08	684.59	755.17	696.25	767.53	738.8	682.19	639.76	659.45	774.45	641.96	795.08	785.64	759	783.04	870.52	723.91	759.74	669.55	673.32
Arf1	4397.48	4272.56	4371.07	3946.17	4093.85	4483.27	5632.18	6714.84	6485.86	6412.58	6251.4	6037.08	5413.03	6248.82	7024.74	6665.23	6236.94	7915.34	6279.95	5433.34	5149.5	6023.48	5965.05	5925.43	4889.5	6206.22	5836.54	5145.69	5165.46	6242.22	5615.34	5632.09	5636.93	7342.49	6298.08	5494.37	5630.56	4946.33	5292.68	5312.47	6374.52	6886.12	5327.83	6585.38	6484.46	5706.87	5403.58	6107.67	5867.16
Arf2	405.65	404.63	428.75	420.1	420.82	365.33	761.42	604.39	1332.67	1146.09	1333.75	1111.56	822.01	1140.51	1219.05	1097.02	1313.33	1459.28	650.52	620.26	631.43	411.57	762.87	737.37	624.94	813.5	833.79	552.83	542.34	1122.83	581.48	1015.47	602.52	829.22	704.7	598.51	687.99	709.77	865.39	599.86	616.37	762.02	799.08	744.28	769.5	658.57	672.89	610.21	580.19
Arf3	933.34	893.63	897.47	1036.32	1095.28	1089.94	1002.85	1065.13	1367.37	1152.97	1293.91	1146.39	1294.33	1234.75	1412.08	1284.97	1187.73	1470.18	1116.98	1595.26	1442.88	1326.58	1777.76	1558.01	1309.62	1358.02	1434.21	951.8	1175.69	1955.98	1261.85	1659.98	1428.2	1717.27	1410.66	1467.91	1838.89	1259.76	1535.19	1672.25	1955.05	1950.14	1995.85	1972.66	2104.14	1761.33	1710.69	2429.63	2110.93
Arf4	2514.64	2331.88	2241.86	2504.68	2334.68	2331.89	2883.62	3456.4	4146.75	4022.11	4511.24	3492.31	3756.91	4312.84	4187.23	4263.36	3901.21	5653.46	2957.6	3409.57	3400.31	3071.8	3628.98	3349.95	3017.53	3365.53	3226.41	2540.85	2764.77	3939.93	2669.91	3665.18	2859.37	3570.82	3601.79	3162.74	3614.81	2967.09	3953.81	3799.13	4239.69	4432.62	4561.42	4629.94	4005.09	3753.92	3895.77	4247.94	4315
Arf5	2857.47	2412.42	2567.05	2959.63	2567.19	2387.16	2225.18	2196.82	2010.9	2218.45	1995.15	2289.11	2439.27	2741.05	2329.7	2940.44	2628.51	2546.19	2275.14	2401.38	2549.9	2453.55	2277.3	2642.86	2490.27	2212.19	2487.78	2834.96	2174.08	2674.42	2385.93	2700.51	2338.68	3638.25	2620.52	2487.64	2326.58	2958.27	2749.19	3007.74	2593.9	2750.8	2929.35	2595.77	2285.98	2590.96	2749.23	2725.22	2630.1
Arf6	707.19	698.03	637.68	740.65	742.68	765.2	1073.76	1110.67	1593.45	1545.15	1557.87	1463.45	1744.19	2304.97	1801.1	1984.39	2001.4	2731.54	1482.58	1194.79	1538.27	844.35	1822.97	1539.84	1196.77	1283.23	1200.84	874.18	948.14	1780.32	1076.75	1433.78	1109.09	1255.31	1081.04	849.54	1015.58	939.3	1171.42	1066.07	1200.64	1255.73	1276.93	1529.17	1185.13	923.61	962.63	1176.75	1196.77
Arfgap1	994.37	1001.02	1062.79	1031.34	962.69	1030.35	1436.75	1601.19	1519.08	1553.02	1382.56	1370.9	1242.52	1514.28	1472.95	1424.13	1609.8	1823.26	1523.76	1093.75	992.82	1353.07	1166.34	1271.09	1044.09	1414.44	1309.6	1294.93	1249.65	1261.21	1356.51	1233.33	1271.99	1811.95	1317.2	1167.23	1030.98	1182.07	1272.47	1289.18	1179.24	1432.82	1180.74	1402.45	1229.58	1257.67	1166.25	1035.67	1205.33
Arfgap2	2622.34	2738.43	2894.07	2860.08	2863.1	2962.36	3651.8	3903.12	3827.46	3636.81	3560.98	3997.23	3213.8	3328.87	3201.3	3227.79	3284.26	3888.9	3922.45	2682.37	2557.96	2688.48	2462.64	3001.7	3124.69	2902.36	3183.36	3184.91	3398.13	2772.65	3344.36	2840.41	3392.72	4411.52	3212.82	2779.81	2875.24	3284.9	3369.19	3166.65	2746.92	3939.99	3519.41	3572.57	3447.45	3017.53	3532.32	2677.07	2996.2
Arfgap3	482.83	458.32	468.72	440.01	422.74	466.38	543.63	504.53	720.87	679.2	807.82	773.42	750.35	966.39	712.72	809.66	770.27	1003.05	590.85	677.78	662.33	605.88	719.92	597.31	526.31	921.09	1035.44	698.53	764.2	1205.28	736.15	1017.56	749.8	1121.89	934.55	709.13	866.19	776.86	949.84	951.36	1003.74	980.97	1165.94	1256.06	1114.71	928.75	997.66	891.24	1028.71
Arfgef1	974.63	1071.97	1128.19	1238.4	1182.71	1179.76	1357.4	1622.21	1932.57	1890.16	1858.68	1546.84	1454.93	1373.72	1486.32	1223.53	1611.65	2351.62	1491.83	1433.75	1242.7	1197.63	1559.64	1366.48	1288.76	1477.42	1374.17	1282.68	1531.25	1515.74	1501.88	1314.76	1466.88	846.44	1439.71	1272.19	1382.69	1242.1	1440.64	1257.61	1274.48	1496.14	1234.38	1637.43	1543.62	1313.47	1377.17	1230.49	1199.98
Arfgef2	840.01	847.61	884.75	882.02	925.22	867.98	1014.67	1079.14	1156.17	1232.58	1173.38	1088.65	967.94	990.35	1003.75	834.96	997.47	1310.84	1115.3	978.69	900.12	849.65	1077.05	1033.37	981.5	873.86	894.97	810.18	970.89	852.52	985.47	844.95	969.99	936.82	933.28	850.96	819.29	901.34	966.44	786.14	843.23	847.89	874.92	960.19	1028.11	824.5	910.08	939.38	867.07
Arfgef3	1.79	7.67	1.82	0	0.96	3.45	3.38	1.75	0	0.98	2.99	0	0	0	2.97	1.81	1.85	3.35	0.84	0.74	0	3.53	2.26	0	0	6.56	0	5.45	2.84	0	0	1.39	4.46	0	2.53	1.42	11.39	3.53	0	0	0	0	7.4	0	4.04	0.73	0.73	2.24	1.07
Arfip1	468.47	536.95	485.07	479.83	490.96	482.79	401.82	416.94	387.7	396.12	380.5	395.87	411.87	488.79	445.45	395.79	424.85	460.43	426.96	599.61	518.58	554.65	550.39	457.26	451.4	603.56	619.68	486.11	594.48	615.19	465.69	439.88	564.59	428.96	637.76	582.91	556.02	466.12	654.64	613.54	651.68	588.15	580.2	668.01	688.68	560.19	637.13	639.32	631.57
Arfip2	1367.71	1447.84	1447.94	1453.43	1520.9	1219.49	1011.29	604.39	546.35	556.33	609.6	709.27	962.76	875.35	739.45	984.97	634.5	705.32	801.8	811.28	1440.19	950.33	1124.52	786.58	1084.87	894.85	1034.31	1184.64	998.39	1005.95	982.09	1364.17	888.16	702.97	940.86	1191.35	964.66	1257.99	1102.13	1561.75	998.39	985.26	1501.36	942.97	1032.16	1021.26	1190.33	1218.18	1186.06
Arfrp1	475.65	498.59	505.05	509.7	500.56	475.88	435.58	343.36	344.07	395.13	346.64	395.87	521.53	583.03	541.96	569.29	575.39	580.36	543.78	532.49	490.36	464.57	592.21	526.15	460.88	535.34	482.6	513.34	399.17	597.98	482.6	555.41	538.55	482.04	462.22	483.63	487.69	503.2	521.11	537.77	481.54	614.99	533.34	503.16	599.2	505.12	508.68	431.06	426.04
Arg1	43.08	23.01	14.53	43.8	11.53	36.27	37.14	63.07	149.73	137.61	144.43	42.15	94.12	138.97	209.36	159.04	121.91	317.02	86.57	153.4	210.92	40.63	288.19	251.34	133.71	333.27	454.28	31.32	136.53	1619.71	189.32	834.51	218.69	183.63	232.37	75.17	342.32	92.69	308.91	201.01	416.26	242.56	818.2	740.59	514.35	182.08	391.91	305.66	189.47
Arg2	75.39	107.39	92.65	80.64	82.63	84.64	138.44	159.42	85.28	82.57	64.75	69.64	101.89	108.62	90.57	178.92	67.42	956.08	119.35	78.18	83.29	132.48	287.06	119.61	53.11	95.78	112.15	110.29	133.69	87.47	330.46	190.71	66.95	2948.19	267.73	69.5	54.26	167.73	72.18	132.6	75.98	301.59	93.72	62.13	34.64	109.39	93.42	50.38	103.83
Arglu1	1956.43	1846.71	2114.68	2241.87	2061.82	1822.33	2221.81	2049.67	1929.59	1849.86	2144.56	2165.4	1991.14	1865.7	1657.07	2325.96	1877.64	2219.11	1783.47	1892.49	2281.2	1838.84	2556.45	1891.11	2235.17	1676.86	1817.12	2049.29	2122.88	1954.55	1905.87	2138.83	1609.7	1048.72	1592.52	1666.47	1584.33	2304.11	1631.9	2096.36	1592.29	1664.65	1738.74	1497.18	1385.44	1623.3	1877.82	1671.63	1486.86
Arhgap1	1132.58	1302.09	1055.53	1034.33	959.81	1006.17	894.8	774.32	668.32	795.18	752.04	691.86	792.66	797.08	795.87	890.99	788.74	764.03	869.04	1017.05	1102.98	789.59	1388.98	1026.56	1114.27	1028.68	1095.48	931.37	892.2	1050.41	1024.35	1061.41	1007.92	1110.41	1101.25	924.71	1000.84	1069.95	1118.01	983.99	1287.32	1161.28	1062.36	1190.24	1170.12	1031.54	1126.11	1407.4	1246.01
Arhgap10	633.6	602.15	614.06	638.12	592.8	607.15	1053.5	1305.13	1308.87	1110.7	1234.14	1194.95	1009.38	1557.41	1419.5	1279.55	1758.5	1343.55	1436.35	722.04	706.66	782.52	758.35	1059.87	709.34	701.97	880.24	827.89	893.15	752.14	1057.31	669.56	896.34	1438.95	909.29	685.02	814.61	1014.34	671.24	596.71	636.7	847.89	710.91	772.58	644.23	748.14	756.09	726.65	647.62
Arhgap11a	174.1	149.58	139.89	212.04	158.53	164.96	69.22	38.54	48.59	50.13	29.88	51.32	86.35	70.28	63.85	57.83	65.57	34.39	47.91	158.57	107.48	113.05	184.22	142.33	122.33	94.47	125.75	87.15	101.45	183.55	97.2	153.82	111.58	43.04	194.49	102.12	297.44	138.6	223.02	170.49	247.19	240.41	226.9	164.23	405.24	196.03	247.41	616.93	603.74
Arhgap12	689.24	726.79	817.53	718.75	790.72	715.11	1237.53	1347.17	1545.86	1169.68	1283.95	1265.51	999.02	583.03	671.14	811.47	932.82	514.94	1080.84	765.55	1034.47	618.25	991.16	1229.45	1045.04	670.48	882.5	706.7	893.15	863.27	1892.35	921.51	804.11	826.35	983.8	785.72	775.75	1312.72	933.96	629.33	703.05	696.55	863.21	785.5	705.42	827.43	869.94	632.6	666.89
Arhgap15	87.95	99.72	78.12	75.66	83.59	108.82	118.18	192.7	202.28	142.52	144.43	76.98	175.28	110.22	121.76	117.47	108.98	130.83	78.16	180.69	202.86	60.06	544.74	292.98	91.04	97.1	135.94	44.93	75.85	176.38	95.5	117.63	83.31	40.17	60.62	126.23	143.36	82.98	83.72	116.82	126.27	96.59	85.09	96.57	127.58	157.12	93.42	222.81	217.3
Arhgap17	1071.55	893.63	919.27	1015.41	891.6	1089.08	1095.71	1338.41	1315.81	1259.12	1382.56	1078.57	1090.55	1086.2	1107.69	1019.3	917.12	1255.48	1049.74	998.61	1150.01	1036.89	1269.18	1143.9	1031.76	1264.86	1160.06	1026.69	1394.71	1243.28	1187.47	1144.93	1275.71	1144.84	1059.57	1185.67	1402.11	1009.04	1131.72	1270.24	1237.02	1282.56	1204.17	1394.46	1343.88	1178.38	1185.96	1527.2	1452.61
Arhgap18	886.68	966.5	808.45	1258.32	1209.61	981.12	577.4	628.91	637.58	561.25	696.26	642.38	513.76	549.49	454.36	619.9	460.87	644.1	488.31	1092.27	691.88	784.29	551.52	511.77	812.7	536.65	748.83	709.42	879.87	988.03	720.93	654.94	835.35	568.12	952.23	816.92	1225.26	878.39	1084.81	1061.86	1071.16	1059.32	1125.87	692	1052.36	1075.59	975.77	1336.86	1258.85
Arhgap19	145.39	205.19	196.21	251.86	240.19	228.01	175.58	138.4	185.42	158.25	297.83	203.44	60.44	76.67	133.63	63.25	154.24	75.48	110.94	139.39	145.09	111.28	90.41	97.66	114.75	173.2	103.09	191.99	89.13	68.12	104.8	80.04	96.7	45.91	84.61	131.9	161.45	102.4	116.2	138.92	130.55	94.45	120.85	89.81	139.12	138.76	201.43	249.68	267.61
Arhgap20	394.88	467.91	423.3	468.88	460.21	518.2	541.95	823.37	966.78	604.5	678.33	721.19	391.15	487.19	354.88	357.84	371.28	458.75	784.99	1020	518.58	607.65	437.38	468.61	678.04	893.54	1028.64	679.47	1028.73	668.25	845.18	617.36	1212.48	546.6	684.49	520.5	591.53	716.83	853.84	859.8	574.64	774.9	776.88	987.25	1104.89	734.93	672.89	669.55	768.59
Arhgap21	1245.65	1284.84	1300.79	1300.13	1367.18	1266.99	1215.58	1497.83	1422.9	1514.68	1522.01	1511.1	999.02	988.76	1057.2	797.01	918.04	1259.68	920.31	887.98	1008.94	1013.92	740.26	640.46	1030.82	981.45	880.24	1153.32	1030.63	916.33	1165.5	867.23	1012.39	817.75	1122.72	1154.47	986.77	955.19	993.87	797.71	902.08	771.68	802.16	816.25	809.91	748.14	829.8	859.89	915.24
Arhgap22	59.23	63.28	74.49	46.79	83.59	64.77	84.42	129.64	244.92	116.97	132.48	208.02	311.71	666.09	534.54	637.97	891.26	684.35	431.16	299.43	423.19	134.25	482.58	401.24	321.48	461.86	507.53	197.44	224.71	927.8	245.1	679.3	358.54	358.66	303.1	137.57	298.78	258.66	247.56	320.98	355.27	388.52	511.76	460.72	667.32	237.14	252.52	491.52	324.35
Arhgap23	310.52	262.72	272.51	306.61	259.41	299.69	538.57	516.8	1157.16	921	1122.58	735.85	626.87	723.6	720.14	455.43	682.53	1400.57	648	421.13	431.25	423.94	447.55	461.04	428.64	611.44	534.71	409.86	457	709.83	429.35	661.9	522.19	631.24	481.16	452.43	566.74	420.21	588.24	451.48	429.11	573.13	469.83	664.32	599.78	432.44	496.28	463.53	450.66
Arhgap24	314.11	345.18	221.64	338.47	427.54	323.87	261.69	229.49	239.96	259.49	303.8	394.96	205.5	274.74	283.6	238.56	293.7	268.37	243.73	339.26	314.37	243.77	222.64	299.03	305.36	253.23	318.34	375.82	295.82	228.72	288.2	327.82	262.58	317.06	484.95	222.67	370.46	337.23	314.69	222.05	308.19	331.64	279.31	306.33	357.91	267.98	191.94	316.86	327.56
Arhgap25	95.13	149.58	127.17	110.5	120.1	141.64	197.53	362.63	376.8	357.78	313.77	282.24	588.02	614.98	393.48	661.46	435.93	1128.85	309.29	400.48	479.62	148.38	985.51	537.51	238.97	406.75	430.49	170.21	244.62	714.85	231.58	733.59	354.82	182.2	248.79	180.12	378.5	241	355.11	485.15	463.35	653.62	518.54	447.8	663.28	367.1	302.14	541.91	397.14
Arhgap26	62.82	74.79	76.3	31.86	70.14	80.32	140.13	183.94	334.16	236.88	273.92	276.75	167.51	150.15	194.51	169.88	201.34	311.98	174.82	81.13	182.71	70.66	276.89	171.85	70.18	106.28	198.25	64	126.1	286.8	114.1	137.11	130.92	149.2	121.24	66.66	119.91	65.33	108.26	75.77	92.03	81.57	91.87	123.64	139.7	74.15	92.69	109.73	101.69
Arhgap27	278.21	230.12	236.18	247.88	203.68	265.14	288.7	369.64	236.99	292.91	259.98	200.69	468.86	400.93	314.78	442.78	371.28	290.18	291.64	362.86	620.68	379.78	893.97	547.35	398.29	507.78	487.13	236.93	291.08	714.13	404.84	453.8	297.54	632.68	425.6	453.85	448.17	349.59	435.94	526.2	411.98	560.25	520.39	565.29	567.45	445.65	421.84	510.56	433.53
Arhgap28	134.62	145.74	119.9	136.38	144.12	135.59	440.65	611.4	651.46	508.17	830.73	384.88	123.47	194.88	286.57	139.16	181.95	458.75	163.05	120.95	115.54	136.01	142.4	144.6	124.23	150.89	157.47	110.29	136.53	131.93	174.11	82.82	160.67	351.49	195.75	218.41	196.95	104.17	159.51	141.02	128.41	182.46	102.97	174.08	144.32	174.74	146.69	147.79	116.68
Arhgap29	1690.79	1729.73	1891.23	2010.91	2346.21	2001.97	1652.85	1562.65	1725.33	1784	1875.62	1703.54	1906.52	1707.56	1720.92	1556.06	1654.13	2370.07	1669.16	2151.36	1702.17	1746.99	1396.89	1302.13	2128.96	1491.85	1565.62	1676.2	1831.81	1702.88	1649.78	1454.66	1733.92	1111.85	1833.73	1589.88	1775.92	1751.48	2055.58	1496.5	1707.86	1530.49	1749.22	1339.71	1404.49	1762.06	1820.17	1521.6	1310.24
Arhgap30	84.36	84.38	90.84	90.59	62.45	139.05	162.08	388.91	498.76	349.92	378.51	294.16	688.18	659.7	487.03	513.27	477.49	1177.49	388.29	651.23	795.33	146.61	1855.74	1057.6	331.91	481.54	632.14	187.91	371.67	1289.17	319.48	833.82	438.87	344.31	298.04	313.44	701.39	231.29	436.67	675.64	781.16	733.05	543.2	646.48	1123.36	410.41	380.24	881.16	821.04
Arhgap31	1177.45	1123.75	1131.83	1065.19	979.99	1165.08	2355.18	2007.62	2742.68	3010.69	3113.74	2804.11	2162.1	1570.19	1946.62	1239.79	2310.8	1534.76	1301.04	874.7	1338.09	1054.55	1188.94	1205.22	1264.1	1157.27	976.53	1100.22	1229.74	1487.06	1450.32	1190.87	1280.17	1843.51	1164.39	1290.62	1157.6	952.54	1027.79	962.94	950.24	905.84	1069.76	1147.8	951.34	1135.06	969.93	947.22	802.84
Arhgap32	542.06	613.65	530.49	655.04	750.36	673.66	644.93	499.28	416.46	420.69	492.06	414.2	375.61	333.85	365.27	285.55	314.02	312.82	345.43	542.08	386.92	572.32	256.55	331.59	451.4	394.94	423.69	524.24	554.66	290.39	468.23	373.76	499.13	552.34	415.49	485.05	523.2	572.94	495.85	413.59	571.43	310.18	401.39	327.85	373.49	546.24	658.3	637.08	608.02
Arhgap33	59.23	86.29	65.4	67.69	82.63	42.32	47.27	28.03	41.65	31.45	17.93	67.81	32.81	41.53	17.82	56.03	13.85	33.55	45.39	37.61	68.52	44.16	46.34	30.28	38.88	51.17	55.51	104.85	50.25	23.66	60.85	55.68	41.66	28.69	74.51	41.13	37.51	68.86	70.01	45.25	26.75	72.98	68.44	38.14	80.24	41.11	44.52	77.26	109.19
Arhgap35	861.55	809.25	632.23	857.13	774.38	943.98	911.68	840.89	1214.67	1397.71	990.1	1294.84	1214.89	1635.68	1636.29	1107.86	1513.75	1868.55	1225.4	1018.52	1315.25	1058.08	1343.77	1214.31	1299.19	1860.55	1689.11	1043.03	1201.29	1598.2	1377.64	1445.61	1495.89	1801.91	1500.32	1223.97	1391.39	1284.48	1345.36	1145	1020.86	1412.43	1463.75	1886.55	1965.02	983.82	1426.8	1218.18	1250.29
Arhgap36	35.9	26.85	16.35	32.85	7.69	16.41	1.69	15.77	7.93	7.86	4.98	10.08	5.18	4.79	2.97	5.42	1.85	0.84	6.72	32.45	9.4	22.96	3.39	8.33	27.5	5.25	10.2	6.81	2.84	7.17	17.75	7.66	8.93	11.48	8.84	8.51	9.38	7.95	12.99	4.21	9.63	5.37	3.7	1.23	6.35	19.82	22.62	25.75	3.21
Arhgap39	174.1	228.2	159.87	200.1	220.02	165.82	160.39	206.72	189.39	99.28	209.18	197.02	133.84	119.8	166.3	95.79	145.93	152.64	103.38	147.5	139.72	157.21	169.53	156.71	128.02	195.5	184.66	198.8	159.29	177.1	171.57	158.69	179.27	209.46	195.75	199.98	235.14	180.09	182.61	205.22	178.7	218.95	204.7	209.75	292.68	205.57	151.07	242.96	267.61
Arhgap4	123.85	166.84	181.67	141.36	162.37	159.78	135.06	190.95	183.44	185.77	163.36	157.62	309.98	252.38	149.97	229.52	208.73	338.82	226.93	280.26	353.33	178.41	951.6	543.56	256.04	246.67	340.99	186.55	214.28	465.33	139.45	472.59	265.56	143.46	189.43	241.11	352.37	246.3	314.69	693.53	504.01	574.2	517.92	439.19	717.54	328.18	368.56	691.94	559.85
Arhgap42	154.36	126.57	89.02	93.58	106.65	106.23	118.18	115.62	132.87	142.52	180.29	110.88	84.62	87.85	144.03	74.1	124.68	118.25	111.78	177.01	153.15	162.51	123.19	121.13	116.64	119.4	114.42	137.53	174.46	91.06	125.93	91.18	135.38	100.42	152.81	129.06	172.84	120.94	127.75	85.24	105.94	116.99	139.35	125.48	133.93	111.6	99.99	135.48	141.3
Arhgap44	332.05	354.77	301.58	263.81	263.25	343.74	444.02	481.76	499.75	492.44	436.28	387.63	183.92	241.2	369.72	245.79	292.78	229.79	421.91	239.7	161.22	321.49	132.23	301.31	240.87	226.99	217.51	216.5	263.58	126.19	242.57	154.51	320.6	286.93	265.21	336.13	251.88	208.34	251.89	178.91	214.02	180.31	120.23	171.62	195.69	314.97	246.68	253.04	270.82
Arhgap45	253.08	176.43	279.78	234.94	159.49	263.42	487.92	856.65	831.93	811.89	695.26	571.82	1448.02	1781.04	847.84	1512.69	1033.49	2823.79	955.61	1073.1	1432.13	277.33	3996.29	2212.1	581.32	684.91	990.13	366.28	444.68	1806.13	480.9	1802.66	680.63	563.81	495.06	364.49	799.87	592.36	838.69	1766.97	1161.05	1445.7	1340.43	1136.73	1756.05	644.62	688.22	1307.75	1170.01
Arhgap5	692.83	659.68	683.09	600.29	773.42	709.07	678.7	812.86	1119.48	1094.97	1093.7	987.85	778.84	806.66	977.02	424.71	985.46	1088.59	1040.5	902.73	654.27	786.06	673.58	635.17	839.26	1011.63	883.64	797.93	1198.45	856.82	1214.52	585.34	1205.04	157.81	954.75	794.23	980.07	771.57	874.78	518.83	705.19	729.83	540.74	930.66	899.38	671.05	775.07	553.11	545.93
Arhgap6	179.49	134.24	127.17	135.39	146.04	207.28	209.35	208.47	203.27	237.87	210.17	177.78	120.88	97.44	135.12	99.4	81.28	202.96	115.98	97.35	61.8	171.34	65.55	101.44	81.55	102.34	75.9	99.4	131.79	55.93	127.62	71.69	152.49	64.56	109.87	151.75	93.79	92.69	127.03	92.61	131.62	85.86	83.85	71.97	47.34	111.6	95.61	122.04	160.57
Arhgap8	14.36	9.59	5.45	14.93	23.06	24.18	37.14	54.31	75.36	57.01	64.75	48.57	119.16	73.48	114.33	61.45	50.8	90.58	21.01	28.03	61.8	12.36	186.48	75.71	18.02	32.8	26.06	19.06	9.48	43.74	21.97	48.72	10.41	51.65	18.94	31.2	17.42	8.83	7.94	13.68	13.91	36.49	16.65	32.6	11.55	12.48	10.95	29.11	27.83
Arhgap9	150.77	97.8	110.82	104.53	109.53	133.87	238.05	432.71	479.92	390.22	330.7	358.3	583.7	782.7	357.84	614.47	448.86	1270.58	443.77	602.56	627.4	132.48	1420.63	777.49	333.81	392.32	610.62	167.48	251.26	1030.33	287.36	911.07	403.17	311.32	274.05	187.21	515.83	306.33	477.08	626.17	672.02	819.98	641.85	544.37	974.43	401.6	341.56	766.96	679.74
Arhgdia	4442.36	3810.4	3876.92	3881.46	4077.52	4188.76	4028.29	4514.52	4697.07	4961.79	4760.26	4600.2	6739.3	8440.38	7427.13	7984.54	7629.71	9149.02	5865.61	7279.36	7821.65	5815.04	8471.77	8263.96	5981.01	8814.66	8778.6	5407.13	5642.38	11113.5	5720.99	9837.37	6961.73	10547.5	7673.38	6854.49	7398.44	6216.68	8037.54	9124.24	9967.88	10257.3	10110.6	11478.6	10906.9	8656.12	8868.76	11655.5	10428.4
Arhgdib	895.65	772.82	893.84	989.53	685.99	887.84	678.7	1044.1	952.9	991.77	833.72	775.25	1794.27	1292.25	1091.35	1700.65	1218.2	2107.57	1056.46	2026.72	2097.15	863.78	4708.3	3106.18	1083.92	1566.64	1684.58	913.67	1186.12	2916.05	1072.53	2207.74	1368.69	1365.78	1198.49	1180	1552.84	1061.13	1362.69	2004.81	2100.58	2025.27	1970.57	2006.49	2302.72	1314.2	1307.83	2886.45	2673.99
Arhgef1	1762.58	1902.32	1849.44	1515.15	1603.53	1500.18	1649.47	1723.82	1453.64	1611.01	1371.6	1270.1	2174.19	1929.59	1404.65	2282.59	1454.64	2069.83	1722.11	1577.56	2398.08	1612.74	4548.94	2720.84	1851.11	1907.79	2018.77	1825.98	1640.28	2225.58	1760.5	2365.03	1634.99	2265.3	1736.49	1777.09	1627.2	2003.96	1854.21	2723.59	1846.97	1905.06	2199.94	1992.96	2407.79	1618.89	1791.7	2478.9	2143.05
Arhgef10	787.96	795.83	784.83	852.15	827.23	798.89	464.28	413.44	352.01	326.33	442.26	503.09	310.85	263.56	338.54	276.51	362.04	249.92	335.35	553.88	480.96	662.41	279.15	303.58	501.66	547.14	541.51	694.44	626.72	458.16	562.04	447.53	592.85	454.78	622.61	789.98	821.97	593.24	739.81	663.01	663.46	580.64	656.65	464.41	473.94	634.34	661.95	812.86	689.37
Arhgef10l	938.73	843.77	964.69	764.55	786.87	824.8	1149.73	1229.8	1737.23	1423.27	1308.85	1282.01	1000.75	1319.41	1484.83	1348.23	1274.54	1434.96	1222.88	1115.87	922.96	992.73	810.33	783.55	954	1217.63	1145.33	1169.66	988.91	951.46	827.43	977.89	1116.52	1202.23	962.33	940.31	795.85	884.57	770.12	951.36	1017.65	896.18	748.52	811.33	909.2	827.43	871.4	1123.01	1054.4
Arhgef11	1028.47	1033.62	973.77	963.65	954.05	912.89	830.65	760.3	754.58	778.47	721.16	757.84	653.64	610.19	666.69	509.65	703.77	451.2	740.45	670.41	726.81	892.04	684.88	634.41	775.72	766.26	842.85	856.48	856.17	634.55	925.47	668.86	908.25	767.53	875.19	896.35	837.38	819.24	819.92	730.36	714.82	705.14	776.27	751.05	826.07	922.88	885.27	921.47	1006.23
Arhgef12	969.24	995.27	1082.78	931.79	1130.83	900.8	1112.59	1333.16	1609.32	1794.81	1613.65	1785.1	1485.15	1375.32	1879.8	1024.73	1420.47	1892.87	1453.16	971.32	1167.47	1043.95	1091.75	1025.8	1308.67	1380.33	1081.89	1398.42	1326.45	954.33	1421.58	1064.2	1343.4	1281.13	1140.4	1164.4	1097.31	1039.06	1112.96	928.21	848.58	989.56	878	1036.46	996.94	918.47	1004.96	808.38	898.11
Arhgef15	818.47	887.88	772.11	830.25	945.4	817.89	658.44	280.3	368.86	403	294.84	292.32	612.19	527.12	409.81	556.64	420.23	717.06	605.98	845.2	572.32	975.06	443.03	308.12	926.5	564.2	617.41	935.46	863.75	482.54	516.4	645.89	865.85	682.89	801.94	829.69	756.99	712.42	939.73	665.11	600.32	667.58	607.33	501.93	507.42	552.85	708.65	558.7	525.59
Arhgef16	50.26	63.28	43.6	63.71	47.08	79.46	21.95	63.07	9.92	18.68	24.9	51.32	59.58	62.3	66.82	57.83	38.79	115.74	125.23	69.33	92.7	70.66	66.68	51.48	73.02	114.15	54.38	76.25	65.42	59.51	50.71	74.47	55.79	51.65	56.83	46.8	46.22	60.03	78.67	61.04	47.08	88.01	81.39	56.59	89.48	49.19	51.09	71.66	67.44
Arhgef17	617.44	682.69	592.26	528.61	731.15	657.25	626.36	546.58	732.77	670.35	744.07	815.57	674.36	961.6	978.5	495.19	937.44	901.57	950.57	632.06	824.89	642.98	493.89	618.51	586.06	1061.49	945.95	701.25	823.93	606.58	749.67	670.95	1054.04	642.72	825.94	734.66	835.37	505.84	813.43	641.96	588.55	684.75	746.06	851.93	1245.17	614.52	734.2	762.48	841.38
Arhgef18	378.72	347.1	394.23	446.98	353.56	391.24	297.14	487.01	383.74	439.37	338.67	347.31	495.63	402.53	405.36	421.1	363.89	404.24	409.31	514.79	650.24	406.28	1261.27	953.88	468.47	513.03	447.48	434.37	420.03	513.37	382.86	453.1	481.27	542.29	366.24	360.24	366.44	451.99	389.75	551.45	455.86	451.85	459.35	484.71	453.73	462.54	419.65	433.3	406.77
Arhgef19	21.54	23.01	14.53	24.89	19.22	4.32	6.75	8.76	5.95	2.95	5.98	11	5.18	11.18	16.33	3.61	2.77	12.58	10.93	4.43	9.4	17.66	14.69	5.3	14.22	5.25	11.33	28.59	1.9	5.74	11.83	8.35	4.46	8.61	13.89	12.76	9.38	4.41	9.38	10.52	13.91	13.95	11.71	14.76	12.7	0.73	12.41	32.47	37.47
Arhgef2	1561.56	1593.58	1473.38	1607.74	1621.79	1508.82	891.42	704.24	608.82	690.01	618.57	717.52	1064.65	1252.32	853.78	1004.85	936.51	1097.82	1064.87	1549.54	1691.42	1404.3	1711.08	1299.86	1581.79	1667.67	1703.83	1526.41	1727.51	1899.34	1380.17	1735.84	1774.84	1953.98	1831.2	1494.85	1897.84	1694.98	1888.85	2015.33	1746.39	1923.31	1889.19	1634.97	2223.06	1572.64	1788.79	1995.21	1932.17
Arhgef25	463.08	521.6	574.09	558.48	615.86	500.06	268.44	176.94	154.68	126.8	203.2	159.45	208.09	218.84	155.91	182.53	139.46	93.09	254.66	476.44	454.09	484	244.12	257.4	455.19	394.94	405.57	476.58	415.29	324.09	414.14	423.87	474.58	421.78	578.41	511.99	527.22	529.68	644.53	550.4	555.38	590.3	615.34	420.12	458.93	498.52	583.85	694.18	642.27
Arhgef26	145.39	126.57	125.35	113.49	157.57	138.19	77.66	96.35	77.34	70.77	83.67	85.22	34.54	39.93	65.33	52.41	52.64	42.77	60.51	59	48.36	81.26	40.69	23.47	71.12	64.29	60.04	88.51	117.57	43.74	47.33	61.94	121.25	53.08	99.77	148.92	160.11	94.46	125.59	135.76	180.85	90.15	78.31	54.74	81.39	200.43	170.05	72.78	104.9
Arhgef28	179.49	191.77	218.01	223.99	253.64	247.87	124.93	99.86	128.9	92.39	178.3	146.62	133.84	185.29	138.09	122.89	204.11	63.74	165.57	202.82	218.98	189.01	134.49	118.1	267.42	199.44	154.07	290.03	202.9	152.72	172.42	181.66	195.63	136.29	185.65	174.45	191.59	156.26	175.39	174.7	195.83	160.99	199.15	140.25	172.03	177.67	164.94	181.38	188.4
Arhgef3	1066.17	1033.62	1059.16	1073.15	1075.11	1032.94	752.98	770.81	672.28	749.97	962.21	812.83	856.55	710.82	596.9	735.56	726.86	1070.14	726.16	1003.03	1139.26	582.92	1450.01	1015.2	906.59	780.7	816.8	931.37	983.22	1009.54	867.99	828.94	973.7	582.46	765.32	730.41	746.27	828.95	796.83	821.92	779.02	830.71	929.8	584.97	625.76	748.88	607.94	861.01	708.64
Arhgef33	12.56	5.75	10.9	1.99	0.96	8.64	6.75	10.51	11.9	3.93	5.98	8.25	7.77	6.39	11.88	16.27	12.93	13.42	5.88	8.11	9.4	15.9	14.69	14.38	11.38	2.62	5.66	12.25	10.43	20.08	7.61	18.79	13.39	4.3	5.05	7.09	3.35	10.59	4.33	15.79	8.56	7.51	15.41	11.69	8.08	4.41	2.92	14.56	13.92
Arhgef37	619.24	726.79	681.28	729.7	835.87	653.79	916.75	875.93	1920.67	1050.74	869.58	972.27	762.44	632.55	657.78	755.44	877.4	1600.18	761.46	809.06	873.25	835.51	731.22	866.07	1170.22	712.47	917.62	806.1	993.65	729.19	1384.4	888.8	809.31	1253.88	876.45	713.39	659.19	1136.16	681.34	651.43	507.22	618.21	775.03	650.17	587.66	667.38	726.9	497.12	518.1
Arhgef39	396.67	350.93	267.06	432.05	430.43	349.78	266.75	197.96	206.25	168.08	238.06	260.25	307.39	177.31	166.3	240.37	200.42	180.31	260.54	269.2	216.3	240.23	158.22	236.2	260.79	194.19	189.19	270.97	339.43	235.89	253.55	226.9	256.63	162.11	204.59	258.12	281.36	345.18	297.37	223.11	236.49	214.65	256.5	164.85	185.3	280.46	316.74	328.06	319
Arhgef4	10.77	11.51	16.35	11.95	7.69	4.32	15.19	12.26	12.89	1.97	17.93	0	7.77	12.78	7.42	16.27	7.39	10.06	5.88	0.74	1.34	8.83	23.73	3.03	13.28	6.56	2.27	13.62	3.79	3.59	7.61	6.26	5.95	2.87	7.58	8.51	3.35	6.18	0.72	12.63	9.63	7.51	5.55	2.46	4.62	11.01	5.11	5.6	10.7
Arhgef40	895.65	899.38	915.64	967.63	988.64	818.75	601.04	406.43	413.48	403.98	447.24	381.21	221.91	215.64	286.57	196.99	245.67	155.99	489.15	671.88	507.83	900.87	265.59	324.77	581.32	663.92	599.29	772.06	734.81	374.99	755.59	445.44	896.34	654.2	842.35	877.91	745.61	897.81	703	632.49	705.19	782.42	610.41	521.61	598.05	662.98	660.49	876.68	789.99
Arhgef5	84.36	107.39	101.74	103.53	135.47	107.96	65.84	52.56	43.63	68.8	47.81	49.48	73.39	71.88	62.36	66.87	73.89	98.96	55.47	103.25	98.07	72.42	76.85	43.15	149.83	114.15	79.3	129.36	121.36	100.38	101.42	76.56	111.58	86.08	133.87	107.79	123.93	107.7	142.91	97.87	95.24	134.16	112.22	123.64	131.62	89.57	98.53	95.17	100.62
Arhgef6	786.16	878.29	830.25	737.67	846.44	768.66	579.09	578.11	616.76	719.5	704.23	867.81	423.1	313.08	340.03	290.97	406.38	184.51	496.71	614.36	373.48	635.91	636.29	517.82	593.64	442.18	395.37	565.09	673.18	283.22	527.39	297.2	721.54	243.89	635.24	631.13	618.99	485.54	463.37	463.05	603.53	326.27	393.99	306.94	604.98	567.53	477.3	659.47	667.96
Arhgef7	2557.72	2441.19	2587.04	2354.36	2528.75	2445.02	2400.77	2559.45	3238.47	3413.69	3010.15	3067.11	2409.92	2504.64	2889.48	2410.91	2625.74	3050.23	2839.93	2213.31	2099.83	2684.95	2013.97	2144.72	2577.52	2624.19	2240.81	2385.62	2475.59	2280.79	2194.07	2107.51	2503.07	3295.37	2326.26	2606.78	2242.17	2028.68	2119.82	2061.64	2127.34	1891.11	2198.09	2276.53	2290.02	2375.84	2334.69	2205.7	1977.13
Arhgef9	389.49	343.26	408.77	354.4	479.43	312.65	239.74	224.24	246.9	237.87	229.1	326.23	148.52	137.37	178.18	135.55	177.33	83.03	163.89	225.68	151.81	203.14	131.1	136.27	172.59	128.59	149.54	198.8	185.84	105.4	187.63	101.62	181.5	83.21	215.96	234.01	220.4	150.96	160.95	144.18	184.06	92.3	98.04	92.88	102.18	228.33	153.26	157.87	148.79
Arid1a	1559.76	1626.18	1656.87	1656.52	1807.21	1585.68	1909.47	1804.41	2422.41	2361.96	2053.92	2274.44	1941.92	1964.74	2013.43	1509.08	2144.56	2657.74	2214.63	1699.25	1733.07	1791.15	2468.3	1978.17	1996.2	1973.39	1870.37	1651.69	1785.35	1738.73	1895.73	1790.83	1983.11	1674.23	1766.8	1825.31	1986.94	1678.2	1921.33	2015.33	1711.07	1870.71	1845.41	1904.39	2325.24	1588.79	1898.26	1948.18	1988.9
Arid1b	1082.32	1020.2	1177.25	1222.48	1249.01	1318.81	1327.01	1555.64	1959.34	1892.12	1714.25	1682.47	1280.51	1249.12	1311.11	1263.29	1372.44	1585.92	1302.72	1115.14	1072.08	1324.81	1170.86	1278.66	1444.28	1073.29	975.4	1172.38	1177.59	1089.13	1334.53	1066.98	1287.61	1054.46	1006.53	1069.37	1048.4	1124.69	1078.31	948.2	890.31	868.28	929.18	1023.55	1040.24	1093.21	1058.24	889	913.1
Arid2	525.9	563.79	615.87	500.74	623.54	514.74	568.96	658.7	747.64	749.97	737.1	769.76	558.66	576.64	708.27	314.47	597.56	774.09	638.75	486.03	487.68	589.98	639.68	451.2	554.76	607.5	564.17	541.94	606.81	491.15	637.26	478.16	643.43	430.39	592.3	514.83	578.8	473.18	568.75	398.86	458	480.83	410.64	634.8	570.92	423.63	488.25	412.03	478.49
Arid3a	140	70.95	96.29	81.63	144.12	97.59	178.96	189.2	359.94	231.97	296.83	170.45	289.26	314.68	231.63	263.86	238.28	725.45	217.68	204.29	270.04	121.88	349.22	236.2	156.47	276.85	263.96	167.48	227.55	410.84	210.45	288.84	288.62	232.41	217.22	150.34	265.28	197.75	228.08	217.85	291.06	442.19	215.18	327.85	483.17	194.56	235.73	315.74	322.21
Arid3b	288.98	249.3	272.51	230.96	217.13	177.91	184.03	197.96	260.78	202.48	166.35	206.18	215	190.08	198.97	263.86	205.04	380.75	268.11	216.09	169.28	294.99	291.58	200.62	240.87	213.87	233.37	239.65	252.21	184.27	293.28	215.76	267.04	385.92	237.43	171.61	161.45	331.05	264.89	188.38	185.13	203.92	144.9	168.54	153.55	187.95	204.35	127.64	191.61
Arid4a	495.39	513.93	497.79	485.81	506.33	457.74	531.82	499.28	600.89	555.35	496.05	472.85	457.63	469.62	518.21	515.07	529.21	728.8	447.13	572.32	659.64	466.33	830.68	650.31	564.25	473.67	544.91	495.64	602.07	597.26	640.64	492.08	540.04	130.55	455.91	421.23	543.96	550.87	538.43	485.15	529.69	421.8	443.93	427.5	491.26	549.91	458.33	573.26	500.97
Arid4b	28.72	59.45	21.8	10.95	18.25	19.86	28.7	50.8	26.77	32.44	31.87	9.16	16.41	23.96	43.06	14.46	16.62	32.71	18.49	50.89	56.43	19.43	48.6	60.56	18.02	48.55	37.38	31.32	18.96	15.06	26.2	38.98	29.75	7.17	63.14	18.44	34.17	21.19	7.22	46.31	19.26	32.2	3.08	13.53	39.83	14.68	11.68	21.27	23.55
Arid5a	348.21	358.6	343.36	231.95	294	313.51	1808.17	3939.91	3652.94	3397.96	3528.11	3817.62	2135.34	2479.08	1899.1	2206.68	1733.56	4007.99	1410.3	681.47	1469.75	544.06	1620.67	1548.17	999.52	1085.1	1252.95	630.45	542.34	1238.98	929.69	1269.52	586.16	1869.34	881.5	509.16	433.43	718.6	948.4	829.28	542.54	526.98	754.07	952.19	821.45	582.95	615.97	585.58	526.66
Arid5b	186.67	241.63	268.88	184.17	221.94	224.55	474.41	639.43	1647	1251.26	1424.39	1316.83	328.11	345.03	582.05	253.02	423	914.99	345.43	219.78	300.94	199.6	499.54	336.89	213.37	287.35	301.34	238.29	310.04	268.16	269.61	223.42	331.02	467.69	333.41	184.37	230.45	208.34	274.99	182.06	195.83	129.87	188.67	225.75	294.41	252.56	230.62	199.3	253.7
Arih1	2277.72	2063.41	2307.26	2676.91	2676.71	2487.34	2829.6	3020.19	4663.35	4339.6	4325.97	3667.33	3859.67	3344.84	3571.02	3571.18	3625.98	5136.84	3978.76	2956.73	2314.79	3047.07	2419.7	2689.04	3278.32	3209.39	2816.31	2622.55	3256.86	3101.04	3109.4	2908.62	3315.36	1909.51	2460.13	2745.77	3056.11	2762.28	2970.05	2452.07	2373.46	2170.16	2479.25	3038.65	2725.86	3030.74	3286.37	1967.22	2287.56
Arih2	2019.25	1917.66	2018.4	1980.05	1757.25	2179.02	2915.7	3519.47	3497.27	3255.44	3252.2	2965.39	2185.42	2384.84	2791.49	2441.63	2620.2	2956.3	2992.9	1958.13	1585.29	2550.7	1874.96	1999.37	2449.49	2164.96	2001.78	2298.47	2356.13	1948.1	2696.11	1935.6	2218.92	2840.59	2057.26	2086.27	1938.71	2141.67	1929.99	1594.37	1720.7	1748.36	1576.58	2075.39	1807.43	2008.75	2069.04	1488.01	1619.6
Arl1	1331.81	1231.14	1427.96	1202.57	1293.2	1459.59	1497.52	1243.81	1571.64	1504.85	1560.86	1381.89	1279.65	1400.87	1587.29	1230.75	1418.62	1517.15	1378.36	1435.96	1164.78	1490.85	1110.96	1291.53	1150.3	1363.27	1421.75	1308.55	1400.4	1367.32	1326.08	1308.49	1514.49	1160.62	1884.25	1718.94	1683.47	1263.29	1720.68	1414.41	1738.89	1784.85	1394.08	1838.57	1950.59	1579.25	1532.62	1539.51	1645.29
Arl10	32.31	72.87	70.85	51.77	38.43	76.87	52.34	59.56	68.42	25.56	41.84	47.65	35.4	67.09	72.76	52.41	43.41	32.71	42.86	39.09	90.01	70.66	79.11	39.37	46.47	115.46	83.83	50.38	72.06	60.23	49.87	72.38	78.1	83.21	55.57	83.68	81.73	24.72	60.63	81.03	86.68	50.44	58.57	59.67	76.2	65.34	68.6	80.61	82.42
Arl11	84.36	118.9	96.29	77.65	73.98	70.82	81.04	196.21	127.91	73.72	87.66	81.56	130.38	118.2	147	175.31	99.75	162.7	105.9	223.47	167.93	109.52	216.99	184.72	99.57	192.88	359.12	78.98	156.44	640.28	254.4	505.3	263.32	380.18	294.26	160.26	600.24	264.84	323.35	527.25	740.5	750.22	556.15	546.83	1071.41	475.02	354.69	1108.45	1062.96
Arl13a	3.59	1.92	1.82	0	0	0.86	6.75	0	0	0	0	0	0	0	0	1.81	0.92	0	0	0.74	5.37	0	3.39	3.79	3.79	0	1.13	1.36	3.79	0	0	1.39	2.23	4.3	1.26	1.42	2.68	0	2.17	6.31	6.42	3.22	4.93	0	5.77	0.73	1.46	5.6	11.77
Arl13b	280	326	283.41	422.09	339.15	336.83	226.23	178.69	162.62	197.57	208.18	195.19	199.46	153.35	157.39	130.12	133.92	166.06	156.33	208.72	245.85	226.1	212.47	195.32	220.01	182.38	172.2	228.76	217.12	209.36	226.51	224.81	178.52	71.73	214.69	253.87	254.56	268.37	236.74	258.89	291.06	259.73	290.41	227.59	240.72	270.18	262.73	213.85	231.22
Arl14	0	0	0	0	0	0	3.38	0	0	0	0	0	0	1.6	0	1.81	0.92	0	0	0	0	0	0	0	0	0	0	0	0	0	0	0	0	0	0	0	0	0	0	0	0	0	0	0	0	0	0	0	2.14
Arl14ep	527.7	558.04	581.36	485.81	506.33	446.51	457.53	283.8	366.88	308.64	306.79	350.06	367.83	373.78	345.97	365.07	386.06	296.05	396.7	415.96	432.6	462.8	362.79	380.04	457.09	384.44	359.12	443.9	462.69	394.35	464.85	354.27	427.72	271.15	394.02	477.96	361.08	487.31	387.59	363.08	392.72	379.94	305.2	332.16	368.87	402.34	407.24	385.16	395
Arl14epl	0	0	1.82	0	0	0	0	1.75	0	0	0	0	0	3.19	0	1.81	0	0	0	0	1.34	1.77	1.13	0	0	0	1.13	0	0	0	0	0	0	2.87	0	0	0	0	0	0	1.07	0	3.7	0	0	0.73	0	0	0
Arl15	138.21	116.98	138.07	102.54	147.96	85.5	96.23	119.13	82.3	100.26	93.63	76.06	93.25	126.19	100.97	99.4	57.26	83.87	135.31	87.03	84.64	146.61	75.72	74.95	56.9	85.29	104.22	113.02	95.76	70.27	94.66	78.65	112.32	110.47	107.35	124.81	102.5	81.22	100.32	75.77	113.43	111.62	78.31	79.35	91.79	71.95	81.74	122.04	102.76
Arl16	229.75	189.85	181.67	210.05	187.35	171.87	102.99	101.61	96.18	115	156.38	91.64	125.2	94.24	102.45	139.16	127.45	88.9	161.37	229.37	138.38	151.91	143.53	193.8	178.28	146.95	135.94	129.36	176.35	153.44	141.99	174.7	180.01	149.2	166.7	199.98	176.19	180.97	210.03	165.23	194.76	152.4	219.5	153.78	142.01	212.18	224.05	203.78	173.41
Arl2	414.62	389.29	323.38	387.25	337.23	339.42	314.02	313.58	220.13	242.78	287.87	273.08	245.22	215.64	249.45	283.74	232.74	294.37	283.24	253.71	223.02	302.06	226.03	294.49	254.15	333.27	307.01	356.75	270.22	342.01	311.87	336.87	292.33	523.64	386.45	371.59	325.57	372.54	346.45	374.65	355.27	387.45	408.17	392.44	362.52	355.35	361.99	400.83	426.04
Arl2bp	1317.45	1438.25	1529.69	1763.03	1664.06	1863.78	1392.85	1492.58	1278.13	1588.4	1491.13	1532.18	1505.01	1488.73	1438.8	1445.82	1732.64	1913	1679.25	1760.47	1501.99	1621.57	1304.22	1369.5	1732.57	1638.81	1652.85	1654.41	1789.14	1758.09	1790.93	1646.06	1807.57	1738.79	1752.9	1558.68	1704.91	1847.7	1891.02	1642.78	1684.32	1834.22	1907.68	1894.54	1693.71	1723.88	1787.33	1563.03	1563.93
Arl3	1041.04	861.03	813.9	1032.34	791.68	946.57	707.4	811.11	701.04	654.63	682.31	707.44	911.81	635.74	675.6	1153.04	680.68	871.38	864	753.01	546.79	992.73	518.75	754.02	703.65	754.46	640.07	723.04	807.81	941.42	876.45	781.62	543.76	820.61	612.51	649.57	744.27	1003.74	790.33	820.87	733.01	729.83	878.62	723.99	629.22	821.56	859.73	829.66	770.73
Arl4a	333.85	306.83	419.67	553.5	408.33	467.24	1500.9	1501.34	1734.26	1578.57	1978.21	1830	1461.84	1103.77	1119.56	1500.04	1375.21	803.44	663.97	940.34	1065.37	445.14	878.14	1038.67	923.66	724.28	643.47	601.85	587.85	1171.58	907.72	847.74	532.6	998.51	607.45	635.38	668.57	935.77	563.7	669.32	511.5	738.41	712.76	1061.07	625.76	1011.72	901.33	387.4	507.39
Arl4d	163.34	199.44	218.01	192.13	245.96	158.05	130	73.58	67.43	77.65	99.61	76.98	105.34	97.44	90.57	121.09	45.26	115.74	69.76	118	88.67	139.55	58.77	92.36	92.93	78.73	72.5	157.95	137.48	61.66	99.73	119.02	117.53	134.86	103.56	154.59	101.16	109.47	92.39	83.14	107.01	61.18	82	52.9	48.49	127.02	96.34	77.26	84.57
Arl5a	820.27	788.16	833.88	873.06	832.99	933.62	850.9	930.23	1112.54	1245.36	1145.49	1063.91	945.49	1007.93	1126.99	847.61	1128.62	1243.74	964.01	1063.51	850.41	906.17	968.56	891.81	882.88	993.26	960.67	913.67	969.95	1056.14	995.62	854	1067.43	655.63	973.7	822.6	1073.19	791.87	954.17	726.15	828.25	933.75	876.77	1117.04	1105.47	982.35	1031.96	893.48	951.63
Arl5b	411.03	431.47	452.37	381.28	470.78	493.15	705.71	1210.53	1656.91	1680.8	1742.14	1221.53	766.75	753.95	1014.14	614.47	848.77	997.18	861.48	494.14	472.9	482.23	597.86	599.58	492.17	573.39	450.88	369.01	569.83	572.89	568.8	497.65	641.95	335.71	514	480.79	597.56	346.06	570.91	365.18	481.54	450.77	381.66	576.36	604.98	546.97	547.36	431.06	411.05
Arl5c	12.56	15.34	16.35	19.91	19.22	19	28.7	61.31	33.71	42.27	34.86	24.74	51.81	14.38	25.24	46.99	21.24	50.32	53.79	50.15	79.26	14.13	248.64	116.59	25.6	11.81	11.33	31.32	14.22	12.91	5.92	24.36	14.13	22.95	11.37	29.78	42.87	28.25	24.54	107.34	44.94	25.76	16.03	14.76	15.01	24.96	12.41	77.26	87.78
Arl6	188.46	197.52	185.31	193.13	200.8	188.28	140.13	99.86	71.39	84.53	81.68	87.97	128.66	135.77	98	151.81	129.3	110.7	112.62	207.98	189.43	181.94	158.22	111.29	183.97	132.52	138.21	160.68	224.71	195.02	149.6	179.57	121.25	90.38	174.28	138.99	198.96	143.9	173.22	216.79	214.02	142.75	209.02	151.93	180.11	209.98	187.56	182.5	180.91
Arl6ip1	700.01	688.44	710.34	811.33	786.87	751.39	617.92	523.8	552.3	595.65	650.44	480.18	787.48	723.6	677.08	648.81	664.98	764.03	546.3	827.5	850.41	669.47	1073.66	789.6	781.41	645.55	664.99	584.15	537.6	877.61	620.36	715.5	557.89	651.33	656.71	638.22	765.7	734.49	654.64	835.6	743.71	813.54	822.51	769.5	824.34	740.07	751.71	1274.16	1187.13
Arl6ip4	619.24	605.98	639.49	512.68	483.27	600.24	655.06	686.73	539.41	610.39	588.68	653.38	686.45	734.78	724.6	883.76	702.85	739.7	684.98	678.52	643.52	635.91	676.97	692.7	674.25	758.39	736.36	727.12	738.6	891.95	624.58	899.24	622.61	888.04	660.5	692.11	708.76	697.41	726.09	795.61	735.15	860.76	853.34	822.4	782.2	765.76	775.07	741.21	758.95
Arl6ip5	6655.46	5841.21	5853.53	6521.54	6053.83	6321.14	4678.29	3824.29	3915.71	4865.46	4261.23	4984.17	3944.28	5015.67	4092.2	4498.31	4224.46	4645.38	4509.94	4966.49	3724.08	5210.93	3101.19	4362.12	4905.62	3865.44	4281.11	4163.94	4425.91	4331.41	3792.3	3583.05	4464.61	3715.72	4847.01	4407.98	4714.13	4826.27	5133.17	4566.33	5112.88	4448.72	4777.22	4516.15	5496.75	4922.02	5576.54	4782.01	4171.56
Arl6ip6	497.19	370.11	434.2	448.97	431.39	332.51	362.99	234.75	270.7	226.07	246.03	290.49	297.03	329.05	319.24	345.19	277.07	248.25	386.61	385.72	386.92	441.6	333.4	387.61	418.21	310.97	355.72	397.6	408.65	406.54	363.43	370.28	400.19	216.63	334.67	363.08	406.63	377.84	365.93	450.42	456.93	363.84	400.16	401.67	417.37	461.07	369.29	446.74	437.82
Arl8a	678.47	519.69	563.19	607.26	662.93	529.42	587.53	530.81	487.85	465.9	570.75	581.9	796.11	907.29	901.29	977.74	951.29	1143.94	513.52	893.14	916.24	699.5	852.15	874.39	852.53	829.24	1021.85	689	781.27	1190.94	681.21	1062.11	710.38	1028.64	838.57	646.73	773.74	775.1	873.33	868.22	984.48	933.75	849.64	1230.84	887.84	770.17	757.55	1080.46	1072.59
Arl8b	2977.73	3200.58	3233.8	3291.13	3245.49	3218.87	4097.51	4829.85	3939.51	4424.13	4096.88	4154.85	4228.36	3611.6	3994.2	4147.7	3557.64	4257.91	4113.24	3470.05	3605.86	4018.6	3743.13	4083.53	3889.03	3609.58	3892.54	3353.75	4206.89	4111.29	4716.08	3554.51	3859.86	4981.08	4226.92	3300.31	3857.99	4387.52	3975.47	3475	3570.89	4415.45	4042.88	4320.54	4270.05	3860.38	4000.14	3458.59	3426.52
Armc1	457.7	473.66	405.13	398.2	479.43	418.88	435.58	422.2	459.1	507.19	369.55	446.27	439.5	522.33	541.96	433.75	519.05	485.59	594.21	522.9	463.5	514.03	475.8	548.1	520.62	518.28	482.6	490.2	516.74	601.57	451.32	531.75	565.33	516.47	474.85	441.08	506.45	436.99	459.04	487.26	456.93	547.37	514.22	639.1	544.94	481.63	505.03	420.99	418.55
Armc10	445.13	423.8	434.2	443.99	441.96	478.47	381.56	357.38	272.68	365.65	316.75	350.06	414.46	378.57	393.48	439.17	456.25	337.14	326.94	498.57	472.9	429.24	465.63	502.68	467.52	499.91	401.04	468.41	474.07	481.83	504.57	520.61	467.88	474.87	507.69	503.49	558.7	454.64	502.35	569.34	507.22	505.51	527.17	492.09	524.16	546.24	570.72	612.45	532.02
Armc2	44.87	30.68	52.69	20.91	33.63	45.77	123.25	162.92	135.85	101.24	209.18	176.86	31.95	44.73	38.61	36.15	39.71	140.06	100.86	23.6	6.72	44.16	20.34	15.9	27.5	22.31	30.59	46.3	42.67	10.04	79.45	10.44	38.68	133.42	58.09	36.87	20.77	172.15	19.49	33.68	38.52	40.78	26.51	12.3	13.85	23.49	8.03	43.67	65.3
Armc3	0	3.84	9.08	1	4.8	6.05	3.38	5.26	0	0	1	0.92	6.91	4.79	2.97	5.42	1.85	0	0.84	10.33	5.37	5.3	16.95	2.27	0.95	7.87	2.27	2.72	5.69	3.59	5.92	6.96	4.46	4.3	1.26	4.25	8.04	0.88	0.72	4.21	13.91	10.73	11.1	1.23	16.74	2.94	4.38	16.79	22.48
Armc4	0	3.84	0	0	0	0	0	0	0	0	0	0	0	0	0	0	0	0	3.36	0	1.34	0	0	0.76	0	0	3.4	0	0	0	0	0	0	0	1.26	1.42	0.67	0	2.89	0	0	2.15	0	0	0	0.73	0.73	2.24	1.07
Armc5	615.65	550.37	575.91	610.24	662.93	569.15	590.91	548.33	533.46	487.53	409.39	540.66	611.33	718.81	638.48	643.39	536.6	688.55	562.27	736.79	921.62	644.74	908.66	775.98	756.75	770.2	824.73	797.93	628.62	805.91	610.22	870.01	561.61	834.96	724.9	625.46	560.71	653.27	752.8	779.82	665.6	726.61	674.53	780.58	660.4	629.94	693.33	719.93	700.08
Armc6	278.21	210.94	241.63	218.02	234.43	251.33	227.92	133.14	239.96	292.91	233.08	294.16	519.8	843.4	602.84	659.66	628.96	582.04	405.1	435.88	475.59	287.93	470.15	550.38	435.28	585.19	535.85	328.16	288.23	718.44	329.62	706.45	427.72	449.04	370.03	333.29	294.09	346.06	332.73	467.26	383.09	415.36	482.16	541.91	438.15	354.61	467.81	362.77	323.28
Armc7	91.54	149.58	148.97	112.49	131.63	125.23	84.42	68.32	62.47	82.57	53.79	64.15	165.78	159.73	109.88	151.81	124.68	133.35	129.43	143.82	142.41	166.04	187.61	128.7	132.76	202.06	166.53	170.21	145.07	169.21	162.27	178.18	142.08	189.37	146.5	154.59	120.58	167.73	131.36	184.17	124.13	196.41	163.39	154.39	177.8	116	155.45	162.35	150.93
Armc8	1198.99	1165.94	1295.33	1255.33	1278.79	1355.95	1489.08	1573.16	1380.27	1716.18	1391.52	1565.17	1328.86	1336.98	1474.44	1460.28	1441.71	1341.03	1583.44	1302.47	1206.43	1335.41	1220.59	1424.77	1510.66	1385.57	1290.34	1369.82	1487.63	1224.64	1483.28	1208.27	1328.52	1030.07	1212.38	1106.25	1104	1232.39	1207.51	1100.8	996.25	1048.59	1060.51	1240.68	966.92	1121.84	1220.26	962.9	893.83
Armc9	156.16	201.35	210.74	162.27	188.31	167.55	172.21	157.67	157.66	123.85	131.48	147.54	177.01	180.5	184.12	159.04	120.07	112.38	163.05	171.11	198.83	183.71	140.14	150.65	146.99	150.89	163.13	171.57	155.49	180.68	159.74	195.58	130.17	229.54	174.28	239.69	186.23	195.1	194.15	243.1	224.72	226.46	243.55	191.91	197.43	224.66	183.91	286.63	264.4
Armcx2	175.9	222.45	147.16	219.01	192.15	244.42	54.03	15.77	52.55	35.39	37.85	43.99	51.81	68.69	83.15	30.72	55.41	20.97	56.31	165.21	115.54	192.54	108.5	101.44	139.4	157.45	139.34	111.66	134.64	149.85	108.18	166.35	171.83	146.33	209.64	205.65	312.18	144.78	287.26	241	295.34	241.49	265.13	266.34	295.56	258.44	324.04	395.24	373.59
Armcx3	1584.89	1760.42	1620.53	1763.03	1894.64	1633.18	1305.06	1268.34	1421.91	1638.53	1335.74	1418.55	757.25	873.75	797.36	690.38	747.18	577.84	1085.88	1310.58	882.66	1372.51	583.17	660.15	1117.11	1020.81	1079.62	1013.07	1488.58	825.99	1096.19	801.1	1309.93	701.54	1560.94	1723.2	1701.56	1252.69	1468.06	1336.54	1422.15	1205.29	1208.49	1068.45	1273.45	1541.8	1558.89	1287.59	1338.07
Armcx4	358.98	408.46	325.2	492.77	497.68	448.24	322.47	264.53	223.1	271.29	256.99	217.18	200.32	186.89	201.94	202.41	218.89	129.15	222.72	384.25	478.27	374.48	264.46	292.98	440.97	313.59	359.12	319.99	477.86	332.69	663.46	483.73	438.13	358.66	462.22	524.76	600.24	439.63	455.43	395.7	439.81	458.29	507.44	399.21	510.31	513.93	510.14	543.03	483.85
Armcx5	177.69	199.44	214.38	169.24	214.25	218.51	219.48	301.32	241.94	218.21	282.89	263	193.42	182.1	193.03	238.56	163.47	375.72	129.43	214.62	210.92	166.04	183.09	143.84	151.73	162.7	192.59	185.18	212.38	169.93	276.37	180.27	165.88	430.39	303.1	211.32	192.26	338.11	284.37	208.37	195.83	286.56	230.6	257.73	207.24	230.54	186.1	108.61	159.5
Armcx6	123.85	139.99	118.09	103.53	92.23	135.59	27.01	33.29	33.71	36.37	35.86	44.9	10.36	25.56	19.3	19.88	22.17	9.23	31.1	67.85	47.02	83.02	23.73	19.68	51.21	74.79	63.44	73.53	101.45	33.7	32.96	41.06	99.68	41.6	89.67	99.28	107.18	67.09	108.99	95.77	107.01	100.89	98.04	62.74	86.59	132.15	81.74	109.73	96.34
Armh1	1.79	5.75	0	0	0.96	0	0	0	0	0	1	0	0.86	0	1.48	0	0.92	0	0	0	0	1.77	3.39	0.76	0	2.62	2.27	0	0.95	0.72	8.45	0.7	0.74	1.43	0	1.42	0	0	0	0	2.14	2.15	1.23	0.62	1.15	5.87	0	1.12	1.07
Armh3	263.85	329.84	261.61	202.09	249.8	249.6	341.04	374.9	413.48	480.65	333.69	418.78	252.13	244.39	345.97	272.9	253.98	264.18	370.65	295.75	209.58	347.98	310.8	295.25	318.63	354.27	328.53	273.69	308.15	255.25	430.19	250.56	409.12	385.92	375.08	392.86	367.78	332.82	332.73	272.57	295.34	353.11	210.25	348.77	322.12	334.79	277.33	314.62	327.56
Armh4	34.1	38.35	19.98	28.87	39.39	58.73	50.65	43.8	10.91	20.64	48.81	25.66	10.36	15.97	31.18	19.88	17.55	4.19	11.77	33.93	26.87	28.26	27.12	37.1	19.91	23.62	22.66	24.51	22.76	10.76	6.76	9.05	24.55	40.17	35.36	32.62	34.17	12.36	20.21	65.25	36.38	32.2	77.07	10.46	12.12	66.81	48.17	44.79	64.23
Armt1	831.03	910.89	897.47	885	910.81	917.21	828.96	748.04	752.6	878.73	789.89	689.11	712.35	571.85	636.99	693.99	588.32	436.11	925.35	746.37	624.71	876.14	566.22	663.93	939.78	606.19	651.4	727.12	914.95	494.01	724.32	684.87	866.59	434.7	596.09	710.55	675.26	765.39	676.29	615.65	600.32	547.37	617.19	606.5	499.34	745.2	759.74	590.05	591.96
Arnt	732.32	490.92	683.09	657.03	573.58	650.34	808.7	1000.31	1016.36	1135.27	1049.87	898.05	773.66	832.22	968.11	614.47	935.59	849.57	974.94	712.45	677.11	715.4	723.31	781.28	711.23	877.79	833.79	659.04	859.01	704.1	928.85	647.98	906.01	814.88	858.77	670.84	728.86	638.26	723.93	683	689.14	705.14	596.84	824.25	831.27	687.94	710.11	700.9	615.51
Arnt2	5.38	13.42	5.45	1	9.61	6.91	21.95	10.51	16.86	9.83	3.98	25.66	4.32	3.19	23.76	10.84	7.39	86.38	3.36	6.64	22.84	3.53	31.64	12.11	5.69	17.06	9.06	32.68	9.48	5.74	13.52	20.18	5.95	12.91	13.89	8.51	10.72	12.36	15.88	13.68	11.77	50.44	16.65	12.3	19.63	8.81	3.65	31.35	32.11
Arntl	62.82	122.73	79.94	143.35	98.96	136.46	425.45	621.91	924.14	637.92	1132.54	778	518.94	669.29	598.39	625.32	606.79	1423.22	634.55	1004.51	943.11	425.71	949.34	971.3	1070.65	406.75	504.13	592.32	439.94	468.92	479.21	429.44	429.2	817.75	823.41	160.26	241.17	930.47	406.35	258.89	184.06	604.25	365.63	511.16	238.41	207.78	180.27	272.07	246.2
Arntl2	5.38	3.84	5.45	12.94	0.96	2.59	3.38	5.26	6.94	5.9	10.96	9.16	7.77	11.18	25.24	5.42	14.78	8.39	3.36	12.54	37.62	7.07	23.73	18.93	16.12	27.55	18.13	29.96	10.43	20.79	13.52	20.18	15.62	24.39	27.78	21.27	14.74	2.65	15.88	17.89	13.91	53.66	14.8	20.3	15.59	7.34	11.68	14.56	24.62
Arpc1a	1362.32	1257.99	1429.77	1342.93	1245.16	1186.67	1200.38	1136.95	1060.98	1135.27	1190.32	1207.78	1461.84	1680.41	1624.41	1664.5	1571.01	1585.92	1228.76	1485.37	1487.21	1459.06	1593.54	1468.68	1515.4	1566.64	1633.6	1450.16	1322.65	1781.75	1271.14	1619.61	1279.43	1748.83	1502.85	1516.13	1431.59	1396.59	1373.51	1581.74	1682.18	1657.13	1475.46	1556.23	1422.97	1385.42	1543.57	1877.65	1687.03
Arpc1b	2159.25	1933.01	1998.41	2089.56	1907.13	2288.7	2878.56	3326.76	3336.63	3388.13	3461.38	2882	5723.01	6175.34	4444.1	6325.46	5245.94	7174.8	4135.09	6622.23	6200.09	3910.84	8337.28	6899.75	4366.03	6889.82	6725.84	3974.67	4337.74	9775.61	4666.21	8711.93	4889.35	5359.82	5224.62	4737.02	6455.88	4370.75	5657.89	7428.83	8420.53	8487.44	8170.85	8320	9457.39	7192.14	6587.34	10841.5	9194.13
Arpc2	2993.88	2878.41	2859.55	2967.59	2869.83	2786.17	3403.62	3976.7	4346.05	3632.88	3895.67	3606.85	4526.26	5383.06	4442.62	5660.39	5217.31	5954.54	3879.59	4687.7	5184.43	3716.54	6613.77	5331.9	3584.62	4979.41	5745.91	3522.6	3767.91	7405.92	3815.12	5837.41	3949.12	4278.1	4612.11	4030.72	4885.62	4018.51	4648.15	5461.91	6465.48	6168.1	5799.51	5718.69	6873.53	4546.12	4628.51	7066.09	6633.6
Arpc3	927.96	903.22	928.35	994.51	1011.69	947.44	915.06	1157.97	1154.19	936.72	1148.48	972.27	1663.02	1658.05	1566.5	2062.1	1527.6	2533.61	996.79	1777.43	1766.66	1003.32	2188.01	1842.66	1120.91	1590.26	1842.04	1254.08	1206.98	2682.31	1124.93	2110.29	1187.19	1875.08	1620.3	1358.7	1700.89	1438.97	1862.15	2161.61	2323.16	2409.5	2161.1	2076	2488.6	1891.28	1644.28	2510.25	2542.33
Arpc4	1626.17	1545.64	1484.28	1478.32	1468.06	1487.22	1343.89	1433.01	1343.58	1396.73	1485.15	1308.58	2112.02	2237.88	1817.44	2403.68	2023.57	2268.6	1756.57	2374.83	2248.96	1865.34	2965.57	2613.34	2112.84	2365.71	2390.35	1589.05	1773.97	3341.23	1861.08	2953.86	2064.94	3217.9	2155.77	1954.37	2437.12	2049.86	2623.6	2953.01	2896.73	3054.53	3248.12	3071.25	3439.37	2673.93	2581.37	3729.54	3391.2
Arpc5	1236.68	1187.03	1260.82	1575.88	1422.9	1617.64	1392.85	1674.77	2058.5	2096.57	2296.96	1851.99	2801.93	2733.06	2104.01	2622.36	2885.27	4200.88	1764.14	3428.01	2760.82	1478.49	3427.81	3081.19	2310.09	2331.6	2624.86	1583.6	2420.6	5107.93	2132.38	4099.48	2404.88	1794.74	2053.47	1865.02	3068.17	2127.55	2713.1	2973.01	3387.9	3188.69	3623.61	3516.59	3997.01	3123.25	2853.59	3781.05	3314.12
Arpc5l	1163.09	1407.57	1625.98	1741.13	1358.53	907.71	952.2	1235.05	1419.93	1191.3	810.81	854.06	1407.44	1557.41	1501.17	1897.64	1479.58	830.28	1592.68	1428.58	826.23	1088.11	1077.05	1152.23	1431	1323.91	821.33	1759.26	901.68	901.27	765.73	1276.48	1189.42	946.86	1425.81	1611.15	1098.65	1016.99	1003.97	1315.49	1296.95	1675.38	1421.21	1525.48	1328.29	1270.89	925.41	1311.11	1350.91
Arpin	227.95	184.1	223.46	210.05	176.78	209.01	111.43	71.83	61.48	88.46	66.74	81.56	138.15	172.51	133.63	146.39	148.7	97.29	124.39	188.81	218.98	220.8	154.83	167.31	195.35	198.13	224.31	208.33	216.18	246.65	184.25	231.77	195.63	177.9	199.54	269.47	254.56	177.44	236.02	258.89	221.51	244.71	257.11	234.36	294.98	242.28	232.08	400.83	391.79
Arpp21	893.86	1054.72	884.75	1000.48	845.48	880.93	714.15	828.63	698.07	1005.53	831.73	1149.13	733.08	1557.41	773.6	853.03	1062.12	776.61	863.16	1171.19	983.42	1058.08	896.23	909.97	1198.67	842.37	948.21	1059.37	1104.58	879.05	675.29	785.1	964.03	454.78	1059.57	757.36	828.67	704.48	921.69	1033.45	744.78	1005.66	962.47	1184.7	1135.49	928.02	931.98	643.8	696.87
Arr3	8.97	21.09	16.35	9.96	27.86	9.5	10.13	5.26	0.99	5.9	21.91	0.92	13.82	0	2.97	7.23	2.77	4.19	8.4	5.9	6.72	1.77	29.38	4.54	1.9	19.68	7.93	14.98	7.59	5.02	10.14	6.26	3.72	2.87	13.89	31.2	4.02	7.95	5.77	5.26	16.05	4.29	4.32	6.15	22.51	4.41	14.6	13.44	8.56
Arrb1	104.1	92.05	99.92	67.69	54.76	126.96	60.78	77.08	68.42	73.72	104.59	88.89	104.48	52.71	93.54	36.15	70.19	71.29	62.19	140.87	131.66	91.85	183.09	103.72	91.04	124.65	194.85	132.08	133.69	109.7	107.34	125.98	162.9	195.11	173.02	157.43	241.84	93.58	158.07	162.07	226.86	184.6	164.01	215.29	341.17	129.22	149.61	276.55	248.35
Arrb2	346.41	241.63	288.86	222	234.43	252.19	300.52	392.41	332.18	182.82	295.84	219.93	335.89	388.16	256.88	451.82	266.91	400.88	236.17	471.28	573.66	363.88	1023.94	594.28	309.15	507.78	608.35	307.73	377.36	815.23	467.38	794.14	491.69	581.03	442.01	497.81	608.94	429.04	534.83	826.13	896.73	814.61	709.68	614.5	943.26	571.2	543.71	1145.4	1096.14
Arrdc1	362.57	337.51	319.75	338.47	259.41	314.37	465.97	341.61	283.59	314.53	302.81	308.82	360.06	357.81	292.51	442.78	326.02	342.18	291.64	401.95	533.36	266.73	700.71	469.37	329.06	384.44	506.39	341.78	265.48	531.3	428.5	638.24	346.64	527.95	444.54	418.39	416.01	606.48	479.97	640.91	634.56	702.99	627.06	570.82	741.79	444.92	506.49	738.97	690.44
Arrdc2	927.96	646.25	1308.05	1322.03	912.73	1333.49	7215.81	4281.52	1777.88	3284.92	2271.06	1435.96	2785.52	402.53	1134.41	2886.22	2224.91	332.95	606.82	528.07	1894.28	446.9	2194.79	3189.45	2162.15	317.53	638.94	488.83	316.68	944.29	6841.69	2839.01	306.47	6362.63	1536.95	1876.37	763.69	6835.53	376.76	669.32	357.41	586.01	680.08	721.53	261.5	1787.76	1579.33	732.25	663.68
Arrdc3	443.34	533.11	486.89	453.95	565.9	813.57	1647.78	3785.75	3688.64	2963.51	3633.7	2646.49	2164.69	1763.47	2496	1809.08	2850.17	2869.08	1032.09	638.7	1312.56	362.12	2291.99	2018.3	655.28	586.51	602.69	477.94	480.71	1258.34	1140.99	1401.76	468.63	2153.4	497.58	672.26	679.95	664.75	469.15	464.1	569.29	811.39	558	1820.73	759.11	904.52	1154.57	881.16	722.56
Arrdc4	577.96	586.81	583.17	752.6	713.85	652.06	683.76	1168.48	1813.58	1422.29	1663.45	1366.32	600.97	733.18	763.2	533.15	657.59	1420.7	769.87	556.09	541.42	425.71	504.06	591.26	581.32	467.11	584.56	510.62	616.29	547.07	436.96	437.09	600.29	430.39	460.96	347.48	487.02	395.49	455.43	393.59	361.69	492.63	517.31	414.59	411.02	398.67	356.88	410.91	443.17
Arrdc5	7.18	15.34	12.72	5.97	5.76	2.59	15.19	7.01	1.98	3.93	1.99	4.58	1.73	1.6	5.94	5.42	0	0	5.88	0	2.69	0	0	0.76	0.95	3.94	2.27	4.08	5.69	0	6.76	3.48	0	1.43	2.53	8.51	0	9.71	2.89	2.1	2.14	1.07	0	0.62	1.73	2.94	2.92	0	4.28
Arsa	579.75	638.58	641.31	673.96	677.35	642.56	449.09	441.47	400.59	352.87	390.46	436.19	422.23	353.01	353.39	424.71	321.41	352.24	346.27	559.78	652.92	476.93	551.52	424.71	577.52	570.76	594.76	723.04	538.54	514.09	609.37	696.01	552.68	459.09	592.3	746.01	589.52	617.08	650.31	792.45	690.21	747	865.67	586.2	802.98	662.98	654.65	902.44	846.73
Arsb	798.73	634.75	723.06	794.41	980.95	936.21	403.5	457.23	234.01	387.27	334.68	302.4	405.83	474.41	442.48	312.66	414.69	296.05	358.88	775.14	526.64	847.88	646.46	531.45	986.25	505.16	458.81	754.36	684.56	527	526.54	437.09	728.23	840.7	728.69	843.87	935.19	505.84	789.61	775.61	944.89	698.7	762.09	514.23	824.92	608.64	583.13	1025.6	1106.85
Arse	472.06	619.41	599.52	516.67	520.74	424.06	310.65	296.06	287.56	344.02	264.96	447.19	262.49	311.48	265.79	316.27	301.09	250.76	232.81	329.67	497.08	385.08	360.52	362.63	306.31	373.95	404.43	435.73	248.41	338.43	260.31	393.24	275.97	410.31	493.79	448.17	393.9	369.01	390.47	514.62	438.74	413.21	439	373.99	438.15	392.06	394.1	638.2	661.54
Arsg	497.19	439.15	490.52	461.91	677.35	568.29	369.74	299.57	303.42	310.6	299.82	494.84	325.52	380.17	319.24	287.36	454.4	249.08	332.82	381.3	382.89	339.15	306.28	361.87	348.98	446.11	384.04	457.52	462.69	301.86	418.36	348.7	419.53	358.66	551.89	485.05	486.35	475.83	556.48	357.81	432.32	472.24	341.58	407.82	550.71	411.15	501.39	398.59	564.13
Arsi	19.74	32.6	19.98	27.87	21.14	19.86	18.57	12.26	7.93	25.56	27.89	24.74	19	25.56	31.18	25.3	12.93	11.74	18.49	257.4	200.18	151.91	84.76	163.52	201.04	114.15	88.36	84.42	59.73	65.25	44.79	102.31	41.66	119.08	130.08	65.24	66.99	60.91	67.85	24.21	58.85	76.2	46.24	130.4	69.27	52.86	62.03	126.52	123.1
Arsk	883.09	855.28	855.68	921.84	851.24	1009.62	677.01	544.83	524.54	580.91	573.74	552.57	562.11	437.67	441	459.05	385.13	235.67	488.31	646.81	541.42	736.6	438.51	543.56	736.84	435.62	550.57	631.81	671.28	455.3	688.82	449.62	627.07	443.3	563.25	650.99	640.43	705.36	575.24	532.51	575.71	457.21	513.61	417.66	434.11	597.63	583.13	493.76	465.65
Art1	4481.84	4059.7	4378.34	4619.13	4528.12	4873.64	3957.38	6403.01	4846.79	4685.59	5317.07	5549.57	4917.4	3782.52	3814.54	5376.64	4825.71	5840.48	4815.86	4116.12	3929.63	5557.14	1961.98	3577.82	5886.18	3364.22	3409.93	5191.99	5104.78	2328.82	6939.73	2998.4	4197.57	7071.35	3289.85	3732.88	3330.77	5377.14	4199.93	3451.84	2092.02	1755.87	2521.18	2355.26	2102.41	4463.89	3127.27	2200.11	3029.38
Art2b	0	0	5.45	1	2.88	1.73	0	5.26	2.97	12.78	1	3.67	10.36	4.79	1.48	1.81	1.85	3.35	0	6.64	42.99	0	184.22	39.37	6.64	0	1.13	0	0	3.59	0.85	0	0.74	0	2.53	4.25	0.67	0	0.72	17.89	0	1.07	3.08	0	0.58	0.73	1.46	0	4.28
Art3	9918.57	11667.1	10477.1	10545.4	9008.21	10860.5	14879	17951.2	16516.6	15534.1	14752.9	14880.1	14626.1	10358.8	12601.8	16260.1	11077.4	15241.1	12225.4	10165.3	9104.66	13991.8	14091	15222.8	15962	10332.8	11588.1	13353.7	13523.3	8683.62	17397.9	9642.49	10710.8	22727.6	15660	9963.33	7318.05	24057.2	10348.6	5995.48	7353.65	11048.3	8702.96	10829	4269.48	11402	11757.4	5485.15	4723.91
Art4	1.79	0	7.27	1.99	0	8.64	1.69	26.28	6.94	29.49	15.94	0.92	49.22	0	4.45	0	4.62	20.13	9.25	14.75	42.99	0	247.51	129.46	0.95	2.62	3.4	2.72	0.95	4.3	0	3.48	1.49	0	1.26	4.25	2.68	8.83	5.77	27.36	2.14	2.15	6.78	0	11.55	7.34	1.46	6.72	7.49
Art5	1322.84	1024.03	1427.96	1037.31	1084.71	1091.67	1497.52	1821.92	1266.23	1195.23	1393.52	1825.42	1134.59	827.43	902.78	1328.35	1082.44	1400.57	926.19	963.21	1465.72	1519.12	497.28	785.82	1696.53	1184.82	1400.23	1779.68	1538.83	609.45	3169.41	908.29	1128.43	3669.81	1438.44	1429.61	1098.65	3032.42	1647.06	1223.93	820.76	1000.29	1159.78	660.01	724.47	1397.9	1071.37	707.62	1221.39
Artn	25.13	15.34	12.72	10.95	11.53	10.36	21.95	29.78	25.78	21.62	22.91	41.24	36.27	59.1	49	63.25	17.55	105.67	47.91	19.91	79.26	42.39	45.21	28.77	37.93	83.97	65.71	69.44	41.72	50.19	16.06	78.65	14.88	41.6	34.1	53.89	23.45	14.12	36.09	47.36	22.47	35.42	43.16	99.03	38.68	20.56	45.98	25.75	54.59
Arv1	195.64	230.12	201.66	224.98	247.88	187.41	207.66	196.21	187.41	229.02	175.31	211.68	271.13	426.49	270.24	440.98	337.11	362.3	277.35	217.57	351.99	220.8	291.58	280.11	281.65	367.39	314.94	321.35	229.45	387.18	229.89	406.47	252.17	285.49	269	219.83	177.53	279.85	198.48	283.09	189.41	250.07	316.3	310.63	243.61	212.92	257.63	157.87	204.46
Arvcf	637.19	621.32	675.83	537.57	915.62	572.61	477.79	455.48	450.17	503.26	560.79	767.01	234	241.2	323.69	229.52	392.52	259.15	350.47	383.51	331.84	455.74	195.52	264.97	363.2	387.07	391.97	818.35	457	248.08	510.49	283.97	545.24	381.61	795.63	608.44	448.84	632.97	462.65	404.12	344.57	328.42	328.63	302.02	282.28	312.03	360.53	426.59	380.01
Arx	716.16	713.37	668.56	724.73	470.78	664.16	504.8	387.16	338.13	463.94	303.8	327.15	278.9	253.98	301.42	328.92	316.79	115.74	560.59	274.36	159.87	501.66	122.06	235.44	358.46	209.94	217.51	269.61	294.87	106.12	258.62	154.51	315.39	210.89	279.1	408.46	211.69	313.39	316.13	203.11	232.21	77.28	113.45	97.19	65.23	267.98	228.43	232.89	214.09
Arxes2	7.18	23.01	16.35	14.93	49	12.09	18.57	33.29	17.85	9.83	52.79	16.49	25.9	7.99	25.24	10.84	5.54	6.71	5.88	24.34	13.43	19.43	3.39	13.63	18.97	15.75	10.2	20.42	7.59	10.04	32.12	6.26	1.49	28.69	11.37	24.11	7.37	12.36	8.66	11.58	26.75	3.22	11.71	3.08	5.2	19.09	3.65	26.87	13.92
As3mt	691.03	690.36	970.14	755.59	759.97	563.97	736.1	642.93	507.68	529.79	474.13	1026.34	562.11	650.12	461.78	670.5	841.38	838.67	522.77	523.64	1398.55	545.82	611.42	573.84	660.97	534.02	700.11	1036.22	619.13	476.81	822.36	734.98	513.26	549.47	784.26	590	418.69	708.89	619.99	439.9	333.87	482.97	423.59	335.85	357.33	349.48	357.61	389.64	451.73
Asah1	1105.65	1179.36	1237.2	1396.69	1275.91	1418.13	828.96	891.69	683.19	721.46	877.55	747.76	720.13	650.12	723.11	632.55	653.9	557.71	674.89	1271.49	998.19	1045.72	1001.33	1029.59	856.33	898.79	1044.5	910.95	1177.59	1170.15	1179.02	931.26	1080.82	1220.88	1207.33	1187.09	1819.46	1261.52	1232.77	1355.48	1809.52	1513.31	1411.34	1170.56	1850.15	1487.47	1220.99	2322.15	1833.69
Asah2	450.52	605.98	506.87	490.78	416.98	550.15	266.75	250.51	206.25	273.25	209.18	180.53	112.25	123	111.36	103.01	75.73	33.55	166.41	164.47	63.14	337.39	72.33	117.34	164.06	97.1	114.42	117.1	181.09	46.61	140.3	137.81	145.05	43.04	111.14	438.24	285.38	149.19	149.4	107.34	233.28	60.1	80.77	58.44	87.17	375.91	288.28	253.04	248.35
Asap1	475.65	561.88	477.8	484.81	439.07	455.15	541.95	583.37	509.67	603.51	528.92	503.09	423.1	595.81	503.36	384.95	515.36	578.68	361.4	521.43	624.71	482.23	540.22	521.61	371.74	514.34	530.18	379.9	566.04	650.32	400.61	501.82	527.39	423.22	527.89	523.34	726.85	447.58	490.8	501.99	706.26	523.76	562.93	567.75	788.55	534.49	586.04	839.73	753.6
Asap2	199.23	155.33	168.96	172.22	180.63	233.19	207.66	168.18	322.26	284.06	307.79	336.31	207.23	220.43	365.27	142.77	359.27	357.27	209.28	179.96	248.54	178.41	158.22	149.9	182.08	245.36	244.7	226.03	215.23	222.27	165.65	169.13	196.38	124.81	267.73	239.69	305.48	127.12	186.21	167.33	202.25	153.48	164.63	167.31	177.22	176.94	172.97	204.9	183.05
Asap3	174.1	262.72	230.73	185.16	240.19	164.1	128.31	143.65	82.3	89.45	88.65	101.72	120.02	151.75	166.3	119.28	87.74	92.25	110.94	168.89	161.22	178.41	141.27	116.59	212.42	161.39	139.34	261.44	161.18	69.55	160.58	136.42	142.08	126.25	151.55	207.07	158.1	148.31	162.4	150.49	123.06	136.31	128.86	108.26	79.09	116	151.07	183.62	202.32
Asb1	114.87	65.2	99.92	67.69	57.65	80.32	82.73	124.38	129.9	149.4	126.5	102.63	62.17	116.61	80.18	83.13	108.06	155.99	83.21	80.39	76.58	95.39	97.19	79.49	89.14	106.28	78.17	73.53	62.58	75.29	86.21	68.9	95.21	127.68	90.93	100.7	93.12	81.22	83.72	48.41	66.35	60.1	44.39	76.27	68.12	58	57.66	63.82	63.16
Asb10	1328.22	1196.62	1070.06	945.73	1075.11	984.57	1033.24	1271.84	1192.86	1151	879.54	957.61	841.87	415.31	482.57	815.08	535.68	137.54	1099.33	764.81	235.11	1413.13	284.8	515.55	1199.62	289.97	423.69	637.25	768.94	157.02	739.53	282.58	945.44	598.25	406.65	794.23	608.27	615.31	495.85	444.11	578.92	136.31	328.63	177.15	272.47	885.44	655.38	537.43	500.97
Asb11	3634.66	3873.68	3920.52	3966.08	2910.18	3293.14	5199.97	6070.16	4938.02	5232.09	4863.86	3981.65	4711.04	3055.72	3291.87	5360.38	2989.63	4175.72	4525.9	2429.4	1935.93	4439	2264.86	2751.88	3514.45	3185.77	2479.85	3123.63	3596.29	1811.15	4661.99	2209.13	2990.29	5295.26	2889.51	3181.18	2457.88	4569.38	3153.38	2713.07	2692.34	2566.2	2783.22	2346.65	1282.69	4156.99	3238.93	2235.93	1703.09
Asb12	2616.95	2688.57	2463.5	2698.81	2439.4	2267.97	2145.83	3169.1	2721.86	2434.7	2511.12	2334.01	1662.16	1097.38	1239.84	1924.75	1417.7	1098.65	2140.66	1566.5	799.36	2538.34	645.33	1218.09	1711.71	1131.03	1265.41	1572.71	1840.34	884.06	2358.88	952.83	1643.17	2098.88	1889.3	1819.64	1516.67	2290.87	1634.07	1068.18	1276.62	865.06	1063.59	770.12	813.37	1811.99	1363.3	821.82	943.07
Asb13	177.69	226.28	201.66	167.24	196	228.87	224.54	275.04	260.78	188.72	191.25	195.19	198.6	239.6	187.09	198.8	224.43	319.53	226.09	201.34	205.55	197.84	284.8	238.47	219.06	312.28	348.92	223.31	261.69	249.52	309.33	220.63	325.06	233.85	294.26	218.41	252.55	292.21	394.8	235.74	255.75	318.76	303.97	376.45	344.63	255.5	302.14	231.77	271.9
Asb14	1396.43	1612.76	1638.7	1511.17	1725.55	1463.91	1524.54	1515.35	1254.34	1218.82	1472.21	1386.48	771.93	557.47	619.18	811.47	592.94	515.78	1027.89	924.85	553.51	1165.83	450.94	604.13	1054.52	582.57	802.07	994.01	899.78	399.37	1047.17	485.12	862.13	645.59	684.49	1021.15	754.31	1273.88	734.03	755.62	759.76	335.93	588.21	342.62	467.59	1068.25	891.11	726.65	854.22
Asb15	1014.11	953.08	1159.08	802.37	972.3	646.88	911.68	553.58	600.89	580.91	622.55	832.07	271.99	234.81	322.21	236.75	202.26	151.8	335.35	254.45	501.11	335.62	157.09	249.07	326.22	200.75	240.17	473.86	340.38	129.06	422.59	291.63	313.91	106.16	318.25	529.01	261.26	281.61	345.72	368.34	254.68	168.5	275.61	118.72	243.03	381.05	367.83	360.53	297.59
Asb16	2737.21	2569.67	2379.93	2297.62	2277.03	2734.35	2339.99	2109.23	1942.49	2314.78	1907.49	1961.96	1063.78	913.68	993.35	1144.01	896.8	589.58	1708.67	1291.4	651.58	2437.65	594.47	1177.21	1861.54	1014.25	1187.25	1213.23	1591.93	579.34	1484.97	628.49	1672.93	1545.11	1279.32	1694.83	1299.62	1175.89	1040.06	896.64	1248.79	879.01	730.64	859.31	714.66	1612.29	1583.71	1033.43	999.8
Asb18	450.52	490.92	439.65	485.81	415.05	388.65	307.27	369.64	280.61	417.74	249.02	678.12	164.92	130.98	114.33	112.05	259.53	191.22	162.21	297.22	279.44	240.23	102.85	220.3	280.7	143.02	191.45	492.92	236.09	84.61	286.51	137.81	322.83	230.98	279.1	258.12	135.32	224.23	137.86	65.25	150.88	39.71	62.27	80.58	39.25	230.54	88.31	97.41	40.68
Asb2	5307.5	6286.11	4943.35	5136.79	4367.67	7240.94	8054.89	16043.5	15852.2	16135.6	12092.4	10260.7	4708.45	2642.01	3906.59	3999.5	3339.67	4908.72	7318.77	4685.49	2273.14	6874.89	1748.38	3666.39	7395.9	2010.13	2543.29	4222.49	4162.33	776.51	5799.59	1941.16	5334.18	5818.91	4484.56	2935.82	3379.67	6235.22	3362.69	2909.86	3411.44	4836.17	4079.88	2836.28	1926.34	6441.06	4440.22	4353.19	5213.11
Asb3	301.54	350.93	317.93	274.76	243.08	357.56	357.92	292.56	293.5	286.03	310.78	276.75	240.04	258.77	289.54	290.97	311.25	179.47	285.76	292.06	253.91	328.55	291.58	280.87	344.24	303.09	309.27	347.22	346.07	240.91	333	277.01	317.63	282.62	315.72	292.16	279.35	273.67	324.07	248.36	262.17	277.98	241.7	271.26	211.86	296.61	274.41	222.81	244.06
Asb4	506.16	460.24	470.54	487.8	350.68	512.15	1266.23	2443.83	3307.88	2727.61	2935.45	2199.3	1502.42	1067.03	1576.89	1772.94	708.39	1578.37	1484.26	492.67	1025.06	415.11	2324.76	1345.28	917.02	825.31	480.34	281.86	313.83	686.17	542.6	650.77	371.18	1309.83	708.49	395.7	237.15	911.05	464.09	570.4	348.85	557.03	693.03	950.96	494.72	804.67	669.97	359.41	289.02
Asb5	2719.26	3940.8	3086.64	3372.76	3363.67	3384.69	6172.44	6057.9	11151.2	11021.5	9312.35	12816.4	5547.73	12403.4	8585.3	8326.12	8059.17	22716.1	6565.71	5672.3	4888.87	3916.14	3983.86	3552.84	4973.9	8520.75	10423.5	5723.03	6618.96	8984.04	4696.64	7374.9	6361.44	4976.77	9148.44	4680.29	6541.63	8547.28	8825.71	7001.56	6131.61	5631.46	7940.25	11520.4	9367.91	6293.49	7169.01	3421.64	3486.47
Asb6	428.98	308.74	406.95	345.44	382.39	433.56	403.5	423.95	331.18	357.78	341.66	365.63	495.63	487.19	458.81	600.02	423.92	446.17	426.12	457.26	507.83	450.44	580.91	495.87	475.1	468.42	471.27	507.9	451.31	463.18	442.87	535.93	482.02	657.07	440.75	463.77	383.19	410.5	495.13	485.15	453.72	530.2	530.87	538.22	498.18	489.71	470.73	481.45	492.41
Asb7	71.8	57.53	78.12	70.68	67.25	99.32	79.35	84.09	76.35	106.16	77.69	100.8	65.62	78.27	87.61	34.34	63.73	60.38	84.89	79.65	65.83	67.12	100.59	51.48	73.02	112.84	73.64	55.83	116.62	88.91	92.97	52.9	105.63	88.95	79.56	85.1	89.77	58.26	82.28	76.82	86.68	71.91	71.52	108.26	122.96	78.56	85.39	71.66	86.71
Asb8	2380.03	2399	2414.45	2326.49	2412.5	2088.33	2316.35	2454.34	1879.02	2061.19	1896.54	2107.66	1665.61	1527.06	1639.26	1783.78	1552.54	954.4	2315.48	1854.87	1186.28	2282.21	1165.21	1592.08	1942.15	1532.53	1489.72	2002.99	1964.54	1063.31	1861.92	1173.47	1899.06	2117.53	1655.66	2033.8	1661.37	2050.75	1587.88	1402.84	1690.74	1279.34	1251.65	1212.38	1246.9	1812.72	1774.19	1342.46	1455.82
Ascc1	734.11	793.91	717.61	818.3	647.56	544.97	707.4	716.51	624.69	604.5	563.78	615.8	647.59	415.31	558.3	851.23	536.6	493.98	604.29	623.21	628.74	713.63	505.19	653.33	680.89	635.05	626.48	571.89	534.75	605.87	1141.83	679.3	633.76	1514.98	611.24	652.4	588.18	1081.43	781.67	733.52	609.95	741.63	897.12	691.39	598.05	754.75	659.03	631.48	610.16
Ascc2	217.18	199.44	241.63	203.08	253.64	226.28	335.97	369.64	475.95	424.62	382.49	391.29	387.69	482.4	494.45	332.54	491.35	720.42	420.23	351.8	338.55	259.66	401.21	366.41	275.96	511.72	441.82	277.78	388.74	499.03	275.53	468.41	357.05	506.43	320.78	385.77	403.95	335.46	379.65	394.65	432.32	455.07	410.64	564.67	587.66	372.97	423.29	483.69	409.98
Ascc3	287.18	487.09	383.33	437.03	483.27	575.2	602.72	511.54	653.44	671.34	610.6	613.06	441.23	622.97	604.33	363.26	664.98	826.09	551.35	715.4	522.61	563.49	869.1	677.56	626.84	494.66	759.02	573.26	776.53	896.97	677.83	643.11	496.15	483.47	776.68	652.4	880.93	687.7	816.31	617.75	767.25	782.42	890.33	979.87	1025.81	644.62	705	623.64	437.82
Ascl2	14.36	3.84	3.63	1.99	8.65	0.86	8.44	1.75	3.97	3.93	1	4.58	0	4.79	1.48	9.04	0.92	0	3.36	1.48	5.37	3.53	11.3	3.03	3.79	2.62	4.53	9.53	3.79	6.45	5.07	4.18	6.69	1.43	3.79	2.84	4.69	4.41	0.72	2.1	5.35	3.22	6.17	0	3.46	2.2	1.46	6.72	6.42
Ascl4	3.59	1.92	1.82	1	0.96	0	1.69	1.75	0	0.98	0	0.92	0	3.19	0	3.61	0.92	0.84	0	0	1.34	1.77	3.39	0	0.95	2.62	4.53	1.36	0	0.72	0.85	2.09	1.49	0	1.26	1.42	2.68	0	0.72	5.26	2.14	1.07	1.23	0.62	1.73	0.73	0	2.24	0
Asf1a	716.16	638.58	713.98	682.91	747.48	806.66	658.44	450.23	604.86	603.51	555.81	529.66	639.82	576.64	562.75	565.68	605.87	445.33	618.58	643.12	583.06	681.84	548.13	620.02	675.2	480.23	604.95	637.25	636.2	526.28	660.93	593.69	664.26	360.1	529.15	546.03	632.39	701.83	544.93	533.56	546.82	538.78	524.71	491.47	531.66	609.38	537.15	460.17	490.27
Asf1b	55.64	26.85	27.25	24.89	29.78	24.18	0	5.26	0	1.97	0	0.92	4.32	6.39	1.48	7.23	4.62	0	5.88	5.9	9.4	12.36	28.25	26.5	3.79	11.81	10.2	4.08	3.79	15.77	0	7.66	10.41	48.78	32.84	29.78	69.67	43.26	47.64	43.15	64.21	70.84	88.79	47.36	93.52	63.87	54.74	262	238.71
Asgr1	3.59	1.92	0	1	0.96	0.86	3.38	3.5	0	0	0	0	0.86	3.19	1.48	5.42	0	0	0	1.48	4.03	0	1.13	3.03	0	2.62	2.27	2.72	0	0	1.69	6.26	0	0	0	2.84	0.67	0.88	0.72	1.05	0	0	0.62	3.08	0.58	2.94	0.73	3.36	3.21
Asgr2	197.44	178.34	276.14	202.09	232.51	297.1	141.82	150.66	66.44	87.48	122.52	84.31	111.39	108.62	166.3	173.5	92.36	63.74	50.43	188.81	158.53	268.5	74.59	146.11	182.08	150.89	100.83	166.12	131.79	113.29	179.18	169.83	153.98	121.94	99.77	192.88	186.23	160.67	156.62	171.54	283.57	115.91	180.66	67.66	163.94	218.05	139.4	817.34	542.72
Ash1l	2220.28	2222.57	2287.27	2246.85	2647.89	2454.53	2719.86	2767.92	4145.75	4073.23	3322.92	3336.52	3751.73	3261.78	4178.32	2752.48	3527.16	4233.59	3860.26	2416.13	2560.64	2669.05	2623.13	2483.88	3045.98	2920.73	2630.52	2657.95	3024.56	2482.98	2922.62	2332.32	2807.31	952.6	2289.64	2508.92	2381.51	2658.11	2529.05	1889.04	1854.46	1968.38	2005.72	2599.46	2368.53	2119.61	2439.05	2042.24	2098.09
Ash2l	1421.55	1342.37	1564.21	1433.52	1425.79	1349.9	1267.92	1196.51	1125.43	1174.59	1091.7	1283.84	1082.78	1158.08	1014.14	1198.22	1138.78	959.44	1199.34	1261.17	1554.39	1218.83	1204.76	1203.71	1286.86	1309.47	1391.16	1409.31	1357.74	1403.17	1365.8	1374.61	1405.88	1205.1	1293.21	1304.81	1311.01	1390.41	1357.63	1477.56	1237.02	1408.13	1468.07	1331.72	1457.6	1436.81	1316.59	1199.14	1259.92
Asic1	8.97	21.09	0	14.93	20.18	19.86	10.13	3.5	0	0	1	8.25	3.45	0	5.94	0	8.31	1.68	0.84	0.74	6.72	8.83	22.6	9.08	0.95	0	5.66	0	0	0	5.92	2.09	4.46	0	2.53	1.42	4.02	3.53	2.89	6.31	2.14	3.22	21.58	0	8.08	0	10.95	3.36	4.28
Asic2	7.18	1.92	5.45	7.96	2.88	9.5	10.13	1.75	0.99	3.93	2.99	5.5	1.73	4.79	2.97	5.42	2.77	0	0	6.64	4.03	7.07	1.13	3.79	5.69	7.87	11.33	4.08	5.69	7.17	5.92	2.78	2.98	4.3	11.37	4.25	12.06	5.3	5.05	17.89	6.42	8.59	9.87	5.54	3.46	13.22	8.76	13.44	11.77
Asic4	7.18	1.92	3.63	0	1.92	1.73	10.13	3.5	3.97	8.85	8.96	10.08	13.82	30.35	26.73	19.88	9.24	28.51	2.52	8.11	9.4	8.83	13.56	11.36	2.84	20.99	12.46	10.89	7.59	11.47	0.85	15.31	6.69	7.17	7.58	2.84	8.04	7.95	8.66	11.58	5.35	10.73	22.2	12.92	12.7	5.87	9.49	17.91	4.28
Asl	360.77	416.13	392.42	339.47	324.74	281.55	317.4	462.49	484.88	479.67	451.22	415.12	551.75	591.02	562.75	764.48	583.7	1076.85	433.68	436.61	494.39	355.05	474.67	448.93	386.91	377.88	488.27	385.35	360.29	739.95	408.22	650.77	369.7	522.21	371.29	350.31	312.18	386.67	363.77	405.17	437.67	301.59	464.28	317.4	427.76	384.72	403.59	500.48	396.07
Asmt	12.56	17.26	10.9	7.96	9.61	15.55	11.82	7.01	6.94	3.93	16.93	4.58	15.54	12.78	10.39	12.65	2.77	15.93	10.09	4.43	1.34	3.53	3.39	0.76	4.74	5.25	5.66	19.06	9.48	2.87	3.38	8.35	2.98	4.3	11.37	7.09	1.34	7.95	5.05	6.31	1.07	3.22	5.55	1.85	8.08	3.67	3.65	2.24	10.7
Asmtl	588.72	623.24	748.5	549.52	526.5	604.56	727.66	839.14	387.7	606.46	798.86	489.34	721.85	873.75	766.17	1051.83	713.93	586.23	572.36	656.4	689.2	711.87	523.27	614.72	560.45	551.08	710.31	732.57	527.17	709.83	507.11	795.54	631.53	658.5	674.39	706.3	470.94	753.91	594.01	588.29	540.39	579.57	569.72	559.75	468.16	669.58	491.9	599.01	579.12
Asna1	1405.4	1286.75	1318.95	1185.64	984.79	994.07	1251.03	1340.17	1286.07	1250.28	1238.13	1088.65	1249.43	1185.23	1229.44	1588.6	1226.52	1130.52	1343.06	1142.42	1128.51	1478.49	1147.12	1351.33	1134.18	1140.21	1269.95	1274.51	1063.81	1213.89	1232.27	1143.54	1091.23	2230.87	1300.79	1087.81	1088.6	1214.73	1116.57	1220.77	1245.58	1272.9	1261.51	1390.77	1186.86	1205.54	1209.31	1326.78	1342.35
Asns	75.39	51.78	18.17	67.69	49.96	23.32	119.87	222.49	314.33	223.12	207.18	186.94	272.85	284.33	313.3	254.83	229.97	349.72	167.25	341.47	212.27	143.08	305.15	299.03	197.25	360.83	346.66	145.7	233.24	404.39	265.39	437.79	203.07	416.05	178.07	270.89	192.93	218.93	165.28	400.96	476.19	276.9	276.84	334.01	319.81	285.6	265.65	295.59	402.49
Asnsd1	1434.12	1537.97	1382.54	1566.92	1421.94	1634.05	1509.34	2156.53	1784.83	1688.66	1691.34	1360.82	1587.04	1456.78	1663.01	1785.59	1509.13	2365.04	1896.09	1643.2	1148.66	1785.85	1249.97	1526.21	1580.84	1524.66	1561.09	1537.31	1875.42	1663.45	1743.6	1509.64	1640.94	1863.6	1389.19	1523.22	1623.85	1598.75	1738	1437.57	1484.21	1851.4	1589.53	1949.9	1621.55	1785.55	1704.13	1184.59	1416.21
Aspa	312.31	450.65	408.77	457.93	463.09	409.38	774.93	525.56	806.15	649.71	886.51	495.76	659.68	365.79	541.96	800.62	596.63	48.64	481.59	278.78	161.22	858.48	294.97	590.5	422.95	160.08	137.08	221.95	226.61	133.36	420.05	135.03	152.49	793.36	251.32	251.03	191.59	260.43	150.13	115.76	166.93	110.55	77.07	52.28	83.13	193.09	145.23	173.55	190.54
Aspg	0	1.92	7.27	1	0	0	3.38	0	0.99	0.98	1	2.75	17.27	11.18	11.88	9.04	5.54	7.55	8.4	2.95	10.75	1.77	7.91	12.11	7.59	7.87	7.93	8.17	13.27	11.47	3.38	14.62	5.95	1.43	3.79	8.51	1.34	2.65	5.05	9.47	6.42	8.59	1.23	11.69	17.9	3.67	2.19	10.08	8.56
Asph	8432.4	9020.7	7861.03	8443.85	8497.08	8684.11	6587.76	7441.86	7138.31	7382.72	6407.78	6741.77	5533.91	4732.94	4898.46	5620.63	5125.88	3758.91	6536.3	7005.74	4390.44	10803.4	4119.48	6004.16	8193.43	4587.09	5308.62	5910.94	6861.68	3671.77	7701.24	3900.43	6179.94	5531.98	8312.4	6063.1	6101.5	8466.94	5483.95	3920.16	4513.64	4224.4	4234.02	4175.38	3330.26	5562.24	6166.24	4474.11	3892.17
Aspm	102.31	86.29	70.85	114.48	103.76	130.41	11.82	7.01	10.91	6.88	10.96	24.74	28.49	15.97	5.94	5.42	12.01	14.26	12.61	34.66	40.3	56.53	97.19	38.61	38.88	26.24	23.79	39.49	13.27	24.38	27.05	22.27	23.8	41.6	84.61	48.22	47.56	56.5	71.45	17.89	58.85	55.81	44.39	31.99	87.17	30.84	51.09	414.27	380.01
Aspn	10.77	7.67	10.9	34.84	20.18	13.82	8.44	5.26	0	7.86	1	15.58	1.73	6.39	2.97	3.61	3.69	0	1.68	14.75	4.03	8.83	1.13	1.51	4.74	6.56	9.06	4.08	86.28	2.15	2.54	1.39	6.69	1.43	20.21	7.09	12.06	6.18	132.08	6.31	208.67	4.29	3.7	7.38	111.41	11.75	6.57	10.08	12.85
Aspnl1	3.59	17.26	143.52	0	8.65	9.5	6.75	5.26	11.9	13.76	10.96	24.74	31.08	0	2.97	5.42	1.85	1.68	1.68	7.38	55.08	12.36	6.78	6.81	0.95	7.87	10.2	4.08	8.53	1.43	12.68	4.18	8.18	1.43	13.89	70.91	120.58	3.53	4.33	7.37	13.91	8.59	2.47	20.3	7.5	16.15	5.11	8.96	124.17
Aspscr1	918.98	698.03	872.03	625.18	642.76	608.88	815.45	1161.48	797.22	696.89	705.22	827.49	576.79	752.35	769.14	755.44	602.17	1278.13	672.37	633.53	689.2	821.38	665.67	757.05	592.7	1049.68	1001.46	1008.99	868.5	837.46	867.99	913.86	760.22	1761.74	1074.73	883.58	753.64	921.64	942.62	1229.19	1143.93	1480.04	1191.22	1174.86	1159.73	1118.17	954.6	969.61	1075.81
Asrgl1	328.47	421.89	466.9	594.31	404.49	409.38	290.39	502.78	273.67	538.64	339.66	330.81	625.14	284.33	396.45	730.14	423.92	278.44	399.22	441.78	317.06	720.7	326.62	279.35	532	397.57	293.41	452.07	377.36	225.14	482.6	306.94	392.75	504.99	226.06	441.08	330.93	228.65	298.09	353.6	200.11	240.41	234.92	246.04	245.34	339.93	227.7	368.36	395
Ass1	39.49	86.29	39.97	52.76	78.78	66.5	155.32	220.73	256.82	164.15	212.16	118.21	261.63	250.78	204.91	305.43	206.88	209.67	128.59	170.37	134.35	30.03	166.14	152.92	113.8	122.02	128.01	106.21	102.4	263.86	131.85	162.87	104.14	351.49	113.66	62.4	93.79	83.87	46.19	49.46	96.31	96.59	86.94	78.12	96.4	74.15	109.47	73.9	105.97
Aste1	168.72	182.18	194.39	261.82	178.7	214.19	131.69	138.4	127.91	96.33	101.6	144.79	139.02	191.68	121.76	171.69	147.77	106.51	111.78	221.99	227.05	213.74	183.09	184.72	198.2	185.01	207.31	182.46	170.67	220.84	121.71	212.28	145.05	142.03	164.18	141.83	168.15	231.29	194.88	215.74	173.35	203.92	181.89	149.47	189.34	221.73	217.49	193.7	163.78
Astn1	134.62	122.73	109	132.4	155.65	115.73	126.62	70.07	56.52	94.36	53.79	80.64	88.94	49.52	78.7	57.83	64.65	31.03	91.61	99.57	75.23	95.39	65.55	46.18	59.74	93.16	53.24	74.89	74.9	50.91	81.98	62.64	69.18	137.73	101.03	106.37	109.86	94.46	75.79	86.3	87.75	82.64	57.34	32.6	58.3	60.2	86.85	67.18	72.79
Astn2	43.08	67.12	30.88	29.87	43.23	31.09	57.4	31.53	40.65	42.27	28.89	34.82	28.49	25.56	26.73	25.3	16.62	16.77	10.93	26.55	10.75	56.53	21.47	21.95	30.35	17.06	14.73	17.7	19.91	13.62	33.81	25.06	32.73	30.13	27.78	35.46	43.54	13.24	28.87	18.94	36.38	9.66	16.03	13.53	12.12	32.3	51.82	41.43	24.62
Asxl1	504.36	540.78	541.39	463.9	672.54	566.56	1137.92	1392.72	2028.75	1630.67	1755.09	1625.65	1171.72	1095.78	1245.77	943.4	980.84	1751.14	1006.04	677.78	943.11	561.72	1211.54	1037.16	843.05	923.72	828.13	767.97	759.46	880.48	925.47	732.9	682.11	1091.76	723.64	601.35	646.46	711.54	736.2	659.85	521.13	611.77	621.51	875.3	751.6	515.4	691.14	703.14	716.13
Asxl2	197.44	170.67	179.86	179.19	206.57	194.32	197.53	166.43	235	260.47	156.38	195.19	202.05	180.5	242.03	121.09	245.67	252.44	244.58	188.81	247.2	190.77	330.01	212.73	203.89	249.3	265.09	164.76	235.14	245.93	272.99	228.99	281.18	130.55	253.84	194.3	255.9	156.26	217.97	198.9	245.05	210.36	159.08	254.04	344.05	212.92	220.41	227.29	219.44
Asxl3	10.77	15.34	1.82	1.99	8.65	11.23	3.38	3.5	7.93	2.95	12.95	2.75	8.63	4.79	4.45	1.81	2.77	1.68	2.52	2.95	16.12	8.83	9.04	2.27	10.43	6.56	7.93	8.17	7.59	2.15	5.92	7.66	6.69	2.87	5.05	5.67	12.06	9.71	2.89	2.1	4.28	6.44	3.7	1.85	4.04	5.14	3.65	1.12	7.49
Atad1	2529	2815.13	2706.94	2582.33	2841.01	2466.62	2932.58	2366.75	2648.48	2689.27	2671.49	2825.19	2650.82	2351.29	2295.55	2405.48	2738.42	2302.14	2951.71	2991.4	2294.64	2381.13	2240	2699.64	2974.86	2008.82	2427.74	2490.47	2889.93	2353.92	2435.79	2229.31	2392.23	1397.34	2112.83	2067.84	2090.11	2603.38	2376.04	1826.95	1985.01	1899.69	2151.23	2187.95	2089.13	2184.95	2211.35	1860.85	1596.05
Atad2	222.57	214.78	205.29	211.05	207.53	229.73	216.1	197.96	209.22	231.97	187.26	191.52	196.01	111.81	204.91	97.59	141.31	151.8	152.96	186.59	194.8	127.18	336.79	192.29	139.4	136.46	157.47	147.06	159.29	164.91	127.62	179.57	138.36	33	199.54	192.88	328.92	152.72	236.02	216.79	345.64	253.29	273.14	214.06	390.23	233.47	274.41	470.25	476.35
Atad2b	660.52	638.58	693.99	681.92	810.89	726.34	712.46	756.8	854.73	823.69	831.73	732.18	821.15	710.82	761.72	610.86	789.66	686.87	752.22	792.1	720.1	759.56	974.21	706.33	769.08	703.28	765.82	674.02	859.01	771.49	807.14	676.52	955.11	385.92	742.58	710.55	803.89	711.54	825.7	671.43	653.82	724.46	690.56	680.93	868.79	753.28	779.45	618.04	645.48
Atad3a	918.98	826.51	752.13	801.38	890.64	674.52	1225.71	1087.9	1372.33	1345.62	1203.26	1489.11	1384.13	1827.36	1670.44	1599.44	1716.01	2067.31	1345.58	889.45	1249.42	883.21	1377.68	1357.39	1229.01	1204.5	1140.8	917.75	838.16	1378.8	955.89	1396.19	941.72	1778.96	1057.05	836.78	740.25	1237.69	995.31	879.8	798.29	994.92	930.41	1342.79	935.75	750.34	859.73	743.45	647.62
Atad5	89.74	111.22	121.72	101.54	91.27	73.41	52.34	75.33	69.41	33.42	39.84	81.56	50.08	52.71	46.03	36.15	44.33	22.64	66.4	81.13	79.26	58.29	111.89	73.43	50.26	53.8	90.63	96.68	79.64	69.55	38.88	89.09	59.51	25.82	104.82	92.19	117.9	82.98	79.39	98.92	104.87	116.99	84.47	89.19	148.94	70.48	116.77	172.43	172.34
Atat1	179.49	155.33	152.61	101.54	183.51	203.82	130	80.59	99.16	115.98	107.58	88.89	141.61	145.36	111.36	166.27	80.35	87.22	100.86	82.6	138.38	151.91	125.45	117.34	104.31	206	194.85	153.87	147.91	167.06	114.94	207.41	211.25	104.73	133.87	255.29	191.59	129.77	129.2	258.89	215.09	170.65	230.6	188.84	334.82	188.69	243.76	246.32	229.08
Atcay	355.39	657.76	592.26	466.89	653.33	406.78	271.82	317.08	78.33	72.74	97.62	218.1	43.17	75.08	74.24	75.91	67.42	37.74	19.33	69.33	216.3	211.97	46.34	51.48	50.26	40.67	46.45	322.71	58.78	24.38	125.09	45.94	119.76	68.86	166.7	321.95	134.65	178.33	224.47	78.93	68.49	42.93	28.36	27.68	42.72	71.22	43.06	71.66	95.27
Ate1	267.44	270.39	257.98	254.85	199.84	285.01	369.74	423.95	557.26	545.52	502.02	446.27	314.3	276.34	372.69	177.11	388.83	403.4	479.07	323.77	270.04	381.55	339.05	346.73	331.91	493.35	437.29	200.16	431.4	445.26	430.19	270.75	532.6	342.88	448.33	370.17	461.57	311.63	407.07	287.3	355.27	352.03	236.76	556.68	405.82	385.45	352.5	275.43	290.09
Atf1	875.91	976.09	931.99	1170.71	1181.75	1006.17	1242.59	1856.96	1910.76	1885.24	1960.28	1899.65	1612.08	1996.68	1755.07	1827.16	1926.59	2613.29	1675.05	1620.34	1622.9	1218.83	1645.53	1582.23	1508.77	1788.39	1726.49	1567.26	1733.2	2079.31	1507.79	1666.94	1528.62	1391.6	1453.6	1246.66	1404.79	1526.36	1605.2	1547.02	1411.45	1775.19	1590.15	1833.65	1705.83	1367.8	1414.39	1297.67	1180.71
Atf2	324.88	297.24	334.28	300.64	280.55	316.1	411.95	385.41	489.84	476.72	439.27	433.45	369.56	324.26	454.36	285.55	408.22	484.75	359.72	334.84	382.89	358.58	397.82	363.38	312.94	317.53	414.63	288.67	306.25	342.01	386.25	322.25	347.38	241.02	378.87	266.63	314.86	249.83	332.01	303.09	317.82	325.2	279.93	399.21	346.94	289.27	339.37	293.35	328.63
Atf3	132.82	454.49	188.94	124.44	323.78	178.78	2902.19	3298.73	9412.97	9779.09	9702.81	10509	1194.17	1721.94	1845.65	1780.17	1118.46	7879.28	1533.01	433.66	884	143.08	618.2	521.61	395.45	591.76	368.18	385.35	247.46	582.21	180.87	419.69	403.91	490.65	745.11	276.56	1441.64	514.67	1083.36	462	497.59	436.82	326.78	1294.81	397.74	401.6	653.92	482.57	283.67
Atf4	6967.77	6777.03	6718.3	7774.87	7769.77	7209.84	12230.1	16406.1	21987.1	19301.6	21639.8	18760	16520.6	18775.2	17023.6	21555.4	17998.8	25503	14503.9	11592.4	13148.5	10718.6	13055.8	14539.9	13046.9	14136.5	11963.1	12629.3	12579.9	14469.1	13605.6	13132.3	11872.6	18461	10110.8	7488.46	7610.8	12067	9225.56	7918.2	6793.99	9617.6	9081.54	12822.6	7683.44	8584.9	8725.71	5206.36	5741.91
Atf5	1471.81	1514.96	1573.3	1336.96	1351.81	1187.53	980.9	898.7	1038.17	896.42	917.39	1033.67	1241.66	1717.15	1364.56	1917.52	1297.63	1083.56	1155.64	2056.95	1950.71	2091.44	1356.21	1396	1217.63	1665.05	1690.24	2024.78	1306.54	1414.65	1125.77	1443.52	1477.29	1807.65	1956.23	1456.56	1292.25	1170.59	1236.38	1358.64	1469.23	1985.56	1384.21	1407.38	787.39	1179.11	1180.85	1305.51	1294.18
Atf6	638.98	732.55	672.19	571.42	601.44	739.29	1333.76	1797.4	3470.49	3173.85	3098.8	2547.52	2352.06	3105.24	3823.44	2157.89	3326.74	5052.97	2478.53	1289.19	1503.34	916.77	1913.38	1541.35	1199.62	1741.15	1627.93	1034.86	1392.82	2039.16	1369.18	1424.03	1555.4	1446.12	1380.35	998.46	1243.34	932.24	1257.31	849.28	1078.65	1290.07	1116.62	1958.52	1443.17	1049.89	1115.89	1043.51	960.2
Atf6b	744.88	705.7	674.01	634.14	637.95	718.57	671.94	537.82	733.76	747.02	527.92	638.71	1056.01	1305.03	1137.38	1171.11	1087.98	1288.19	929.55	1066.46	1109.7	777.22	1379.94	1243.08	822.19	1367.2	1314.13	938.18	968.05	1554.46	916.17	1520.08	1152.97	889.48	1007.79	975.77	1027.64	1000.21	1078.31	1255.5	974.85	1257.88	1201.09	1320.03	1365.82	961.79	1118.08	1275.28	1224.6
Atf7	337.44	383.53	345.18	254.85	363.17	394.69	415.32	420.44	480.91	465.9	416.36	380.3	411.87	233.21	504.84	186.15	459.02	425.2	475.7	270.67	353.33	406.28	366.18	295.25	320.53	438.24	385.18	354.03	395.37	358.5	441.18	254.04	480.53	342.88	362.45	377.26	292.75	283.38	302.42	269.41	314.61	282.27	208.4	340.16	283.44	223.93	280.98	278.79	281.53
Atf7ip	1028.47	945.41	1213.58	937.76	1110.65	1298.95	923.5	1094.91	1175.01	1383.95	1202.27	1395.64	1113.86	1083	1367.53	907.25	1099.99	1488.63	1232.12	879.87	957.89	876.14	1272.57	1262	962.54	1162.52	1047.9	893.24	1131.13	972.26	1180.71	855.39	1094.95	1246.7	1238.9	1005.55	1237.32	972.85	1333.82	831.39	852.86	1271.83	858.27	1284.97	1333.49	754.01	871.4	979.69	1150.74
Atg10	165.13	174.51	187.12	134.39	185.43	189.14	131.69	136.64	94.2	135.64	126.5	122.79	115.7	94.24	124.73	144.58	145	99.8	140.36	133.49	107.48	132.48	101.72	173.36	185.87	95.78	95.16	136.17	124.21	110.42	174.95	103.71	144.31	87.51	118.71	129.06	109.86	113	103.21	97.87	112.36	95.52	110.37	103.34	117.19	108.66	118.23	170.19	153.07
Atg101	1610.02	1551.39	1415.24	1309.09	1437.32	1343.86	2095.18	1613.45	1823.5	1787.93	1936.38	1356.24	1290.01	1083	1291.8	1527.15	1389.07	963.63	1474.18	965.42	831.6	1128.74	817.11	1037.16	1123.75	934.21	890.43	950.43	1002.18	913.46	1272.83	1035.66	1010.15	1543.67	905.5	1087.81	848.77	1448.68	989.54	927.16	1093.63	839.3	894.65	976.18	699.07	1044.02	963.36	938.26	860.64
Atg12	868.73	908.97	1019.19	1024.37	1042.44	1061.44	1039.99	1024.83	1171.04	1177.54	1232.15	1227.03	1178.62	1260.31	1115.11	1216.3	1183.11	1474.38	1044.7	1085.64	1152.69	1043.95	1222.85	1216.58	1046.94	1026.06	1137.4	1014.43	1078.03	1208.15	1120.7	1053.06	973.7	1004.25	1017.9	978.61	895.66	1329.5	1031.4	1043.97	927.77	1137.67	983.44	1181.01	1036.77	1028.6	1071.37	871.08	937.72
Atg13	472.06	425.72	506.87	267.79	405.45	380.01	594.28	588.62	455.13	561.25	448.24	555.32	348.84	573.45	653.33	392.18	552.3	722.93	513.52	417.44	458.12	432.77	570.74	470.89	421.05	610.12	587.96	502.45	421.92	410.13	693.89	410.64	447.06	1124.76	836.04	453.85	403.95	559.7	564.42	412.54	450.51	534.49	360.08	557.91	494.14	380.31	405.05	390.76	447.45
Atg14	317.7	375.86	347	316.57	295.92	329.92	273.51	171.68	164.6	182.82	148.42	212.6	244.36	271.55	215.3	305.43	248.44	175.28	233.65	275.83	390.95	243.77	352.61	271.78	362.26	330.65	311.54	351.31	311.94	253.82	420.05	325.73	287.13	450.48	314.46	236.85	245.19	354	313.24	289.41	218.3	283.34	337.88	359.23	355.02	285.6	285.36	207.13	270.82
Atg16l1	936.93	1096.9	1030.09	1099.03	955.01	979.39	1060.25	1329.65	1130.39	1313.18	1560.86	1279.26	943.76	1092.58	1021.56	934.36	977.15	1349.42	1159	864.38	1064.02	915	1202.5	999.31	1138.92	980.14	876.84	957.24	901.68	967.24	867.99	1042.62	930.56	832.09	810.78	897.76	834.7	931.35	913.03	985.04	1013.37	769.54	1005.63	870.38	910.35	1051.36	1025.4	837.5	840.31
Atg16l2	122.05	109.31	150.79	159.28	148.92	105.37	126.62	161.17	132.87	93.38	119.53	148.45	127.79	137.37	77.21	93.98	59.11	161.02	100.02	107.68	216.3	125.42	228.29	115.83	152.68	169.26	156.34	183.82	116.62	101.1	134.38	167.74	158.44	156.38	213.43	164.52	158.77	190.68	233.85	262.05	160.51	260.81	302.74	209.75	204.93	161.52	174.43	154.51	238.71
Atg2a	1175.65	983.76	1102.76	1021.39	1058.77	1045.89	1517.78	1795.65	1555.77	1688.66	1426.39	1541.34	1331.46	1223.57	1320.02	1444.01	1257.92	1920.55	1554.02	900.52	998.19	1047.48	1234.15	1240.81	1258.41	1234.68	1187.25	1281.32	1164.32	929.24	1459.62	1099.69	1328.52	2260.99	1185.86	1123.27	973.37	1334.79	1244.32	1002.93	998.39	1213.87	1109.84	1171.17	1048.9	1102.02	1088.16	974.09	1008.37
Atg2b	805.91	722.96	786.65	806.36	742.68	812.71	1070.38	1119.43	1382.25	1200.15	978.15	1279.26	1134.59	1094.18	1005.23	896.41	1163.71	1261.36	1168.25	969.11	994.16	853.18	1086.1	1013.69	923.66	894.85	1054.7	955.88	889.35	983.73	1160.43	976.5	1036.19	1268.22	905.5	799.9	728.19	878.39	990.98	765.09	663.46	837.15	752.84	894.37	845.7	748.14	1104.95	605.73	795.35
Atg3	1066.17	968.42	881.12	1099.03	1051.09	1074.39	957.27	816.36	924.14	968.18	933.33	1093.24	1079.32	1108.56	953.26	1192.8	1114.76	1456.77	998.47	1162.34	1104.33	1066.92	1164.08	1156.77	1103.84	1129.71	1201.97	1083.88	1248.7	1530.08	1254.24	1305.01	1159.67	812.01	1010.32	1038.17	1231.29	1196.2	1247.93	1243.93	1170.68	1302.95	1300.97	1209.31	1247.48	1237.85	1177.93	1110.69	1172.15
Atg4b	500.77	559.96	541.39	481.82	513.05	544.97	557.14	616.65	637.58	579.92	493.06	538.83	635.51	592.62	662.24	639.78	579.09	628.16	718.6	435.88	513.2	604.11	597.86	514.04	460.88	620.62	512.06	516.07	547.08	557.83	507.11	572.81	523.67	799.1	544.31	506.32	481.66	547.34	469.15	509.36	544.68	622.5	521.01	615.11	487.79	474.29	502.84	539.67	556.64
Atg4c	183.08	163	181.67	143.35	123.94	130.41	157.01	171.68	125.93	119.92	112.56	88.89	110.52	129.39	100.97	140.97	119.14	93.09	136.16	191.02	173.31	155.44	169.53	113.56	182.08	195.5	232.24	149.78	244.62	190.01	169.88	163.56	185.96	131.99	228.58	187.21	240.5	172.15	242.51	253.63	282.5	317.69	241.7	218.98	341.17	207.78	235.73	241.84	260.12
Atg4d	717.96	634.75	672.19	687.89	558.21	638.25	724.28	718.26	799.21	733.26	827.74	799.08	819.42	876.94	789.93	1006.65	865.4	916.66	990.07	742.69	699.94	768.39	724.44	896.35	939.78	855.49	822.46	876.91	857.12	910.59	793.62	914.55	821.21	1077.42	705.96	741.75	641.1	767.15	770.12	817.71	735.15	685.82	722.01	807.03	774.12	763.56	712.3	616.93	641.2
Atg5	558.21	531.19	514.14	470.87	502.48	519.92	570.65	464.24	458.11	544.54	440.27	460.02	611.33	691.65	601.36	771.71	673.29	778.28	565.63	728.67	698.6	642.98	698.45	630.62	744.43	759.7	744.29	694.44	670.33	833.87	661.77	661.21	729.72	867.96	769.11	520.5	653.83	683.29	707.33	674.58	836.81	865.06	792.92	994.02	738.33	702.62	665.59	650.51	677.6
Atg7	217.18	214.78	227.09	185.16	197.92	190.87	329.22	529.06	572.14	550.44	454.21	451.77	589.74	790.69	614.72	679.54	792.43	866.34	529.49	374.66	484.99	339.15	603.51	646.52	276.91	481.54	552.84	324.07	402.01	613.75	431.88	596.48	409.86	575.29	375.08	286.49	340.98	480.24	438.11	385.18	518.99	516.24	439	564.67	671.94	325.25	374.4	548.63	477.42
Atg9a	4358	4349.26	4138.53	3911.33	3757.58	4351.12	5596.72	5654.97	5221.61	5374.61	5111.88	4315.21	3921.83	3728.21	4451.53	3836.85	3911.37	3935.03	5731.97	3303.37	2826.65	4733.99	2660.42	3390.83	4569.92	3432.44	3339.7	4196.62	4258.09	2034.85	4593.53	2725.57	4025.74	5169.01	3368.15	3877.55	2780.11	3947	2810.54	2566.78	2838.95	2650.98	2247.42	2839.97	2004.85	3564.5	3082.75	2930.11	2819.57
Atg9b	1.79	1.92	1.82	3.98	0	0	20.26	56.06	70.4	48.16	92.64	34.82	2.59	6.39	2.97	14.46	7.39	24.32	2.52	0	2.69	3.53	6.78	5.3	1.9	1.31	4.53	0	0.95	3.59	0	6.96	0.74	2.87	2.53	0	2.68	4.41	7.94	2.1	3.21	6.44	1.85	8	0	2.94	0	7.84	1.07
Atic	457.7	500.51	472.35	429.06	431.39	526.83	607.79	791.84	831.93	748.99	620.56	662.54	714.08	769.92	865.66	656.04	708.39	809.31	726.16	595.92	679.79	600.58	951.6	793.39	528.21	927.65	885.9	509.26	731.96	869.01	709.95	798.32	764.68	1210.84	741.32	697.79	768.38	524.38	699.39	656.69	720.17	942.33	645.55	863	1054.09	679.86	699.9	864.37	647.62
Atl1	46.67	80.54	72.67	51.77	79.74	92.41	59.09	43.8	41.65	42.27	45.82	53.15	56.99	44.73	50.48	39.76	36.02	25.16	36.98	55.31	51.05	45.93	32.77	31.8	47.42	24.93	32.85	29.96	38.87	40.87	35.5	25.06	28.27	20.08	36.62	51.06	44.21	25.6	26.71	47.36	46.01	37.56	20.96	28.91	30.6	30.84	38.68	31.35	41.75
Atl2	5162.11	4918.81	5450.22	4566.37	5287.13	5373.7	6000.23	5330.88	5918.68	5227.18	5819.1	4306.05	3136.09	2325.74	2836.03	2640.43	2550.93	1709.2	4441.86	2682.37	1945.34	3557.56	2246.78	2639.08	3218.58	1815.94	2004.04	2305.28	2801.75	1699.3	3459.3	1894.53	2262.06	2623.96	2396.98	2735.84	3014.58	3481.77	2391.92	1590.16	2334.93	1394.18	1325.64	1688.48	1215.15	2708.43	2384.32	1857.49	2088.45
Atl3	192.05	228.2	194.39	222	266.13	265.14	287.01	241.76	311.35	317.48	340.66	219.01	423.1	335.44	429.12	216.87	423	336.31	271.47	373.92	440.66	289.69	456.59	330.07	255.1	427.74	481.47	281.86	347.97	407.26	344.83	379.32	450.78	284.06	500.11	351.73	476.97	253.36	391.2	326.24	407.7	397.11	395.22	404.74	557.06	336.26	333.53	517.28	408.91
Atm	832.83	828.43	997.39	994.51	815.7	988.89	533.5	462.49	353.99	382.36	379.51	468.27	642.41	356.21	331.12	337.96	381.44	272.57	437.88	751.54	851.76	634.14	1361.86	820.64	767.19	544.52	600.42	639.98	771.79	676.85	680.37	707.14	716.33	322.79	665.55	795.65	912.41	981.67	727.54	933.47	871.05	885.45	929.8	692	1079.49	887.64	977.96	1226.01	1189.27
Atn1	8.97	17.26	7.27	118.46	22.1	28.5	11.82	12.26	47.6	65.86	88.65	24.74	55.26	7.99	4.45	9.04	108.98	47.8	37.82	41.3	16.12	14.13	18.08	50.72	12.33	19.68	32.85	14.98	124.21	37.28	39.72	153.12	32.73	27.26	11.37	173.03	48.23	42.37	17.32	12.63	13.91	174.94	44.39	112.57	30.02	52.86	24.08	176.9	13.92
Atoh7	1.79	0	0	0	0	0	0	0	3.97	0	0	3.67	0	1.6	0	0	0	0	0	0	0	0	2.26	0	0	0	0	0	0	0	0	0	0	0	0	0	0	0	1.44	0	2.14	0	0	0	0	0.73	0.73	0	0
Atoh8	122.05	113.14	118.09	108.51	82.63	70.82	224.54	464.24	346.06	424.62	380.5	734.93	322.93	661.3	513.75	347	470.1	316.18	292.48	124.64	244.51	153.68	119.8	276.32	217.16	208.62	175.59	212.42	108.09	220.12	154.67	217.15	185.96	126.25	174.28	283.65	138	58.26	136.41	157.86	121.99	237.19	159.08	299.56	264.97	127.75	126.26	129.88	196.96
Atox1	691.03	582.97	492.34	587.35	498.64	628.75	393.37	362.63	212.2	255.56	263.96	362.88	381.65	415.31	294	536.76	311.25	313.66	342.91	392.36	444.69	499.9	445.29	427.73	377.43	460.55	391.97	555.55	335.64	476.81	390.47	432.22	412.1	677.15	482.43	510.58	425.39	427.28	422.95	583.03	565.01	476.53	567.25	465.02	502.8	395.73	347.39	678.51	734.33
Atp10a	210	141.91	161.69	221	168.14	158.91	126.62	141.9	223.1	240.82	210.17	230.01	296.17	257.17	304.39	220.49	243.83	241.54	182.38	264.03	279.44	305.59	223.77	172.61	232.34	355.58	399.9	232.84	294.87	371.41	128.47	289.54	292.33	124.81	236.16	387.19	213.03	153.61	335.62	633.54	311.4	189.97	294.11	258.35	432.95	368.56	556.85	397.47	351.11
Atp10b	1.79	0	0	1.99	2.88	2.59	3.38	0	1.98	0	1.99	5.5	3.45	0	2.97	0	0	1.68	0.84	3.69	0	0	1.13	0.76	0	6.56	1.13	8.17	0.95	2.87	0	0	0.74	0	1.26	2.84	4.02	0.88	0	2.1	1.07	1.07	0	1.23	0	0	1.46	2.24	3.21
Atp10d	287.18	287.65	341.55	308.61	276.7	316.1	609.48	818.11	1076.84	1046.81	1311.84	1162.88	645.87	480.8	671.14	442.78	520.9	723.77	347.11	385.72	678.45	307.36	786.6	562.49	411.57	499.91	446.35	407.13	417.18	477.52	267.92	444.75	356.31	401.7	388.97	317.69	380.51	297.5	399.86	397.8	394.86	374.57	468.6	428.12	480.86	348.74	272.95	531.83	527.73
Atp11a	463.08	542.7	426.93	450.96	594.72	640.84	528.44	632.42	1000.49	994.72	924.36	794.5	970.53	889.72	1060.17	594.59	976.23	1199.29	856.43	776.61	783.24	669.47	934.65	779	776.67	934.21	875.71	684.91	792.64	1156.53	649.94	795.54	964.78	542.29	707.22	719.06	871.55	496.13	739.08	698.79	796.15	718.02	779.35	1026.62	1212.84	771.64	815.21	933.79	832.81
Atp11b	484.62	517.77	552.29	487.8	492.88	542.38	525.06	520.3	580.07	609.41	530.91	542.49	568.16	485.59	533.05	444.59	483.96	530.88	530.33	532.49	514.55	505.19	791.12	615.48	506.4	473.67	513.19	486.11	568.88	544.2	535.84	449.62	560.12	340.01	503.9	524.76	618.99	431.69	453.99	467.26	506.15	453.99	389.68	367.84	467.01	481.63	480.22	398.59	468.86
Atp11c	123.85	118.9	161.69	177.2	177.74	164.96	167.14	171.68	169.56	181.84	191.25	191.52	156.29	166.12	182.63	79.52	109.91	119.93	172.3	142.34	173.31	137.78	179.7	138.54	124.23	145.64	149.54	166.12	212.38	136.23	176.64	117.63	174.06	34.43	165.44	168.77	208.34	109.47	127.03	167.33	155.16	115.91	151.06	174.69	166.25	160.05	118.96	157.87	172.34
Atp13a1	856.16	826.51	862.95	790.43	838.75	861.93	1142.98	1070.38	1181.95	1123.48	1162.42	1217.86	1264.11	1375.32	1284.38	1270.51	1276.39	1639.59	1205.23	991.97	1386.46	766.62	1752.9	1262.76	1133.23	1175.64	1334.52	1116.56	954.78	1362.3	1186.63	1480.41	1077.84	1368.65	916.87	1073.63	992.8	1157.35	1061.71	1158.68	1081.86	1107.62	1485.95	1356.94	1342.15	1058.7	1065.54	1142.04	1125.05
Atp13a2	1037.45	928.15	1028.27	900.93	819.54	906.84	1257.79	1291.11	1225.58	1069.42	1102.66	960.36	1196.76	934.45	1075.02	1259.67	1067.66	1382.12	1471.65	943.29	1046.56	959.16	1177.64	1105.29	1031.76	1163.83	1308.46	1023.96	996.49	1473.44	1161.27	1367.65	1144.05	1169.23	913.08	960.17	982.08	982.56	927.46	1302.86	1320.49	1197.77	1185.67	1314.49	1597.88	1196	1077.94	1943.71	1859.38
Atp13a3	19.74	9.59	21.8	6.97	15.37	14.68	37.14	85.84	133.86	103.21	78.69	76.98	72.53	65.49	123.24	36.15	84.05	195.41	89.09	23.6	34.93	24.73	82.5	40.88	43.62	59.04	67.97	43.57	64.47	47.32	44.79	59.86	52.81	38.74	61.88	38.29	56.94	34.43	67.12	37.89	31.03	35.42	24.05	92.27	68.12	28.63	54.01	32.47	54.59
Atp13a4	1.79	0	1.82	1	0	0.86	0	1.75	0	0	1	0	0	3.19	1.48	0	0	1.68	0	0	0	3.53	1.13	0.76	0	0	1.13	0	0	1.43	0	0	0	0	0	2.84	0.67	0	0	0	2.14	0	0.62	0	0	0	0	0	0
Atp13a5	14.36	11.51	23.62	18.91	7.69	24.18	6.75	10.51	0.99	1.97	6.97	6.41	2.59	0	1.48	1.81	0	0.84	1.68	0	1.34	8.83	0	0	2.84	1.31	0	5.45	3.79	2.87	1.69	3.48	1.49	0	2.53	9.93	4.69	0.88	4.33	5.26	7.49	1.07	0	1.85	0.58	1.47	7.3	5.6	2.14
Atp1a1	3263.11	3699.18	3727.95	3478.29	3851.74	3507.33	6061.01	6289.14	7812.58	7740.51	9218.72	7516.11	6522.58	7593.79	7689.95	6992.35	8625.33	9777.18	6169.85	5060.15	5160.25	3909.08	5343.45	4792.13	4485.52	6105.18	6355.39	5132.07	5364.57	7702.76	4225.03	6656.62	5594.53	5048.5	4869.74	4837.71	5531.41	4058.24	5009.03	5301.95	5518.45	6237.86	6444.44	7009.81	7051.33	5307.47	5882.34	6493.95	6239.67
Atp1a2	32552.2	31344.2	30488.5	32095	34399.5	33177.5	35322.7	55775.4	47230.4	45278.3	43086.4	38022.2	32628.4	23947.4	31138.4	32388.2	31225.4	29038.9	39837.2	29439.7	19739.5	33570.7	19671.8	30306.2	35959.1	22834.4	22311.8	30851	36655.1	16068.7	46303.8	19843.2	36268.1	41492.7	27242	29155.3	25441.7	34410.7	24987.4	16949.8	17339.7	13888.1	12940.1	21284.7	11192.7	29162.1	24707.3	12297.1	14276.6
Atp1a3	17.95	11.51	0	6.97	3.84	1.73	23.64	68.32	85.28	44.23	42.83	55.9	84.62	75.08	93.54	95.79	96.98	123.28	70.6	77.44	161.22	14.13	96.06	70.41	33.19	99.72	208.45	24.51	54.99	328.39	38.88	236.64	148.03	116.21	80.83	42.55	162.12	58.26	162.4	116.82	227.93	181.38	221.35	190.68	447.38	93.98	115.31	256.4	177.7
Atp1a4	8.97	17.26	3.63	39.82	31.71	23.32	20.26	19.27	23.8	29.49	47.81	31.16	16.41	6.39	1.48	3.61	28.63	18.45	38.66	25.08	5.37	5.3	9.04	28.77	49.31	5.25	6.8	10.89	24.65	16.49	28.74	19.49	6.69	10.04	8.84	4.25	31.49	36.19	23.82	6.31	6.42	7.51	1.23	27.68	8.66	15.42	30.65	10.08	12.85
Atp1b1	4991.59	5350.29	5148.64	4597.23	6221.01	3805.29	3562.32	3398.59	3232.52	4364.17	4248.28	6624.48	2793.29	7863.74	3824.93	2777.78	7261.2	2673.67	5510.09	4134.56	4612.11	3243.14	1760.81	2751.12	3071.59	2796.08	3190.16	6079.78	5051.69	2332.41	2341.14	2172.94	5282.85	1530.76	3813.96	4568.24	4568.76	2842.62	2994.59	2525.74	2285.71	2388.03	1928.65	2407.55	3282.93	2013.89	2220.11	2375.89	3317.34
Atp1b2	11885.8	10625.8	9775.87	10281.5	9253.21	12011.8	8238.92	8205.67	9296.96	7895.81	7644.91	4338.12	6668.5	5010.88	6944.56	7198.38	4383.32	1546.5	8316.4	6588.3	2645.28	13405.3	3887.79	5777.05	8702.67	4589.71	4752.38	5004.08	7974.8	2876.61	7538.12	4283.23	6751.22	7675.33	4778.81	9312.35	6419.71	6837.29	4744.86	4163.26	6396.99	2168.01	2736.98	2723.1	1811.47	9051.12	8716.95	4231.14	3188.88
Atp1b3	2739	2688.57	2567.05	2990.49	3032.2	2908.81	2578.04	2576.97	3020.32	2790.51	3733.31	2820.6	3994.37	3905.51	3285.93	3863.96	3163.27	4964.07	3242.51	3869.79	3343.88	2935.78	3252.64	2934.33	3509.71	3383.9	3375.95	3205.33	3490.1	4542.21	2380.01	3954.71	3113.77	2121.83	2873.1	2568.48	3349.53	2879.7	3185.14	3625.49	3487.42	3505.31	3977.53	3552.27	3690.48	3668.76	3684.12	3552.64	3373
Atp1b4	1260.01	2128.61	899.29	1355.87	873.34	1445.77	216.1	415.19	269.71	260.47	154.39	419.7	161.47	162.93	117.3	155.43	115.45	50.32	411.83	724.99	126.29	1065.15	102.85	171.09	1009.95	225.68	174.46	347.22	433.3	66.68	216.36	128.07	310.19	50.21	362.45	222.67	162.79	561.46	436.67	217.85	334.94	162.06	243.55	139.63	221.67	361.22	376.59	270.95	240.85
Atp23	210	122.73	150.79	211.05	151.8	184.82	70.91	73.58	54.54	54.06	63.75	74.23	65.62	105.42	69.79	77.71	72.04	53.67	76.48	112.1	134.35	118.35	113.02	121.13	83.45	114.15	112.15	87.15	94.81	134.8	87.9	117.63	119.02	117.64	104.82	123.39	150.06	147.43	118.37	189.43	174.42	135.23	175.11	107.03	130.46	154.91	162.02	176.9	171.27
Atp2a2	24769.5	28416	41009.2	44325.7	44149.4	27534.4	28385.4	28933.6	29499.2	32367.6	26192.9	95404.8	24241.6	33584.2	19204.8	19388.5	52282.1	35990.6	13613	31956.2	51079.8	12562.8	16978.6	29995.8	18262.6	21975	35109.8	56873.6	28049.8	19830.9	23735	21968.1	29722.2	23345.9	47776.8	22913.5	17787.3	19141.8	39142.6	22526.5	15242.4	17798.1	18671.1	16981.4	21847.9	14730.8	15810.8	13407.8	10770.9
Atp2a3	956.68	1104.57	1017.37	1212.52	987.67	1257.49	881.29	616.65	341.1	643.81	489.08	445.36	602.7	290.72	273.21	354.23	385.13	152.64	495.87	781.04	841.01	831.98	1442.1	954.64	866.76	528.77	617.41	859.2	730.07	391.48	697.27	465.63	789.97	1090.33	844.88	897.76	720.82	934.89	740.53	744.04	689.14	627.86	798.46	421.35	504.53	722.44	666.32	806.15	676.53
Atp2b1	1173.86	1087.32	1124.56	1013.42	1187.52	1178.03	1688.3	1543.38	2611.79	2416.02	2296.96	2123.24	1798.59	2336.92	2647.46	1617.51	2340.35	2906.82	2144.87	1663.12	1648.43	1400.77	1885.13	1468.68	1588.42	2044.25	2056.16	1337.14	2015.74	2239.92	1554.28	1784.56	2262.8	641.28	1636.72	1683.48	2066.66	1355.1	1690.37	1433.36	2012.84	1578.78	1521.71	1909.92	2662.36	1590.26	1965.4	2041.12	1657.06
Atp2b2	14.36	5.75	10.9	3.98	15.37	9.5	15.19	5.26	6.94	1.97	5.98	5.5	3.45	1.6	7.42	0	12.01	0.84	10.09	5.9	8.06	8.83	2.26	11.36	6.64	0	6.8	5.45	0.95	4.3	4.23	3.48	3.72	7.17	8.84	7.09	8.71	4.41	4.33	13.68	10.7	1.07	0.62	3.69	1.15	8.08	0.73	6.72	2.14
Atp2b3	630.01	602.15	592.26	518.66	547.64	684.88	489.61	649.94	942.98	950.49	789.89	473.77	385.1	277.94	546.42	482.54	773.04	256.63	692.54	340	204.21	512.26	177.44	302.06	437.17	267.67	263.96	359.48	333.75	162.04	453.86	183.75	500.61	352.92	292.99	460.94	306.15	353.12	237.46	115.76	219.37	106.25	115.3	162.39	106.79	310.56	195.59	166.83	181.98
Atp2b4	945.91	1025.95	928.35	1126.91	1089.52	1090.8	910	555.34	718.89	718.52	774.95	649.71	644.14	503.16	604.33	421.1	594.79	405.08	742.13	868.07	787.27	671.24	530.05	422.43	730.2	692.79	842.85	988.56	846.69	628.81	764.88	634.06	1022.8	695.8	1024.21	975.77	1187.74	888.1	988.09	859.8	908.51	949.85	1049.41	666.17	1368.13	720.98	961.9	1511.52	1046.9
Atp2c1	901.04	885.96	995.57	801.38	914.66	937.94	818.83	1140.45	758.55	799.12	939.3	765.17	940.31	1007.93	965.14	827.73	920.81	779.96	788.36	1178.56	956.55	1164.07	921.09	835.78	1141.77	1086.42	1012.78	942.26	1078.03	1124.26	1077.6	900.63	1091.23	677.15	1117.67	1126.1	1377.33	1074.37	1333.09	1122.9	1256.28	976.68	1029.06	1026.62	1198.41	1108.63	1041.45	1023.36	1036.2
Atp2c2	1.79	0	0	1	3.84	0	1.69	1.75	0	18.68	0	1.83	0	0	0	1.81	0	0.84	0	0	0	0	1.13	1.51	0.95	0	0	1.36	0.95	0	0	0	0	0	1.26	5.67	0	1.77	0.72	2.1	3.21	0	0	0	0.58	0	0.73	0	0
Atp4a	3.59	1.92	0	0	0	0.86	10.13	1.75	0.99	1.97	1	0	0.86	3.19	1.48	0	4.62	1.68	2.52	0.74	1.34	3.53	5.65	0	0	3.94	2.27	4.08	2.84	1.43	0.85	2.78	0	0	0	5.67	0	0	0	1.05	2.14	2.15	3.08	0.62	0.58	0.73	1.46	1.12	0
Atp5f1a	56582.2	55201.9	51649.9	47796.1	48368.2	42763.3	55288.5	56054	54591.9	65104.8	57017.6	52187.6	45815.2	42069.3	47790.8	53999.6	62602.2	28598.6	49810.2	42180.5	32358.7	52932.4	29699.8	40633.2	50386.7	37511.5	33662.1	48095	43476	27662	49884.8	30098.2	45261.3	45658.9	36718.8	42311.2	34146.4	37239.2	29616.1	22680.1	27769.9	19428.4	16474.9	23424.1	18009.6	34088.5	28579.7	20732.5	20203.7
Atp5f1b	105965	106726	113321	103682	98801.1	88136.6	88603.8	83498.4	93997.9	105271	82860.9	87081.3	84581.1	73116.9	76133.3	93040.4	108674	52607.9	85248.4	77455.5	63990.6	94960.7	52082.8	80995.3	95704.7	67719.9	58543.2	104068	84689.7	52769.9	93179.7	61124.8	78431.2	109519	70061.9	84389.8	67582.8	81323.6	61468.1	45945.3	50434.4	42914.8	37595.1	44777	35063.3	73187.2	59473.7	35174.8	37899.4
Atp5f1c	25281	26107.1	22883.6	23170.3	23064.3	20001.5	18326.5	14463.3	14967.8	18200.8	15713.2	15998.1	16454.1	13512	12918	18065.5	19989.1	6963.45	16606.8	17320.8	13828.3	21168.7	10710.6	15951	18960.6	11665.9	11979	18688.7	15041.3	11077.7	16441.2	11855.1	14918	18544.2	14102.8	15968.3	13672.1	17290.5	12279.3	8415.98	10830.4	6759.47	6681.21	7450.23	6409.41	12530.5	11569.1	6607.03	6927.98
Atp5f1d	16426.8	14681.6	12977	12140.1	11791.6	10044.4	10945.3	8368.59	8382.73	10188	8248.54	8708.32	10035.1	10576	10144.4	14149.2	12476.7	5669.39	10277.2	9399	9882.52	14076.6	7481.74	10523.8	12033.1	8287.2	7910.82	11986.6	7369.89	7354.29	8521.9	7955.37	9767.55	13389.5	9704.12	9896.68	7286.56	9301.19	7216.9	6377.49	7490.62	5320.21	5582.47	5511.4	4399.36	7333.84	7355.84	5433.64	5156.37
Atp5f1e	20630.5	18582.2	14877.3	19976.8	16950	15245.4	13432.1	12639.6	10918.2	12744.6	12279.7	11756.2	13550.3	13143	10282.5	19368.6	16404.7	8889.87	13335.7	12863.9	10042.4	15380.2	7921.38	14103.8	13743	10774.9	9616.92	15985.8	11886.8	10744.3	15233.4	10696.9	11597.4	17826.8	11343.4	10577.4	9476.49	14671.3	10077.2	9145.28	8628.13	7032.08	7950.12	8008.75	5719.58	10293.4	10359.8	5812.08	6495.51
Atp5if1	1419.76	1467.01	1438.86	1719.23	1533.39	1361.99	1121.03	772.57	1060.98	925.91	1070.79	1220.61	1248.56	1249.12	988.9	1613.9	1362.28	1426.57	1071.59	1329.76	1402.58	1324.81	1124.52	1333.92	1330.48	1308.16	1360.57	1674.83	1261.97	1449.06	1329.46	1541.66	1170.08	1420.3	1586.2	1307.64	1514.66	1611.99	1784.92	1869.05	1659.71	1826.71	1845.41	1519.33	1578.25	1563.09	1543.57	1726.49	2026.37
Atp5mc1	14048.6	14081.4	11340.1	10473.7	11424.5	9064.99	8257.49	7955.15	7784.81	10166.4	8176.82	7653.57	8448.09	7684.83	7784.98	10903.3	11965.9	4501.97	9195.53	7933.54	7027.66	12356.1	5844.12	10186.9	10560.4	6616.9	5640.55	9840.67	6593.36	5689.42	9455.82	7191.15	8365.38	15063.7	8964.06	8954.95	6730.54	9972.12	6739.09	4431.62	4868.9	3682.4	3386.85	3922.57	2995.45	5907.31	5362.71	2822.63	2992.99
Atp5mc2	8791.38	9126.17	8298.86	8378.15	8310.69	7807.5	7853.99	9141.16	6802.17	6762.5	6862.99	7417.14	6588.2	7350.99	6557.02	9077.95	7879.07	5438.76	7086.8	7042.62	6630	9100.57	5797.78	7450.13	7944.02	7061.7	6665.8	8861.64	6744.12	5975.5	7622.63	6339.93	6188.87	10567.6	7360.18	6597.78	5196.46	7335.19	5847.72	6304.88	6311.38	5157.08	5244.59	4979.33	4187.5	6593.04	6282.28	4986.91	5025.78
Atp5mc3	19614.6	17861.1	16290.7	17194.3	16646.3	13767.6	12765.3	9335.61	9934.54	11766.5	10466.8	11033.2	12069.4	10652.7	9645.47	15157.6	15180.9	5016.07	11449.6	12663.3	11271.7	16263.4	7983.54	13929	14872.4	8993.11	9374.49	14313.7	10278.8	9376.96	11929.6	9421.85	12093.6	13467	11823.3	11072.4	10219.4	13631.3	9506.33	6558.51	7379.33	5372.8	5803.82	5697.16	4763.62	8933.64	8103.91	4746.18	5081.44
Atp5md	7328.54	6940.03	5846.27	8008.82	7089.54	6781.47	3930.37	3326.76	3520.07	4116.48	4113.81	4045.8	4463.22	3884.75	3043.91	5389.3	5950.63	2473.23	4499.01	5865.53	3745.58	6251.35	2958.79	4723.99	6183	3555.78	3402	5709.42	4223.01	4129.22	5615.34	4100.88	4286.83	3413.01	4401.2	4413.65	3940.39	6031.3	4438.84	2752	3200.64	2355.83	2773.35	2597	2324.66	4108.54	3771.7	1614.53	1850.81
Atp5me	3769.27	3760.54	3313.73	4667.91	4514.67	3806.15	2473.36	1846.45	2192.36	2602.78	2247.16	2551.19	2818.33	2150.03	1789.22	3065.14	3684.17	1467.67	2721.43	2847.58	2169.69	3375.62	1578.85	2930.54	3408.24	2024.56	1940.6	3292.48	2637.72	2571.89	3219.27	2693.55	2351.32	3354.19	2369.2	2520.26	2868.54	3728.95	2435.23	2063.74	1903.69	1379.16	1774.5	1666.95	1252.67	2543.97	2630.27	1041.27	1164.65
Atp5mf	11381.4	10689.1	9630.53	10378.1	9177.3	8562.34	6841	5775.85	5811.59	6339.84	5766.3	5873.05	6714.26	6427.72	5317.19	8871.92	8271.59	3991.22	6814.49	7552.98	5975.73	9084.68	4561.37	6957.29	8012.3	5294.31	5394.72	8728.2	5493.52	5798.4	7625.17	5762.25	6036.38	7759.98	6204.63	6620.48	5619.84	8484.6	5956.7	5035.69	5354.73	4266.26	4267.93	4120.02	3374.13	6042.4	5773.59	3431.72	3962.82
Atp5mg	15256.6	16612.7	14375.9	16874.8	16835.6	15254.9	10276.7	8147.86	8036.67	9122.49	8821.28	9632.94	10540.3	10084	6943.08	12327.4	13017	6085.37	9722.5	12955.3	9957.76	14744.3	7247.79	11258.1	12734.9	6972.48	7909.69	12618.5	8686.85	8530.18	10486.9	8837.21	9548.85	10983.6	10478.3	10300.9	9339.16	13213.8	9923.51	6692.16	7428.56	5754.89	6087.45	5558.76	4656.25	8838.93	8266.65	4333.03	4602.95
Atp5pb	267.44	251.21	332.46	268.79	236.35	448.24	498.05	180.44	346.06	1304.34	446.24	357.39	290.99	137.37	316.27	227.72	327.87	127.48	836.26	294.27	145.09	475.17	219.25	202.13	186.82	194.19	195.99	284.59	309.09	200.76	214.67	258.22	391.27	175.03	183.12	314.86	288.73	318.69	165.28	101.03	243.98	79.42	135.03	207.29	89.48	330.39	208.73	98.53	107.05
Atp5pd	15324.8	16624.2	14321.4	15344.7	14991.9	12283	9554.11	8517.5	8085.26	8994.71	8574.25	8885.18	9795.95	8818.95	6972.77	12810	11175.3	6139.04	9110.64	10475.8	9932.23	12179.4	6686.1	9977.92	11203.4	7186.35	7174.45	11895.4	8472.57	8209.68	10540.2	8819.81	8682.26	12332.2	9121.92	9991.7	9169	13242.9	9174.32	7367.79	6986.61	6177.76	6898.86	5878.62	5147.5	8478.45	7685.72	4702.52	5507.48
Atp5pf	11613	12269.2	10620.7	11439.3	11079.6	8630.57	6653.6	4815.84	5977.18	6082.32	5468.48	6842.58	6307.57	6063.53	4662.37	7722.49	8770.33	3680.07	6480.83	7235.85	6656.87	9005.19	4381.68	7081.45	7950.66	4741.92	5244.05	8537.57	5716.33	5450.65	7005.66	5783.13	5977.61	6678.26	7064.66	7275.72	6184.57	9332.09	6378.21	4628.42	5152.48	3964.67	4021.3	3853.06	3172.67	5317.75	4761.34	3017.45	3559.26
Atp5po	18643.5	19891.9	17596.9	16070.4	15932.5	13539.6	12696	11359	10237	11455	9943.86	10809.6	11761.2	10505.8	9793.96	15667.3	14552.9	5246.7	11294.2	12526.8	11682.8	15970.2	8435.6	12795.7	14472.2	9618.98	9119.59	14919.6	9338.22	8912.34	12031.9	9771.25	11154.8	20110.8	11146.4	12266.6	9256.76	13549.2	9696.87	7868.73	8588.53	6743.37	6397.58	6194.79	5208.12	9521	8751.98	5311.6	5889.64
Atp6ap1	3316.96	3384.68	3019.42	3090.04	2954.38	3067.72	3172.32	2750.41	2733.76	2838.68	2643.6	2662.07	2919.36	2991.83	2942.94	3106.71	2779.06	2354.98	3018.95	2981.81	2826.65	3022.34	2929.41	2916.16	3276.42	2730.47	2949.99	2656.59	2827.35	2789.14	2811.05	2834.14	2822.93	2933.84	2865.52	2862.07	2979.74	3013	2689.29	2905.65	2929.9	2998.72	2865.84	2878.72	3019.11	3136.47	3203.17	3487.7	3210.29
Atp6ap1l	12.56	19.18	30.88	15.93	4.8	14.68	11.82	5.26	0.99	3.93	1.99	4.58	8.63	12.78	4.45	7.23	4.62	0.84	0	8.11	2.69	10.6	3.39	8.33	5.69	7.87	6.8	2.72	3.79	2.87	3.38	4.87	2.23	8.61	5.05	7.09	6.7	8.83	0	8.42	7.49	4.29	2.47	0	1.73	5.87	12.41	2.24	8.56
Atp6ap2	560.01	582.97	630.41	809.34	772.46	755.7	756.36	711.25	1268.22	999.63	1261.04	995.18	1058.6	1038.28	886.45	1109.67	1014.09	1473.54	763.98	1086.37	1065.37	706.57	1008.11	956.91	822.19	858.11	953.88	684.91	832.47	1744.47	797.85	1199.22	990.81	713.02	998.95	588.58	1173	883.68	1175.03	1147.11	1199.57	1319.05	1383.59	1209.92	1521.1	1176.91	1021.02	1292.07	1190.34
Atp6v0a1	1776.94	1637.69	1624.16	1559.95	1614.1	1498.45	1928.04	2258.14	2269.7	2294.14	2206.32	2161.73	2389.19	3455.06	2539.06	2936.82	2521.38	5284.44	2389.44	1671.97	1954.74	1732.85	1963.11	1899.44	2051.2	1775.27	1890.76	2034.31	1817.58	2063.53	1926.15	2171.54	1932.53	2375.77	1866.57	1622.5	1494.56	1962.47	1893.18	1629.1	1518.46	2110.05	1888.57	1946.83	1853.03	1588.06	1642.09	1655.96	1854.03
Atp6v0a2	461.29	506.26	477.8	476.85	477.5	506.11	540.26	541.32	515.62	481.63	455.21	509.5	547.43	638.94	662.24	534.95	560.61	591.26	697.59	576.74	619.34	614.71	724.44	675.29	655.28	722.97	684.25	675.38	721.53	570.02	616.98	636.15	658.31	882.3	676.91	690.7	612.96	514.67	697.94	677.74	707.33	672.94	637.54	861.77	739.48	610.85	691.87	689.7	713.99
Atp6v0a4	19.74	1.92	23.62	5.97	26.9	19	8.44	0	7.93	5.9	4.98	9.16	1.73	27.15	11.88	5.42	4.62	0	6.72	25.08	64.49	22.96	5.65	1.51	0.95	7.87	23.79	20.42	6.64	1.43	4.23	3.48	13.39	21.52	34.1	8.51	19.43	4.41	24.54	11.58	16.05	10.73	4.32	6.77	11.55	11.01	7.3	14.56	20.34
Atp6v0b	1656.69	1411.4	1493.36	1486.29	1526.67	1565.82	1659.6	1718.57	1513.14	1473.4	1581.77	1475.36	1781.32	2229.9	1827.83	2457.89	1927.51	2125.18	1790.19	1750.14	1680.67	1674.56	1751.77	1896.41	1844.47	1728.03	1693.64	1610.84	1582.44	2021.23	1744.44	2166.67	1710.86	2454.67	1821.1	1616.83	1495.23	1646.42	1731.51	1829.06	2025.68	1912.57	1822.6	2029.87	1976.57	1822.26	1780.76	1879.89	1876.51
Atp6v0c	4218	3781.64	3740.67	4091.51	4099.62	3816.52	4941.66	5495.55	5910.75	5296.96	5245.36	5333.3	7464.61	7550.66	6298.66	9208.07	6746.76	10066.5	5541.19	5472.43	6282.04	4661.57	6047.55	6335	5303.92	6015.96	6109.56	4462.14	4511.25	8434.82	5125.99	8049.33	5197.31	9653.7	5170.31	4720	5156.26	5385.08	5704.09	6530.09	6548.94	6498.67	7107.88	6850.5	7067.5	6370.58	5913.72	8024.51	7513.51
Atp6v0d1	1419.76	1332.78	1293.52	1546.02	1455.57	1437.13	1463.76	1434.77	1399.11	1539.26	1407.46	1615.57	1626.76	1511.09	1548.68	1494.62	1477.73	1514.63	1671.68	1510.45	1422.73	1506.75	1274.83	1640.53	1506.87	1284.54	1455.74	1292.21	1505.65	1611.82	1479.9	1550.01	1605.98	2141.92	1593.78	1457.98	1695.53	1603.17	1615.3	1476.51	1684.32	1733.34	1582.13	1690.94	1878.43	1843.56	1655.96	2025.44	2044.57
Atp6v0d2	0	0	0	0	0	0	0	0	0.99	0.98	0	0	0	6.39	0	0	0	0	0.84	0	0	0	0	0	0	0	0	0	0	0.72	0	0	0	0	1.26	0	0	0	0	1.05	0	0	0.62	0	0	0	0.73	3.36	7.49
Atp6v0e1	848.98	947.33	913.82	881.02	947.32	826.52	943.76	800.6	719.88	737.19	826.75	835.73	822.88	1138.91	938.41	1180.15	962.37	1092.78	754.74	1181.51	1210.46	915	1379.94	1081.82	919.86	1110.03	1268.81	1044.39	853.33	1299.93	1040.41	1303.62	868.08	1500.63	1110.09	1045.26	1072.52	952.54	1102.13	1357.59	1581.59	1550.88	1400.24	1208.69	1301.74	1253.27	1091.08	1486.89	1503.99
Atp6v0e2	543.85	538.86	584.99	394.22	469.82	536.33	438.96	367.89	275.66	309.62	387.47	276.75	308.26	319.47	427.63	325.31	306.63	157.67	486.63	475.7	382.89	676.54	401.21	317.2	496.92	405.44	381.78	477.94	451.31	258.12	361.73	281.19	458.96	513.6	472.32	609.86	384.53	400.79	366.66	416.75	520.06	350.96	322.47	319.86	332.51	433.91	453.95	379.56	441.03
Atp6v1a	834.62	801.58	857.5	969.62	952.13	939.66	805.32	739.28	784.33	892.49	769.97	821.07	949.81	821.04	923.57	748.21	797.97	787.51	898.46	1208.06	1050.59	1015.69	1280.48	1068.95	994.78	1103.47	1216.7	866.01	1100.79	1375.93	940.68	1119.18	1177.52	771.84	1271.74	1103.41	1729.7	1024.93	1398.77	1212.36	1701.44	1601.32	1366.33	1508.25	2242.69	1513.9	1359.65	2085.9	1815.49
Atp6v1b2	1292.32	1422.91	1373.45	1308.09	1480.55	1430.22	2049.6	2047.91	3298.95	2982.18	2656.54	2645.58	2480.72	2905.57	3036.48	2922.36	3251.93	5347.34	2472.65	2056.22	2154.92	1402.53	2401.62	2356.7	2217.16	2237.12	2703.02	1512.8	2118.14	3606.52	1747.82	2979.61	2436.12	2344.2	2393.19	1723.2	2725.85	1807.98	2378.21	2287.9	3278.75	3236.99	2630.31	3060.18	3883.86	2355.29	2307.69	3349.98	2936.25
Atp6v1c1	906.42	895.55	1019.19	975.59	955.97	969.03	884.67	919.72	901.34	867.92	830.73	841.23	972.26	841.8	822.6	984.97	826.61	963.63	862.32	1008.2	909.53	909.7	1114.35	1047.76	921.76	953.89	1010.52	931.37	1029.68	1215.32	966.88	1128.92	1011.64	916.74	1102.51	1049.52	1171.67	1083.2	1140.38	1212.36	1291.6	1242.85	1275.08	1133.04	1416.62	1261.34	1104.95	1277.52	1414.07
Atp6v1c2	19.74	13.42	29.07	28.87	32.67	14.68	6.75	10.51	11.9	1.97	4.98	1.83	1.73	12.78	5.94	10.84	3.69	9.23	0.84	3.69	1.34	21.2	11.3	7.57	7.59	13.12	9.06	5.45	11.38	4.3	6.76	6.96	4.46	2.87	8.84	19.86	10.72	7.95	14.44	15.79	18.19	13.95	11.1	6.77	7.5	5.87	17.52	35.83	14.99
Atp6v1d	2152.08	2274.35	2290.91	2401.15	2162.7	2220.47	2331.55	2310.69	2091.22	2182.09	2400.55	2209.38	2124.97	2134.05	2028.28	2654.89	2155.64	2407.81	2272.62	2545.19	1985.64	2407.62	1963.11	2265.85	2368.89	1957.65	2173.97	2370.64	2147.54	2328.11	2234.64	2067.14	2178	2309.77	2040.85	2113.22	2076.04	2286.45	2204.26	2359.46	2600.32	2541.51	2469.38	2505.96	2325.24	2452.2	2234.7	2452.03	2741.43
Atp6v1e1	3261.32	3252.36	3055.75	3135.83	3047.57	2841.45	2935.96	2128.5	2201.29	2445.51	2233.21	2199.3	2210.46	2102.11	1958.49	2593.44	2132.55	1652.17	2440.71	2501.68	1886.22	2985.24	1822.97	2256.77	2779.51	1874.99	2093.54	2411.49	2316.3	1862.06	2514.4	2060.18	2280.66	2174.92	2167.14	2389.78	2232.13	2712.85	2054.86	2019.54	2444.08	1928.67	1979.82	1794.9	1903.25	2560.86	2315.71	2232.58	2285.42
Atp6v1e2	5.38	1.92	3.63	1	10.57	0.86	5.06	5.26	6.94	2.95	0	0.92	0.86	1.6	1.48	1.81	4.62	0	0.84	8.85	2.69	3.53	3.39	0	0	1.31	4.53	4.08	0	0	0.85	2.09	3.72	2.87	0	4.25	0	1.77	0.72	3.16	2.14	2.15	1.23	0.62	0.58	2.2	0	3.36	2.14
Atp6v1f	1692.58	1582.07	1480.64	1594.79	1446.92	1390.49	1492.46	1767.62	1487.35	1421.3	1563.85	1369.06	1600.85	1451.99	1547.2	2311.51	1583.94	1882.81	1513.68	1219.13	1374.36	1552.68	1256.75	1511.07	1381.69	1440.68	1366.24	1456.97	1186.12	1527.93	1464.69	1438.65	1205.04	2265.3	1433.39	1324.66	1140.18	1595.22	1264.53	1501.76	1489.56	1481.12	1521.71	1458.43	1176.47	1559.42	1318.05	1454.42	1569.28
Atp6v1fnb	1.79	0	1.82	1	0	0	3.38	3.5	6.94	1.97	1	2.75	3.45	11.18	2.97	3.61	0.92	5.03	0.84	2.21	1.34	0	0	2.27	0	1.31	2.27	4.08	1.9	2.87	5.07	0.7	0	1.43	1.26	0	1.34	0.88	0	4.21	0	0	0	1.23	3.46	1.47	0	1.12	0
Atp6v1g1	4878.52	4815.26	4772.57	5769.93	4958.55	4709.54	4549.98	4712.48	4928.1	4334.68	4338.92	4304.22	5679.84	6002.83	4836.1	6967.05	5322.6	7564.78	4748.63	5184.06	4695.41	5304.55	4560.24	4945.81	4686.56	4341.73	4441.98	4346.4	4185.09	6397.81	4571.55	5573.63	4069.63	5432.99	4306.49	3966.9	4588.18	5002.83	4368.83	4665.25	5069.01	5017.55	5106.48	4296.55	3966.41	4838.32	4619.02	4923.09	5036.48
Atp6v1g2	5.38	1.92	1.82	5.97	0	7.77	1.69	3.5	0	0.98	8.96	4.58	4.32	1.6	1.48	5.42	0	0.84	0.84	3.69	0	1.77	2.26	9.08	3.79	5.25	2.27	0	0.95	3.59	1.69	6.26	0	4.3	0	7.09	4.69	0	0.72	6.31	4.28	3.22	5.55	3.69	3.46	3.67	5.11	4.48	5.35
Atp6v1g3	0	0	0	0	0	0.86	0	0	0	0	0	0.92	2.59	0	0	0	0	0	0	2.95	1.34	0	19.21	3.79	3.79	0	0	0	0	0	0	0	0	0	1.26	0	0	0	0	6.31	0	0	0.62	0	0.58	0	0	0	0
Atp6v1h	800.52	882.13	924.72	930.79	948.28	875.75	1001.16	858.41	982.65	948.52	909.42	1020.84	971.39	824.23	818.14	957.86	1013.17	1944.87	835.42	1016.31	1068.05	775.46	1305.35	1176.46	1015.64	901.41	1106.81	752.99	856.17	1206	1328.62	1137.28	958.83	2111.79	1572.31	917.62	1174.34	1917.44	1790.69	1195.52	1161.05	1712.94	1631.46	1699.55	1590.37	1176.18	1157.49	1028.96	1087.58
Atp7a	292.57	264.64	225.28	229.96	272.86	337.69	302.21	487.01	512.64	512.1	510.99	442.61	355.75	279.54	452.87	166.27	325.1	429.4	352.15	336.31	235.11	330.32	306.28	238.47	276.91	337.21	353.45	228.76	401.06	289.67	320.32	239.43	510.28	182.2	298.04	405.62	485.68	229.53	324.79	237.84	309.26	231.83	244.78	319.24	415.63	314.97	361.99	300.07	256.91
Atp7b	5.38	3.84	5.45	1	5.76	0	1.69	7.01	5.95	0	2.99	0.92	0	3.19	0	1.81	2.77	0.84	0	0.74	6.72	1.77	2.26	9.08	5.69	6.56	5.66	8.17	1.9	1.43	0.85	6.26	1.49	4.3	6.31	4.25	2.01	5.3	0.72	3.16	4.28	1.07	0	3.69	0.58	2.2	9.49	5.6	8.56
Atp8a1	1206.17	1252.24	1400.71	1185.64	1087.6	1043.3	2186.35	2883.55	2983.63	3183.68	2706.35	2589.68	1014.57	1036.68	1567.98	592.79	1284.7	1325.09	1602.77	466.12	515.89	805.49	478.06	437.57	620.2	578.63	480.34	723.04	843.84	486.13	608.53	400.2	637.48	286.93	549.36	764.45	726.85	559.7	688.56	590.39	538.25	324.13	440.85	465.02	618.83	718.77	743.69	531.83	603.74
Atp8a2	0	1.92	5.45	0	4.8	0.86	1.69	3.5	1.98	0	1.99	9.16	6.04	1.6	1.48	1.81	0	0	0	2.21	4.03	5.3	1.13	6.06	0	0	0	5.45	0	0.72	5.07	0	1.49	0	1.26	1.42	0.67	0	0.72	1.05	3.21	0	1.23	0	0.58	0.73	0.73	1.12	2.14
Atp8b1	290.77	193.68	316.11	312.59	335.31	379.15	739.48	1105.42	1203.77	1118.56	1196.29	1214.2	1053.42	1047.86	966.63	804.24	994.7	1816.55	777.43	670.41	662.33	574.09	553.78	538.26	605.97	767.58	568.7	499.73	487.34	816.67	443.72	650.77	562.35	206.59	556.94	496.39	504.44	368.13	524	645.12	515.78	480.83	665.28	597.89	647.12	593.96	723.25	474.73	417.48
Atp8b2	516.93	489	492.34	596.31	532.27	555.33	498.05	366.14	410.51	428.55	469.15	517.75	343.66	340.23	362.3	227.72	322.33	302.76	291.64	713.92	507.83	505.19	578.65	520.09	520.62	463.17	489.4	510.62	515.79	377.14	578.1	458.67	627.81	529.38	711.01	650.99	736.9	561.46	815.59	679.85	758.69	775.98	750.99	533.92	679.44	670.32	686.76	919.23	867.07
Atp8b3	7.18	0	1.82	4.98	0.96	3.45	1.69	0	0	0	1.99	0.92	0	0	0	3.61	0	0.84	0	0	0	3.53	1.13	1.51	0	1.31	0	4.08	0	1.43	0	2.09	0	0	1.26	1.42	0.67	0	0	1.05	0	1.07	2.47	0	0	0	2.92	1.12	3.21
Atp8b5p	19.74	26.85	18.17	14.93	10.57	17.27	15.19	3.5	9.92	5.9	6.97	5.5	5.18	9.58	10.39	23.49	5.54	2.52	2.52	5.9	14.78	3.53	16.95	9.84	16.12	13.12	10.2	12.25	18.01	1.43	5.07	4.87	3.72	5.74	12.63	18.44	4.69	4.41	9.38	9.47	12.84	4.29	6.17	6.77	5.2	5.87	16.06	11.2	23.55
Atp9b	847.19	1068.14	951.97	1011.43	890.64	1081.3	835.71	1259.58	1308.87	1119.55	1174.38	1059.33	851.37	809.85	954.75	887.37	825.68	945.18	972.42	890.19	835.63	1051.02	830.68	956.15	977.71	931.59	1015.05	876.91	1021.15	842.48	1047.17	961.88	874.77	1131.93	1045.68	1101.99	1020.94	1064.66	989.54	1038.71	990.9	1013.17	1019.82	924.51	1080.07	1162.96	1239.96	1072.62	967.69
Atpaf1	1342.58	1422.91	1393.44	1161.75	1390.24	1253.17	1151.42	1003.81	1106.59	1309.25	1139.52	1074.91	993.84	779.51	841.9	845.8	956.83	320.37	1332.98	1091.54	756.37	1250.62	621.59	947.07	1122.8	725.59	627.61	934.09	1040.11	536.32	796.16	563.07	1070.41	535.12	698.38	1015.48	914.42	775.1	699.39	583.03	744.78	455.07	424.82	479.17	550.14	855.33	710.11	725.53	610.16
Atpaf2	561.8	559.96	590.44	578.39	577.42	498.33	506.49	471.25	457.11	559.28	432.3	565.4	463.68	466.43	512.27	545.8	486.73	421.85	435.36	440.3	411.1	528.16	480.32	477.7	448.55	442.18	465.61	482.03	465.54	408.69	436.96	426.65	429.95	684.32	502.63	499.23	478.31	587.95	425.84	463.05	458	437.9	398.31	412.74	381	452.26	426.21	378.44	391.79
Atr	188.46	216.7	245.26	257.84	231.55	295.37	165.45	229.49	164.6	173.98	168.34	251.09	265.95	223.63	190.06	155.43	240.13	236.5	115.98	250.02	279.44	192.54	358.26	258.91	208.63	234.87	227.71	230.12	173.51	305.44	176.64	253.35	175.55	107.6	269	222.67	247.87	203.93	225.91	234.68	241.84	231.83	255.88	231.28	361.37	190.16	244.49	263.12	262.26
Atraid	700.01	607.9	617.69	629.16	711.93	567.43	499.74	434.46	336.14	330.26	403.41	432.53	328.98	290.72	340.03	417.48	345.42	254.95	305.93	518.48	425.88	519.33	350.35	422.43	513.99	330.65	439.55	486.11	396.32	396.5	482.6	400.9	458.21	819.18	529.15	455.26	547.98	599.42	536.27	498.83	520.06	420.72	457.5	342	432.95	524.95	453.22	537.43	523.45
Atrip	150.77	164.92	188.94	169.24	167.17	148.55	153.64	147.16	135.85	145.47	118.53	131.04	123.47	186.89	114.33	191.57	131.15	140.06	120.19	143.82	153.15	155.44	124.32	143.84	132.76	141.71	131.41	179.74	124.21	128.34	119.17	153.12	127.2	205.15	150.29	130.48	88.43	137.72	126.31	125.23	142.32	150.26	154.76	124.87	111.99	117.47	115.31	175.78	113.47
Atrn	1498.73	1461.26	1516.98	1631.63	1864.86	1589.14	1581.94	1217.54	1474.46	1470.45	1543.92	1530.35	1516.24	1584.57	1769.92	1261.48	1826.84	2084.09	1699.42	1509.71	1531.55	1499.69	1492.96	1373.29	1753.43	1637.5	1724.23	1782.41	1772.07	1613.97	2008.98	1527.04	1851.45	1892.29	1833.73	1734.54	1808.08	1598.75	1750.27	1395.47	1592.29	1895.4	1567.33	1757.37	1913.07	1587.32	1715.07	1726.49	1916.11
Atrnl1	102.31	126.57	109	105.52	99.92	117.46	133.38	143.65	184.43	187.74	195.23	127.38	100.16	103.83	164.82	65.06	103.44	97.29	81.53	109.15	110.16	100.69	165.01	165.79	75.87	118.09	121.22	88.51	122.31	153.44	125.93	127.37	166.62	104.73	138.92	129.06	192.26	84.75	83.72	85.24	178.7	170.65	130.71	138.4	242.45	161.52	153.26	246.32	200.17
Atrx	1096.68	1064.3	1088.23	1351.89	1413.3	1185.81	1051.81	1117.68	1164.1	1250.28	1109.63	1106.07	1081.92	854.58	987.41	744.6	965.14	1101.17	1045.54	1207.33	1034.47	1068.68	1178.77	898.62	1069.7	961.77	916.49	1028.05	1187.07	1001.65	1122.39	986.94	1089	294.1	1039.37	1101.99	1264.11	1162.65	1167.09	997.67	1032.64	946.63	1041.4	915.9	981.93	1066.78	1149.46	1030.07	1131.47
Atxn1	330.26	418.05	303.4	235.93	302.64	310.05	347.79	465.99	664.35	622.19	568.76	526	211.55	228.42	356.36	131.93	243.83	415.14	382.41	160.78	159.87	415.11	139.01	174.12	226.65	350.33	194.85	163.4	256	110.42	316.94	146.86	376.39	113.34	246.27	273.73	260.59	172.15	195.6	114.71	182.99	98.74	98.04	175.31	199.16	244.49	176.62	214.97	229.08
Atxn10	1414.37	1338.53	1398.89	1654.52	1516.1	1622.82	1207.14	1184.25	1093.7	1277.8	1184.34	1390.14	1448.02	1632.49	1236.87	1463.89	1463.88	1398.9	1246.41	1533.31	1583.94	1277.12	1474.87	1516.37	1437.64	1512.85	1572.42	1255.44	1364.37	1678.5	1369.18	1652.32	1353.07	2542.18	1829.94	1423.94	1631.22	1734.7	2057.74	1570.17	1534.51	3116.78	2196.24	2364.49	2275.01	1651.2	1657.42	1711.94	1668.84
Atxn2	1218.73	1127.59	1144.55	961.66	1118.34	975.07	1500.9	1136.95	1556.76	1597.25	1037.91	1270.1	1118.18	1437.61	1440.29	1256.06	1205.27	1125.49	1426.27	946.24	1010.29	1245.32	942.56	1037.16	1201.51	1238.62	1157.79	1213.23	963.31	854.67	1330.31	888.8	1131.4	1021.46	1163.13	1140.29	959.97	920.76	954.17	838.76	925.63	860.76	841.01	1040.15	900.54	937.56	877.97	924.83	951.63
Atxn2l	1493.35	2021.22	1573.3	1670.45	1945.57	1587.41	1892.59	1800.9	2323.25	2171.27	1698.32	1974.79	2250.18	2266.63	2179.73	2145.24	2168.57	3051.07	2207.9	1761.21	2236.87	1610.97	2638.95	2155.32	1963.01	2803.95	2765.33	2425.11	2189.25	2683.74	2455.23	2993.53	2179.49	2542.18	2182.29	2067.84	1892.48	2321.77	2412.13	2279.48	2021.4	2363.35	2424.99	2860.27	2841.32	1888.34	2355.85	2151.96	2265.08
Atxn3	305.13	235.87	288.86	269.78	360.29	278.1	362.99	353.87	341.1	399.07	314.76	397.71	328.11	407.32	359.33	309.04	369.43	404.24	259.7	302.38	370.8	339.15	352.61	264.97	314.84	375.26	373.85	319.99	375.46	385.75	327.08	325.73	332.5	226.67	290.47	327.62	367.78	264.84	316.13	292.56	327.45	341.3	304.59	290.33	406.97	281.2	327.69	322.46	279.39
Atxn7	127.44	180.26	127.17	148.33	169.1	160.64	239.74	233	514.62	396.12	405.4	342.72	294.44	252.38	307.36	144.58	271.53	473.01	292.48	161.52	146.44	164.28	210.21	140.81	168.8	203.37	183.52	156.59	182.99	144.83	238.34	105.79	210.51	107.6	165.44	131.9	174.18	120.06	177.55	123.13	117.71	143.82	138.11	147.63	174.34	177.67	126.99	137.72	147.72
Atxn7l1	809.5	671.18	797.55	647.08	606.25	689.2	558.83	443.22	454.14	552.4	432.3	459.1	453.32	372.18	408.33	460.86	362.04	219.73	460.57	422.6	358.7	628.84	324.36	339.16	423.9	352.95	353.45	354.03	443.73	326.95	363.43	327.12	456.73	295.54	372.56	560.22	452.19	366.36	349.33	432.53	464.42	369.21	395.84	317.4	364.26	450.06	416	595.65	575.9
Atxn7l2	258.46	312.58	237.99	274.76	323.78	281.55	256.62	254.02	239.96	227.05	184.27	190.61	222.77	190.08	155.91	227.72	171.79	239.86	277.35	210.93	213.61	227.87	228.29	185.48	262.68	247.99	236.77	329.52	259.79	248.08	234.11	257.52	341.43	282.62	217.22	229.76	194.94	289.56	287.26	305.19	293.2	240.41	246.63	239.89	234.95	261.37	289.01	198.18	242.99
Atxn7l3	240.52	268.47	285.23	222	236.35	301.42	273.51	303.07	367.87	354.83	299.82	299.65	347.97	416.91	469.21	298.2	404.53	571.97	329.46	381.3	419.16	362.12	594.47	361.87	361.31	473.67	524.52	386.71	407.7	491.15	403.15	414.12	467.14	522.21	434.44	336.13	349.02	320.46	381.09	357.81	418.4	422.87	386.59	564.06	480.29	308.36	388.26	335.89	375.73
Atxn7l3b	1082.32	1169.78	1197.23	1201.57	1207.69	1312.76	1004.54	981.04	793.26	1000.61	1004.05	961.28	1181.21	1412.05	1269.53	1017.5	1197.88	1375.41	1025.37	1412.36	1246.73	1160.54	1414.98	1358.15	1204.36	1115.28	1204.24	1081.15	1158.63	1276.26	1072.53	1182.52	1148.51	1009.99	1201.02	1130.36	1205.16	950.78	1134.61	1108.17	1143.93	1213.87	1171.49	1289.89	1168.97	1158.55	1099.84	1167.79	977.32
Auh	1784.12	1436.33	1691.38	1905.39	1671.75	1487.22	1791.29	1914.77	1593.45	1608.06	1685.37	1257.27	1377.22	1055.85	1379.41	1583.17	1305.94	1381.29	1744.81	1252.32	904.15	1535.02	794.51	1293.04	1407.3	952.58	975.4	1304.46	1115.01	892.67	1746.13	984.85	1048.83	1780.39	1103.77	1036.75	1114.05	1692.33	1355.47	1027.13	1076.51	985.26	950.14	908.52	736.02	1336.23	1170.63	886.76	845.66
Aunip	8.97	1.92	1.82	5.97	0.96	2.59	0	1.75	0	2.95	0	0	0	1.6	1.48	0	3.69	0.84	0.84	0	0	1.77	5.65	4.54	5.69	5.25	1.13	2.72	0.95	0.72	3.38	0.7	0.74	2.87	7.58	5.67	7.37	9.71	17.32	13.68	4.28	12.88	16.03	6.77	20.2	11.01	10.95	42.55	34.25
Aup1	2159.25	2368.32	2147.39	2268.75	2124.27	2155.7	2475.05	3461.66	2785.32	2472.05	2789.02	2545.69	2738.03	2950.3	2742.49	3535.03	2760.58	4073.41	2841.61	2177.17	2192.53	2379.36	2313.46	2273.42	2394.49	2326.35	2479.85	2648.42	2228.13	2455.73	2360.57	2616.29	2023.28	4181.98	2340.15	2080.6	1769.89	2904.41	2468.43	2468.91	2110.22	2844.17	2488.5	2775.38	2349.48	2270.12	2290.9	2112.77	2301.48
Aurka	78.98	70.95	63.59	89.6	76.86	64.77	64.16	82.34	91.22	47.18	88.65	67.81	77.71	92.65	66.82	95.79	66.5	104.83	49.59	103.25	110.16	68.89	161.61	140.05	89.14	102.34	121.22	85.78	100.5	168.5	95.5	136.42	87.03	111.9	117.45	82.26	129.29	102.4	99.6	137.86	141.25	180.31	162.16	143.94	185.3	67.55	99.26	342.61	286.88
Aurkaip1	6061.35	6838.39	6195.08	6257.73	5483.13	4741.5	5985.03	5231.03	5582.54	5110.21	5212.48	5801.57	5556.36	5838.3	4824.22	6424.86	4955.01	7880.12	4903.27	3777.6	6686.42	4495.53	5950.36	3968.46	6103.34	4564.78	5187.4	6752.44	5397.76	4899.28	4847.08	6016.29	4181.2	3347.02	4465.61	4619.3	3573.28	5940.37	4505.24	5874.45	4238.62	4895.2	5309.95	3889.97	3817.48	4209.12	4656.97	4228.9	4343.9
Aurkb	102.31	92.05	45.42	67.69	65.33	45.77	6.75	15.77	7.93	9.83	10.96	12.83	13.82	9.58	4.45	10.84	0	4.19	6.72	30.98	21.5	26.5	94.93	56.02	42.67	9.18	11.33	1.36	12.33	29.4	5.07	18.1	11.16	51.65	69.46	28.37	69.67	66.21	82.28	59.99	110.22	92.3	116.53	55.36	192.81	94.71	104.36	523.99	507.39
Aurkc	263.85	256.97	272.51	262.81	267.09	212.46	190.78	141.9	109.07	96.33	81.68	166.78	104.48	76.67	43.06	115.67	51.72	44.45	66.4	114.32	201.52	120.12	116.41	89.33	162.16	108.9	126.88	187.91	106.19	74.57	105.65	102.31	130.92	47.34	104.82	137.57	102.5	196.86	204.98	204.16	132.69	138.45	167.71	60.28	86.59	116	167.86	185.86	109.19
Auts2	28.72	47.94	38.15	53.76	49	46.64	54.03	68.32	88.25	39.32	52.79	60.48	47.49	60.7	100.97	50.6	41.56	57.87	29.42	55.31	52.4	58.29	65.55	34.07	99.57	68.23	47.58	58.55	49.3	43.74	60.85	54.98	82.57	50.21	78.3	46.8	44.88	40.61	68.57	49.46	40.66	47.22	44.39	47.36	66.96	27.17	32.11	42.55	53.52
Aven	484.62	467.91	412.4	565.45	513.05	434.42	442.34	485.26	498.76	418.72	424.33	383.96	577.65	408.92	427.63	764.48	423.92	443.66	529.49	431.45	353.33	462.8	348.09	388.37	480.79	389.69	450.88	396.24	458.9	470.35	434.42	398.12	430.69	526.51	323.3	348.89	347.01	491.72	357.99	406.22	364.9	365.99	434.07	363.53	291.52	446.39	421.11	323.58	404.63
Avil	34.1	82.46	94.47	58.73	77.82	15.55	50.65	33.29	44.62	52.09	45.82	55.9	27.63	38.34	121.76	45.18	29.55	98.12	59.67	15.49	79.26	67.12	74.59	15.14	42.67	70.85	46.45	117.1	46.46	27.25	76.91	82.13	40.91	50.21	21.47	112.04	79.72	63.56	30.31	38.94	50.29	50.44	24.05	48.59	43.3	42.58	59.12	64.94	42.82
Avl9	111.28	107.39	105.37	128.42	103.76	108.82	123.25	141.9	176.5	177.91	147.42	158.53	144.2	132.58	201.94	66.87	133	191.22	100.02	98.09	158.53	88.32	219.25	114.31	153.63	152.2	146.14	100.76	107.14	147.7	157.2	128.07	153.23	76.04	142.71	121.97	92.45	103.29	121.98	101.03	95.24	139.53	110.98	92.88	163.94	80.76	104.36	110.84	89.92
Avp	10.77	13.42	5.45	1	19.22	8.64	25.32	17.52	11.9	18.68	1.99	15.58	25.9	25.56	16.33	41.57	27.71	12.58	10.09	11.8	17.47	10.6	18.08	7.57	18.02	13.12	29.45	9.53	11.38	16.49	12.68	22.27	2.98	31.56	12.63	15.6	2.68	12.36	12.99	12.63	14.98	6.44	17.26	21.53	19.63	24.23	23.35	6.72	7.49
Avpi1	357.18	416.13	417.85	328.52	332.43	299.69	411.95	441.47	411.5	343.04	395.44	471.93	487.85	442.46	489.99	585.56	457.17	306.95	416.87	386.46	345.27	402.74	386.52	386.1	329.06	414.62	472.41	404.41	359.34	529.15	401.46	516.44	409.12	754.62	501.37	510.58	456.21	548.22	505.23	592.5	538.25	558.1	593.76	554.22	536.28	547.71	510.87	612.45	631.57
Avpr1a	89.74	97.8	90.84	94.57	100.88	78.59	324.15	406.43	428.36	396.12	546.85	416.95	309.12	324.26	443.96	254.83	314.02	291.02	276.51	101.04	181.37	201.37	170.66	224.84	224.75	166.64	111.02	83.06	79.64	172.08	92.12	192.1	75.87	150.64	130.08	150.34	184.89	154.49	137.13	152.6	123.06	139.53	168.33	121.79	69.27	146.84	129.18	190.34	100.62
Avpr2	3.59	0	1.82	0	0.96	4.32	5.06	5.26	7.93	0.98	6.97	2.75	6.04	6.39	4.45	0	4.62	1.68	10.09	0.74	4.03	1.77	15.82	13.63	1.9	3.94	11.33	4.08	1.9	2.15	1.69	1.39	2.98	1.43	3.79	2.84	0	2.65	3.61	10.52	3.21	7.51	3.08	1.23	4.62	2.94	0.73	6.72	3.21
Awat2	0	0	1.82	1.99	0	6.05	1.69	3.5	1.98	0.98	1	0	0.86	0	0	0	0	0	0	0	0	1.77	1.13	0	0.95	2.62	2.27	0	0	0	0	4.18	0.74	1.43	0	0	3.35	0	1.44	0	3.21	3.22	0	0	0.58	0.73	0.73	1.12	1.07
Axin2	288.98	279.98	221.64	222	273.82	187.41	158.7	85.84	98.17	114.02	73.71	168.61	75.98	94.24	96.51	65.06	83.12	54.51	246.26	204.29	139.72	234.93	267.85	127.18	213.37	120.71	133.68	239.65	237.98	83.89	166.5	62.64	215.72	73.17	152.81	226.92	190.92	125.36	172.5	157.86	202.25	120.21	91.25	92.88	152.4	139.5	180.27	193.7	230.15
Axl	1331.81	1428.66	1549.68	1681.4	1704.41	1741.14	1938.17	1737.84	2561.22	2103.45	2356.72	2200.22	2149.15	3188.3	2831.58	2114.51	2843.71	3269.13	1647.31	2422.03	2176.41	1397.23	1430.8	1925.18	1760.07	2487.73	2493.44	1993.46	1867.83	2384.75	2232.11	2384.52	1958.57	2070.19	1752.9	1818.22	1925.98	1829.16	1787.8	1596.48	2316.74	1868.57	1996.47	1853.33	1824.75	1855.3	1637.71	2522.56	1932.17
AY172581.2	4788.77	4604.31	4051.33	2964.61	3154.22	2236.88	2805.96	1804.41	1621.22	2317.73	1635.56	1089.57	2651.69	2134.05	2623.7	3798.89	1573.78	837.83	1659.92	1839.38	2525.71	3345.59	1821.84	1420.98	2533.89	2533.66	1603.01	2701.52	2054.62	1497.1	1890.66	1813.1	1622.35	4058.6	2319.95	2637.98	2034.5	1878.6	1596.54	2346.83	2046.01	1584.15	1323.17	1100.43	1156.27	1870.72	1577.87	1298.79	1879.72
AY172581.24	36780.9	29971.2	34536.2	53052.3	42647.8	41796	63186.4	42979.9	61255.2	75023.4	86543.4	56967.4	88702.4	65323.5	58665.7	89185.4	87587.8	103198	48251.1	34899.6	39758.5	36893.4	25670.7	31088.3	50501.5	36774.1	27261.3	38977.3	40128.1	49619.4	41316.4	42940.2	35752.6	18554.2	30984	26923	31385.8	45006.9	31577.1	40170.8	25512	22162	32611.9	25196.2	19134.7	39540.6	37739.7	13649.6	20463.9
AY172581.9	35756	36435.6	34467.2	47404.8	40011.4	38447.6	43860.4	26707	41810.5	47618.6	50781.1	37920.5	61420.5	53055.9	47404.8	75724.9	58864.4	69112.1	42409	31745.2	30508.7	41097.4	19859.4	24841.1	44204.7	34043.7	23911.5	40106.2	31943.8	35171.8	36689.9	32868.9	30290.5	39289.1	28522.6	27932.8	26778.8	38493.7	30244.7	37855.6	25583.7	22423.9	31518.1	20746.5	15652.6	33860.2	32735.3	13991.1	21976.4
Azi2	872.32	855.28	719.43	860.11	871.42	812.71	1028.18	905.71	961.82	1030.1	932.33	863.23	996.43	1079.81	942.87	1013.88	1003.93	1338.51	1056.46	940.34	839.67	950.33	956.13	913.76	1048.83	925.03	924.42	961.33	1055.28	1047.54	969.42	879.75	952.13	1015.73	932.02	824.01	877.58	891.63	946.23	970.31	909.58	980.97	990.22	1059.22	982.51	839.92	802.07	889	870.28
Azin1	1719.51	1484.27	1653.23	1950.19	1819.7	1891.42	2515.57	3496.69	5645.01	5259.61	5270.26	4838.46	3379.58	4066.84	4640.1	3068.75	3842.1	3896.45	2803.79	2002.38	1891.6	2107.33	2498.81	2416.5	1924.13	2149.21	2030.1	1534.58	1780.61	2980.58	1596.54	2463.17	2058.99	2078.8	2258.06	1916.08	2210.69	1916.56	2209.31	1650.15	2162.65	2236.7	2133.97	2598.23	2348.33	1845.76	2159.53	1605.57	1601.4
Azin2	82.57	40.27	72.67	60.73	58.61	57.87	119.87	217.23	239.96	154.32	222.13	271.25	193.42	228.42	230.15	281.93	226.28	377.4	144.56	78.92	227.05	81.26	73.46	112.04	66.38	111.53	65.71	92.59	65.42	118.31	53.25	89.78	81.08	98.99	122.5	53.89	64.98	60.91	98.88	66.3	78.12	72.98	62.27	62.74	76.2	53.6	50.36	100.77	74.93
B2m	15716.1	19287.9	16376.1	17640.3	15400.2	20687.3	16952.2	16064.5	17657.9	17306.3	19675.6	16518.6	17259.7	18545.2	16961.2	17761.9	14701.6	21690.5	15130.9	23650.2	20525.5	15424.3	31315.9	21916.6	17741	13487	17603.6	14564.2	13930.1	21113.6	14264	15163.2	13969.6	11840.1	16465.7	15958.4	16168.8	15724.5	18874.1	18960.9	21686.4	24161.5	22678.9	17905.9	17700.2	17603.7	17312.8	19348.6	25787.2
B3galnt1	428.98	383.53	350.63	397.21	464.05	445.65	325.84	297.81	290.53	269.32	281.89	372.05	416.19	499.97	377.15	525.92	510.74	555.2	394.18	797.26	666.36	452.2	574.13	479.21	515.88	636.37	786.21	482.03	553.71	851.08	537.53	769.09	674.68	460.52	507.69	565.89	764.36	546.45	603.39	701.95	908.51	778.12	719.54	534.53	703.69	645.35	578.75	902.44	923.8
B3galnt2	1452.07	1493.86	1536.96	1780.95	2144.45	1579.64	1512.72	1054.61	1452.65	1672.93	1353.67	2136.99	1584.45	1322.6	1266.56	1162.08	1539.61	915.82	1739.76	1818.73	1863.38	1284.18	1652.31	1557.25	1948.78	1864.49	1891.89	1990.74	1969.29	1857.04	2021.66	1755.33	2103.62	1174.97	2405.82	1581.37	1553.51	2455.07	2425.12	1422.83	1337.61	1460.72	1678.32	2501.04	1823.59	1566.77	1769.81	946.1	852.08
B3galt1	16.15	55.61	30.88	19.91	44.2	39.73	16.88	45.55	37.68	13.76	30.88	37.57	6.04	14.38	25.24	5.42	15.7	8.39	36.98	39.09	12.09	19.43	13.56	10.6	9.48	9.18	20.39	16.34	23.7	2.87	36.34	17.4	29.75	8.61	27.78	49.64	40.86	25.6	35.37	26.31	23.54	13.95	15.41	17.84	18.47	25.7	7.3	29.11	38.54
B3galt2	39.49	42.19	12.72	28.87	50.92	29.36	18.57	8.76	29.75	5.9	11.95	45.82	14.68	63.89	16.33	19.88	9.24	68.77	38.66	63.43	37.62	8.83	20.34	29.52	8.53	31.49	39.65	39.49	40.77	17.21	10.99	13.22	23.06	4.3	85.88	15.6	89.77	32.66	115.48	49.46	13.91	34.34	19.73	17.84	32.33	9.54	29.92	21.27	21.41
B3galt4	37.69	17.26	32.7	43.8	41.31	45.77	16.88	15.77	14.87	12.78	17.93	19.24	40.58	49.52	35.64	27.11	25.86	23.48	39.5	37.61	49.71	21.2	129.97	88.57	33.19	48.55	52.11	31.32	44.56	85.32	30.43	53.59	61.74	51.65	31.57	42.55	42.2	38.84	49.8	64.2	56.71	50.44	52.41	49.21	96.4	39.65	24.08	73.9	79.21
B3galt5	1.79	1.92	1.82	0	0.96	4.32	1.69	0	0.99	0	0	0	0	0	0	1.81	0	0	1.68	1.48	8.06	0	30.51	8.33	0	0	1.13	0	0	0.72	0.85	0	0	0	10.1	1.42	0.67	2.65	0.72	6.31	3.21	11.81	4.32	10.46	9.81	2.2	2.92	10.08	20.34
B3galt6	113.08	76.71	89.02	71.68	86.47	79.46	72.6	80.59	71.39	74.7	72.71	79.72	180.46	162.93	170.76	180.73	130.22	124.12	133.63	99.57	146.44	111.28	117.54	143.84	122.33	185.01	158.6	84.42	153.6	192.87	110.72	199.75	142.82	134.86	101.03	100.7	125.94	92.69	124.86	106.29	114.5	129.87	115.92	160.54	149.51	102.79	97.8	133.24	126.31
B3gat1	10.77	5.75	3.63	13.94	0.96	9.5	3.38	0	1.98	7.86	6.97	7.33	1.73	7.99	5.94	1.81	3.69	9.23	5.04	0.74	4.03	3.53	3.39	3.79	0.95	5.25	1.13	4.08	0.95	3.59	0.85	3.48	5.95	1.43	0	1.42	6.03	1.77	1.44	0	0	2.15	0	0.62	1.15	8.81	1.46	1.12	0
B3gat2	1.79	0	0	0	0.96	0	0	0	0.99	7.86	0	0	3.45	0	1.48	0	0.92	0	0	1.48	1.34	3.53	0	0.76	1.9	0	1.13	4.08	1.9	0	0	0	0	0	1.26	1.42	0.67	0	0.72	2.1	0	5.37	1.23	0	0.58	4.41	0.73	2.24	1.07
B3gat3	1333.6	1098.82	1146.36	1211.53	945.4	1027.76	1023.11	1124.69	864.65	1000.61	998.07	904.46	1148.4	1336.98	1140.35	1444.01	1240.37	1330.97	1238	1087.11	1194.34	1593.31	1231.89	1314.24	1198.67	1213.69	1170.25	1259.53	990.81	1490.65	1175.64	1349.56	1193.14	1910.94	1160.6	1178.58	980.74	1232.39	1223.39	1287.08	1110.75	1348.03	1283.09	1405.53	1081.22	1188.66	1086.7	1199.14	1162.51
B3glct	134.62	138.07	154.42	139.37	145.08	107.96	136.75	136.64	143.78	155.3	119.53	198.85	119.16	153.35	139.57	104.82	167.17	129.99	147.92	185.12	190.77	146.61	171.79	130.21	151.73	195.5	198.25	136.17	184.89	197.18	186.78	227.59	182.24	147.77	185.65	154.59	195.61	147.43	145.8	173.64	164.79	171.72	191.14	215.29	192.23	128.48	140.85	238.48	215.16
B3gnt2	459.49	544.62	475.99	434.04	555.33	590.74	513.24	627.16	623.7	751.93	820.77	598.39	922.18	666.09	589.48	740.98	802.59	1063.43	506.8	845.2	968.64	423.94	1688.48	1006.12	783.31	556.33	552.84	438.45	564.14	765.04	594.16	594.39	506.56	517.91	502.63	449.59	679.28	501.43	574.52	635.64	574.64	566.69	649.87	576.97	557.06	566.06	562.69	656.11	502.04
B3gnt3	0	1.92	0	3.98	0.96	0	0	0	0	0	0	0	0	0	0	0	0	0	1.68	0.74	2.69	0	9.04	2.27	0	0	0	0	0	0	3.38	0.7	0	0	2.53	1.42	0	0	1.44	1.05	0	0	4.93	0	0	0.73	0	0	3.21
B3gnt5	21.54	28.76	34.52	21.9	38.43	48.37	11.82	31.53	5.95	23.59	47.81	19.24	171.83	23.96	50.48	75.91	28.63	30.19	27.74	105.47	217.64	10.6	777.56	397.45	32.24	57.73	36.25	29.96	16.12	69.55	12.68	30.62	22.32	4.3	25.26	9.93	26.8	22.07	29.59	104.19	21.4	23.61	48.71	19.68	51.95	23.49	22.62	30.23	38.54
B3gnt7	55.64	51.78	29.07	60.73	51.88	37.14	60.78	19.27	5.95	21.62	12.95	20.16	72.53	28.75	38.61	63.25	25.86	23.48	18.49	73.01	75.23	68.89	85.89	49.97	52.16	65.6	61.17	40.85	53.1	50.19	47.33	82.82	52.07	70.3	54.3	96.44	84.41	42.37	67.12	95.77	112.36	94.45	110.37	63.36	107.95	107.93	64.22	128.76	110.26
B3gnt8	118.46	103.55	99.92	82.63	74.94	88.09	57.4	10.51	2.97	21.62	15.94	4.58	36.27	28.75	17.82	36.15	17.55	5.03	26.05	55.31	64.49	52.99	32.77	40.88	61.64	35.43	44.18	47.66	33.18	41.59	73.53	45.24	46.12	113.34	51.78	70.91	51.58	48.55	18.04	43.15	53.5	53.66	47.48	36.29	30.6	49.93	37.22	51.5	49.24
B3gnt9	113.08	107.39	121.72	128.42	120.1	158.05	60.78	63.07	44.62	74.7	48.81	79.72	61.31	102.23	98	81.33	61.88	51.16	36.98	206.51	180.02	155.44	125.45	99.93	90.09	125.96	146.14	92.59	97.66	108.27	98.04	160.08	136.13	107.6	156.6	156.01	157.43	97.11	177.55	165.23	212.95	198.56	207.17	236.82	173.76	198.23	151.8	262	249.42
B3gntl1	61.03	115.06	96.29	80.64	81.67	74.27	59.09	56.06	35.7	51.11	51.8	51.32	70.8	49.52	63.85	41.57	46.18	39.42	55.47	42.78	72.55	54.76	57.64	28.77	55	57.73	47.58	64	69.21	41.59	45.64	54.98	65.46	51.65	55.57	80.84	54.93	40.61	62.07	63.14	59.92	69.76	52.41	31.99	49.07	54.33	46.71	73.9	90.99
B4galnt1	136.41	176.43	205.29	257.84	313.21	154.6	185.71	152.41	145.76	151.37	125.51	178.69	317.75	94.24	59.39	200.61	86.82	68.77	173.14	252.23	315.71	144.85	938.04	680.59	238.03	164.01	167.66	364.92	340.38	221.55	159.74	206.71	333.99	139.16	113.66	178.7	207.67	202.16	163.12	452.53	116.64	88.01	209.02	132.25	213.59	211.45	316.74	132.12	120.96
B4galnt3	1.79	3.84	5.45	1	1.92	6.05	1.69	1.75	0.99	0.98	1	2.75	0	6.39	1.48	1.81	1.85	0	0.84	0	2.69	3.53	1.13	1.51	0	1.31	1.13	1.36	0	0	1.69	0.7	0	1.43	3.79	1.42	0	0	0	0	2.14	0	0	0.62	0	0	0	0	2.14
B4galnt4	1.79	7.67	9.08	9.96	1.92	5.18	5.06	3.5	0	6.88	1	1.83	7.77	7.99	0	1.81	1.85	0.84	4.2	3.69	6.72	1.77	31.64	12.11	3.79	1.31	3.4	6.81	0	13.62	1.69	4.18	2.98	4.3	5.05	0	0	0	0.72	5.26	7.49	4.29	7.4	1.85	4.04	2.2	4.38	8.96	4.28
B4galt1	630.01	577.22	615.87	590.33	584.15	628.75	1016.36	1313.89	1236.49	1358.4	1227.17	1185.79	1024.93	1375.32	1336.35	1125.93	915.27	1365.35	1021.16	840.04	1054.62	902.64	1136.95	1116.65	972.02	1094.29	976.53	713.51	948.14	1129.28	1086.9	1005.03	907.5	1230.92	1044.42	842.45	890.97	738.02	879.11	838.76	903.16	905.84	860.12	1076.45	954.8	875.16	963.36	967.37	976.25
B4galt2	183.08	99.72	112.64	120.46	136.43	162.37	69.22	78.83	61.48	72.74	63.75	88.89	102.75	166.12	100.97	110.24	97.9	100.64	92.45	204.29	163.9	211.97	123.19	140.81	146.99	175.82	190.32	113.02	98.61	228.72	114.94	203.23	163.65	252.5	166.7	144.66	190.25	137.72	194.15	217.85	242.91	166.36	237.38	218.98	253.42	249.63	222.59	292.23	336.12
B4galt3	391.29	352.85	381.52	314.58	389.11	323.87	526.75	602.64	579.08	592.7	662.39	473.77	647.59	838.61	619.18	800.62	706.54	1204.33	619.42	506.68	575	385.08	762.87	618.51	492.17	674.42	671.79	461.6	517.68	739.23	447.94	766.3	525.9	685.76	514	412.72	425.39	390.2	563.7	609.33	511.5	551.66	595	706.76	551.87	469.15	563.42	459.06	467.79
B4galt4	113.08	130.4	138.07	140.37	127.78	125.23	99.61	75.33	93.21	64.87	80.68	96.22	90.66	68.69	105.42	97.59	110.83	42.77	50.43	120.95	130.32	105.98	77.98	98.42	138.45	108.9	74.77	126.63	97.66	70.27	134.38	148.25	98.93	100.42	117.45	130.48	89.1	112.12	134.97	110.5	166.93	112.69	93.72	64.59	83.13	109.39	92.69	89.57	148.79
B4galt5	335.64	253.13	363.35	351.41	296.88	460.33	1338.82	2105.72	2953.89	2640.13	2881.66	2531.03	2232.04	2916.75	3058.76	2376.57	2623.89	5085.68	1959.96	1076.78	1416.01	754.26	1651.18	1293.04	926.5	1386.89	1401.36	743.46	890.3	2196.18	937.3	1656.5	1150.74	1030.07	812.04	914.78	1051.08	647.98	1120.17	1118.69	1422.15	1124.79	1448.34	1746.92	1502.05	1150.48	1288.86	1361.49	1141.1
B4galt6	326.67	437.23	530.49	578.39	583.19	572.61	335.97	506.28	544.37	403.98	557.8	427.95	366.11	335.44	371.21	413.87	442.4	343.85	297.52	601.82	484.99	446.9	370.7	379.28	594.59	476.29	643.47	364.92	561.3	827.42	464.85	691.14	575.74	302.71	462.22	460.94	774.41	454.64	565.86	634.59	939.54	640.74	707.83	634.8	965.77	818.62	700.63	1015.52	894.9
B4galt7	443.34	487.09	472.35	425.08	499.6	453.42	422.08	380.15	315.32	285.05	280.89	299.65	341.93	364.19	325.18	455.43	314.02	340.5	408.47	384.99	464.84	494.6	395.56	483.76	436.22	415.93	480.34	473.86	353.66	402.24	375.26	443.36	399.45	482.04	425.6	482.21	393.23	410.5	381.09	523.04	466.56	444.34	421.74	422.58	453.16	460.34	493.36	515.04	540.58
B4gat1	12.56	7.67	5.45	1.99	4.8	3.45	6.75	1.75	0	4.91	1	0	2.59	3.19	1.48	3.61	2.77	5.03	4.2	1.48	1.34	1.77	2.26	0	7.59	3.94	5.66	5.45	7.59	40.15	3.38	0	3.72	7.17	3.79	12.76	8.04	7.95	1.44	8.42	4.28	3.22	4.32	2.46	7.5	2.94	1.46	8.96	4.28
B630019K06Rik	21.54	26.85	23.62	21.9	18.25	16.41	23.64	15.77	12.89	22.61	25.9	39.4	14.68	23.96	16.33	12.65	14.78	9.23	15.13	6.64	18.81	30.03	19.21	7.57	14.22	22.31	22.66	20.42	18.96	11.47	26.2	16.7	19.34	11.48	20.21	24.11	16.75	11.48	11.55	11.58	9.63	9.66	12.95	20.3	11.55	10.28	8.03	13.44	18.2
B9d2	235.13	180.26	214.38	234.94	163.33	161.5	177.27	154.16	106.1	108.12	116.54	140.21	101.02	130.98	100.97	198.8	97.9	155.15	142.04	145.29	114.19	169.58	131.1	171.85	169.75	161.39	177.86	170.21	145.07	207.93	188.47	156.6	196.38	271.15	156.6	167.36	147.38	199.51	165.28	216.79	186.2	235.05	258.96	203.6	190.5	225.4	197.78	199.3	232.29
Baalc	7.18	7.67	18.17	8.96	17.29	21.59	18.57	1.75	6.94	2.95	53.79	11.91	19	14.38	22.27	9.04	18.47	9.23	10.09	15.49	14.78	7.07	15.82	1.51	1.9	3.94	10.2	9.53	10.43	17.93	0.85	10.44	10.41	8.61	10.1	5.67	16.08	2.65	2.89	6.31	7.49	20.39	14.8	3.69	9.81	11.01	6.57	8.96	19.27
Baat	3.59	13.42	9.08	3.98	6.73	0	3.38	5.26	2.97	1.97	1.99	0.92	1.73	7.99	8.91	5.42	2.77	0.84	5.88	0.74	0	3.53	4.52	8.33	0.95	1.31	4.53	4.08	5.69	6.45	1.69	4.18	0.74	0	3.79	5.67	6.7	7.06	4.33	3.16	5.35	0	4.32	0.62	0	0.73	7.3	3.36	3.21
Babam1	1604.63	1490.03	1273.53	1309.09	1249.01	1317.08	1276.36	1299.87	1207.73	1222.75	1174.38	1071.24	1203.66	1186.83	1132.93	1693.42	1216.36	962.79	1486.78	1199.21	1143.29	1579.18	1089.49	1222.64	1158.84	1133.65	1067.16	1161.49	1096.05	1218.19	1094.5	1240.29	1079.33	1824.86	1040.63	1226.8	1223.25	1228.86	1126.67	1246.03	1157.84	1106.54	1291.72	1153.95	1102.01	1376.61	1218.8	1492.49	1417.28
Babam2	969.24	918.56	868.4	950.7	878.15	810.11	906.62	1014.32	1065.94	957.37	819.77	980.52	803.88	833.81	724.6	977.74	856.16	833.64	956.45	801.69	759.06	955.63	712.01	792.63	833.57	680.98	745.43	931.37	778.42	714.85	909.41	740.55	778.07	1210.84	837.3	805.58	843.41	974.61	737.64	827.18	770.46	713.73	748.52	694.46	740.64	867.81	705	751.28	808.19
Bace1	543.85	502.43	474.17	358.38	429.47	430.1	486.23	488.77	333.17	288.98	345.64	325.31	271.99	297.11	331.12	325.31	266.91	208.83	307.61	306.07	351.99	466.33	307.41	210.46	291.13	370.01	374.98	416.67	320.47	243.06	342.3	244.99	357.05	272.58	411.71	560.22	376.49	380.49	338.51	391.49	371.32	371.35	312.6	286.03	367.14	360.49	362.72	398.59	409.98
Bace2	333.85	274.23	390.6	314.58	357.41	418.88	239.74	222.49	178.48	226.07	248.02	227.26	237.45	233.21	299.94	225.91	193.95	200.44	231.13	340	346.61	358.58	267.85	232.41	250.35	322.78	314.94	315.9	271.17	268.88	279.75	330.6	339.94	351.49	407.92	388.61	357.06	355.77	299.53	360.97	377.74	381.01	349.6	308.79	282.28	406.01	296.31	442.26	409.98
Bach1	105.9	124.65	105.37	98.55	107.61	145.96	513.24	837.38	1959.34	1284.68	1367.62	971.36	377.33	434.48	696.39	321.7	690.84	1143.94	449.65	246.33	298.25	144.85	361.66	286.16	232.34	389.69	251.5	219.23	250.31	289.67	393.01	257.52	255.89	421.78	304.36	205.65	293.42	237.47	303.86	169.44	208.67	189.97	153.53	389.98	312.3	186.48	202.16	171.31	172.34
Bach2	125.64	72.87	81.75	91.59	70.14	91.55	119.87	105.11	139.81	151.37	142.44	137.46	93.25	78.27	72.76	34.34	90.51	95.61	94.97	47.94	102.1	58.29	366.18	194.56	46.47	49.86	43.05	57.19	38.87	27.25	60.01	33.41	57.28	48.78	74.51	90.77	47.56	42.37	73.62	54.72	38.52	15.03	28.36	46.75	32.9	38.18	54.01	26.87	57.8
Bad	333.85	326	376.06	340.46	306.49	350.65	238.05	231.24	171.54	194.62	198.22	292.32	293.58	305.09	302.91	384.95	300.16	254.95	276.51	436.61	357.36	409.81	317.58	324.77	385.96	417.25	414.63	364.92	309.09	382.16	350.75	455.88	394.99	672.85	420.55	381.51	381.18	331.93	383.26	447.27	476.19	513.02	463.05	415.2	414.48	483.83	326.23	612.45	594.1
Bag1	2209.51	2038.48	1707.73	2488.76	2179.99	2210.97	1769.34	1863.97	2657.41	2625.38	2460.32	2597.92	2716.44	2471.09	1943.65	2958.51	3310.12	3047.72	2971.04	2486.93	1852.64	2206.25	1696.39	2428.62	2398.28	1979.95	2044.83	2110.56	2179.77	3306.82	2530.45	2761.06	2215.94	2664.13	1823.63	1741.63	2090.11	2425.05	2266.33	2002.7	1798.82	2159.43	2581.6	2681.89	1947.13	2336.2	2282.14	1677.23	2048.85
[truncated: 14,698 more rows]
[truncated: 4 more columns]
