# Supplementary material for: Investigating Transcriptional Dynamics Changes and Time-Dependent Marker Gene Expression in the Early Period After Skeletal Muscle Injury in Rats
Source: Front Genet. 2021 Jun 17;12:650874. doi: 10.3389/fgene.2021.650874 (PMC8248501; doi:10.3389/fgene.2021.650874)
Supplement: Supplementary file 2 [file Presentation_2.zip › Suppl. Table 3.XLSX]

## Sheet: table S3
genes	Clusters
Aaas	1
Abca17	1
Abca3	1
Abcc3	1
Acpp	1
Aida	1
Aif1	1
Akr1a1	1
Aldh16a1	1
Aldh3b1	1
Aldh7a1	1
Alg8	1
Amdhd2	1
Amz1	1
Ankrd13d	1
Anpep	1
Anxa4	1
Anxa5	1
Anxa6	1
Ap1s1	1
Ap2a2	1
Ap2m1	1
Apobec1	1
Arf3	1
Arhgdia	1
Arl11	1
Armc9	1
Arpc1b	1
Arpc4	1
Arpin	1
Arrb2	1
Asah1	1
Atp6v1a	1
Atp6v1c1	1
B3galnt1	1
B4galt2	1
Bad	1
Blm	1
Blvrb	1
C2	1
C3ar1	1
Calu	1
Camkk1	1
Capg	1
Card14	1
Card9	1
Casp9	1
Ccdc159	1
Ccdc93	1
Cchcr1	1
Ccnd1	1
Cd163	1
Cd180	1
Cd276	1
Cd300c2	1
Cd300le	1
Cd84	1
Cd8a	1
Cenpo	1
Cep164	1
Cerk	1
Cfh	1
Chchd6	1
Chst12	1
Ckap4	1
Clcn6	1
Clec4a1	1
Clec4a3	1
Clta	1
Cmtm3	1
Cmtm7	1
Cnpy3	1
Comt	1
Copz1	1
Coro1b	1
Coro1c	1
Cotl1	1
Crabp2	1
Csf1r	1
Ctsb	1
Ctsc	1
Ctsz	1
Cx3cr1	1
Cyba	1
Cybb	1
Dab2	1
Ddost	1
Dlg4	1
Dpep2	1
Dpy19l1	1
Dse	1
Ebp	1
Ebpl	1
Edem2	1
Efemp2	1
Elof1	1
Emilin1	1
Ephb2	1
Erbb3	1
Erp29	1
Esyt1	1
Evi2a	1
F13a1	1
Fabp5	1
Fam20c	1
Fam3c	1
Fbxl19	1
Fcgr3a	1
Fen1	1
Fkbp10	1
Fkbp15	1
Frmd8	1
Frrs1	1
Fuca1	1
Fzd2	1
G6pd	1
Galc	1
Gale	1
Galk2	1
Gas2l1	1
Gba	1
Gga2	1
Gipc1	1
Gltp	1
Gm2a	1
Gnb4	1
Gngt2	1
Gnpda1	1
Gpnmb	1
Gsdmd	1
Hacd4	1
Heatr5a	1
Hebp2	1
Hk3	1
Hltf	1
Hps1	1
Hs1bp3	1
Hsd17b11	1
Ifi30	1
Ift22	1
Igsf8	1
Il18	1
Irf5	1
Jpt1	1
Kcne3	1
Kcnk13	1
Kpna2	1
Lacc1	1
Lasp1	1
Lctl	1
Lgals3	1
Lgals3bp	1
Lgmn	1
Lima1	1
Lipa	1
LOC100364435	1
LOC108348250	1
LOC690617	1
Loxl1	1
Lsm4	1
Lyl1	1
Man1c1	1
Man2a1	1
Mcm3	1
Me2	1
Mfsd1	1
Mmp19	1
Mospd3	1
Mrc1	1
Ms4a12	1
Ms4a7	1
Mtss1	1
Myo5a	1
Myo7a	1
Nagk	1
Naglu	1
Ncapd2	1
Ndc1	1
Necap2	1
Nelfe	1
Nfam1	1
Ninj1	1
Nipsnap3b	1
Nono	1
Npl	1
Nt5dc2	1
Orc6	1
Os9	1
Ostf1	1
P2rx4	1
P3h1	1
P3h4	1
P4hb	1
Papss1	1
Pax8	1
Pdgfra	1
Pea15	1
Pf4	1
Pgm3	1
Pgrmc1	1
Pid1	1
Pigk	1
Pik3cg	1
Pld3	1
Plp2	1
Plppr2	1
Plvap	1
Plxnb2	1
Pnp	1
Poc1a	1
Pole3	1
Polr3h	1
Ppial4d	1
Ppm1h	1
Praf2	1
Prcp	1
Prim1	1
Primpol	1
Prmt2	1
Prrx2	1
Pter	1
Pycard	1
Pygb	1
Rab13	1
Rab31	1
Rab38	1
Rab3il1	1
Rab5c	1
Rad51d	1
Rasl10a	1
Rcn1	1
Rfc5	1
Rfwd3	1
RGD1311084	1
RGD1559482	1
Rgs18	1
Rhoa	1
Rps6ka4	1
Rragc	1
Rrbp1	1
S100a4	1
Scamp2	1
Serpinb8	1
Serpinh1	1
Sfxn1	1
Sh3bgrl3	1
Shc1	1
Sirpa	1
Slamf8	1
Slamf9	1
Slbp	1
Slc25a1	1
Slc25a39	1
Slc25a43	1
Slc29a3	1
Slc2a9	1
Slc35e3	1
Slc37a2	1
Slc38a10	1
Slc38a6	1
Slc39a8	1
Slc7a7	1
Slc8b1	1
Slfn13	1
Snx10	1
Snx12	1
Snx2	1
Snx24	1
Snx6	1
Snx8	1
Spats2	1
Spg21	1
Srd5a3	1
Srgap2	1
Ssr1	1
Strada	1
Stt3a	1
Sulf2	1
Sumf1	1
Tagln2	1
Tedc2	1
Tep1	1
Tgfb1	1
Tifab	1
Tkt	1
Tlr8	1
Tm9sf1	1
Tmem104	1
Tmem106a	1
Tmem164	1
Tmem37	1
Tmem51	1
Tmem97	1
Tnfaip8l2	1
Tpbgl	1
Tpgs2	1
Tram1	1
Trpv2	1
Tuba1a	1
Tuba1b	1
Tubb5	1
Txndc5	1
Tyk2	1
Uap1l1	1
Uggt1	1
Ugt1a7c	1
Unc93b1	1
Vat1	1
Vegfd	1
Vim	1
Wdr11	1
Wisp2	1
Yipf1	1
Yipf5	1
Ykt6	1
Zdhhc23	1
Zwilch	1
Abcd1	2
Abcd4	2
Acp2	2
Adgra2	2
Afap1l2	2
Aga	2
Agtrap	2
Aif1l	2
Alms1	2
Anapc4	2
Arhgef25	2
Armc10	2
Armcx2	2
Arsa	2
Arse	2
Atp23	2
B3gnt9	2
Bcl2l12	2
Bcl9	2
Bet1	2
Bex3	2
Bgn	2
Bmp1	2
Brca2	2
C1qtnf5	2
Capn5	2
Capn6	2
Cbx3	2
Cbx5	2
Cbx6	2
Ccdc34	2
Cdk2	2
Cdk5	2
Cdr2l	2
Cep250	2
Cep57l1	2
Cercam	2
Chst14	2
Chst7	2
Cnpy2	2
Cnrip1	2
Cntrob	2
Colec12	2
Commd10	2
Copz2	2
Crtapl1	2
Cttnbp2	2
Cyb5r3	2
Cybrd1	2
Dap	2
Dbn1	2
Dhcr7	2
Dhrs3	2
Disp2	2
Dscc1	2
Dtymk	2
Dux4	2
Dzip1	2
Eef1akmt1	2
Efhc1	2
Ehmt2	2
Emcn	2
Erg28	2
Espl1	2
Exoc3l1	2
Fads1	2
Fam114a1	2
Fam149a	2
Fam167b	2
Fam171a2	2
Fam198b	2
Fam3b	2
Fancd2	2
Fbxo17	2
Fibp	2
Fignl1	2
Flvcr2	2
Fn3krp	2
Ggcx	2
Glod4	2
Glt8d1	2
Golph3l	2
Gpx7	2
Gpx8	2
Has3	2
Hes6	2
Hid1	2
Hsd11b2	2
Hspb11	2
Igf1	2
Igsf10	2
Ikbip	2
Ilk	2
Impa1	2
Itgb3bp	2
Kcnd1	2
Kctd17	2
Kdelc1	2
Kdelc2	2
Kdelr1	2
Kdelr3	2
Kif24	2
Ldah	2
Leprot	2
Lgals9	2
Lix1l	2
Lmf2	2
Lmo1	2
LOC497940	2
Loxl3	2
Lpar4	2
Lrrc17	2
Lrrc40	2
Lrrcc1	2
Lrrk1	2
Lrrn1	2
Lum	2
Maged1	2
Maged2	2
Mageh1	2
Mapk3	2
Marveld1	2
Mdm1	2
Mettl26	2
Mmp23	2
Mrc2	2
Mrgprf	2
Ms4a14	2
Mtbp	2
Mtch1	2
Nadsyn1	2
Nagpa	2
Ncald	2
Ncapd3	2
Ncapg2	2
Ncstn	2
Ndn	2
Nid2	2
Nipsnap1	2
Nme7	2
Nmral1	2
Nradd	2
Nudcd2	2
Olfml2b	2
Olfml3	2
Olr63	2
P3h3	2
Papss2	2
Parp2	2
Pck2	2
Pcyox1l	2
Pde6d	2
Pdzd11	2
Pheta2	2
Phtf1	2
Pias3	2
Pigs	2
Pik3r2	2
Pld2	2
Plekha8	2
Plod1	2
Plxna3	2
Plxnd1	2
Pnpla6	2
Pofut2	2
Pold1	2
Pomt1	2
Pon2	2
Ppm1m	2
Prim2	2
Prkra	2
Prph	2
Psrc1	2
Ptgfrn	2
Ptn	2
Ptpra	2
Pyroxd2	2
Qpctl	2
Rab3d	2
Rabl2	2
Rad51ap1	2
Rad51c	2
Rad54b	2
Rcn3	2
Rfc3	2
Rft1	2
RGD1309534	2
RGD1310127	2
RGD1311744	2
RGD1559731	2
RGD1560010	2
RGD1565222	2
Rnls	2
Rpgrip1l	2
Scarb1	2
Scarf2	2
Selenom	2
Sez6l2	2
Sgsm2	2
Sh3glb2	2
Siae	2
Siva1	2
Six5	2
Skp2	2
Slc27a3	2
Slc2a10	2
Slc38a9	2
Slc39a13	2
Slc46a1	2
Slc49a3	2
Smarcal1	2
Smc2	2
Smim5	2
Smo	2
Spata6	2
Spdl1	2
Srpx2	2
Ssbp3	2
Ssh3	2
St5	2
Stmn1	2
Stoml1	2
Stx2	2
Susd2	2
Sv2a	2
Svbp	2
Tdp1	2
Tead2	2
Tie1	2
Timp2	2
Tm6sf1	2
Tmed3	2
Tmem138	2
Tmem144	2
Tmem198b	2
Tmem216	2
Tmem254	2
Tmem67	2
Tmem98	2
Tnfsf12	2
Tnfsf13	2
Trappc2l	2
Trerf1	2
Tspan6	2
Tstd3	2
Ttc26	2
Ttll1	2
Tube1	2
Tusc3	2
Ube2l6	2
Vamp3	2
Vrk1	2
Washc2c	2
Wrb	2
Zfp354c	2
Zfp467	2
Abhd12	3
Adamts14	3
Adgre1	3
Akip1	3
Aldh1l2	3
Anapc15	3
Ankle1	3
Anln	3
Apoe	3
Arhgap11a	3
Arl6ip1	3
Asf1b	3
Asgr2	3
Aspm	3
Atp6v0d1	3
Aunip	3
Aurka	3
Aurkb	3
Bard1	3
Bcap31	3
Birc5	3
Blvra	3
Bok	3
Brca1	3
Brip1	3
Bub1	3
Bub1b	3
Carmil1	3
Ccdc18	3
Ccna2	3
Ccnb1	3
Ccne1	3
Ccne2	3
Ccnf	3
Cd68	3
Cdc20	3
Cdc25c	3
Cdc45	3
Cdc6	3
Cdc7	3
Cdca2	3
Cdca3	3
Cdca5	3
Cdca8	3
Cdh11	3
Cdk1	3
Cdkn2c	3
Cdkn3	3
Cenpa	3
Cenpe	3
Cenpf	3
Cenph	3
Cenpi	3
Cenpm	3
Cenpn	3
Cenpt	3
Cenpu	3
Cenpw	3
Cep128	3
Cep55	3
Cep72	3
Chaf1a	3
Chaf1b	3
Chek2	3
Chp2	3
Chrd	3
Chtf18	3
Cip2a	3
Ckap2	3
Ckap2l	3
Ckb	3
Cks2	3
Cldn2	3
Clec10a	3
Clec2dl1	3
Clec4a	3
Cln6	3
Clspn	3
Cndp1	3
Coq4	3
Coro7	3
Cst6	3
Cthrc1	3
Ctsa	3
Ctsd	3
Cyp2d1	3
Dbf4	3
Dclk1	3
Ddias	3
Depdc1	3
Depdc1b	3
Dera	3
Dhfr	3
Diaph3	3
Dlgap5	3
Dnajc10	3
Dnajc9	3
Dnase2	3
Dnmt1	3
Dpp7	3
Dsn1	3
Dtl	3
Dtnb	3
Ect2	3
Eme1	3
Enpp5	3
Ercc6l	3
Ergic3	3
Esco2	3
Exo1	3
Fam72a	3
Fam83d	3
Fanci	3
Fbxo5	3
Fcrl2	3
Folr2	3
Foxm1	3
Fxyd2	3
Galns	3
Galnt2	3
Gins1	3
Gins3	3
Gins4	3
Glb1	3
Gmnn	3
Gpr34	3
Grn	3
Gtse1	3
Gusb	3
Haus4	3
Hexa	3
Hist1h2bk	3
Hjurp	3
Hmgb2	3
Hmgn2	3
Hmmr	3
Hpse	3
Htr2b	3
Incenp	3
Iqgap3	3
Kif11	3
Kif14	3
Kif15	3
Kif18a	3
Kif18b	3
Kif20a	3
Kif20b	3
Kif22	3
Kif23	3
Kif2c	3
Kif4a	3
Kifc1	3
Knl1	3
Knstrn	3
Kntc1	3
Lgals1	3
Lmnb1	3
LOC100359539	3
LOC100363294	3
LOC303566	3
LOC680254	3
LOC689757	3
Lrrn4	3
Lta4h	3
Lxn	3
Ly49si1	3
Mad2l1	3
Mastl	3
Mcm10	3
Mcm2	3
Mcm5	3
Mcm6	3
Melk	3
Micu1	3
Mis18bp1	3
Mki67	3
Mms22l	3
Mnd1	3
Mybl1	3
Mybl2	3
Mymx	3
Myof	3
Naaa	3
Ncapg	3
Ncaph	3
Ndc80	3
Necab3	3
Neil3	3
Nek2l1	3
NEWGENE_2134	3
Npc2	3
Nsd2	3
Nsl1	3
Nt5c2	3
Nuf2	3
Nusap1	3
Oip5	3
Orc1	3
P2ry12	3
P4ha3	3
Paox	3
Parpbp	3
Pask	3
Pbk	3
Pclaf	3
Phf19	3
Pimreg	3
Pkmyt1	3
Plk1	3
Plk4	3
Pltp	3
Plxna1	3
Pmf1	3
Pole	3
Pole2	3
Polq	3
Ppef1	3
Ppp1r14c	3
Ppt1	3
Pqlc3	3
Prc1	3
Prdx4	3
Prr11	3
Psca	3
Pttg1	3
Racgap1	3
Rad18	3
Rad51	3
Rad54l	3
Rarres1	3
Rdh5	3
Recql4	3
Reep4	3
Ren	3
Renbp	3
Rexo5	3
Rfc2	3
Rgs10	3
Rnaset2	3
Rrm1	3
Rrm2	3
Scamp5	3
Scpep1	3
Scx	3
Selenoh	3
Sfrp2	3
Sgo1	3
Sgo2	3
Shcbp1	3
Sil1	3
Ska1	3
Ska2	3
Ska3	3
Slc9a9	3
Smim22	3
Sohlh2	3
Spag5	3
Spc24	3
Spc25	3
Spp1	3
St14	3
Stab1	3
Stil	3
Tac4	3
Tcf19	3
Tcirg1	3
Tedc1	3
Thy1	3
Ticam2	3
Ticrr	3
Timeless	3
Tk1	3
Tmem119	3
Tmem176a	3
Tmem176b	3
Tmem86a	3
Tmem9	3
Tnnt2	3
Tonsl	3
Top2a	3
Tpx2	3
Traip	3
Treh	3
Trem2	3
Trip13	3
Troap	3
Ttk	3
Tyms	3
Ube2c	3
Ube2t	3
Uhrf1	3
Ulk4	3
Vwa2	3
Wdhd1	3
Xkr5	3
Zfat	3
Acat1	4
Ache	4
Acsl6	4
Adam11	4
Adamts8	4
Adssl1	4
Alas1	4
Alpl	4
Apbb3	4
Apobec2	4
Atl2	4
Atp5f1a	4
Bphl	4
C1qtnf3	4
Carns1	4
Cc2d2a	4
Ccdc13	4
Ccdc136	4
Cmbl	4
Cpe	4
Dgkz	4
Dll4	4
Dnah11	4
Dok5	4
E2f6	4
Edar	4
Fitm2	4
Hpdl	4
Hr	4
Idh3B	4
Itgb1bp2	4
Kat6b	4
Kcnc1	4
Kcnn2	4
LOC100362980	4
LOC306766	4
Lrrc3b	4
Map2k6	4
Mt-nd2	4
Mtus1	4
Mutyh	4
Nov	4
Papln	4
Perm1	4
Pik3ap1	4
Ppif	4
Ppm1j	4
Prr32	4
Ptpn3	4
Ptprz1	4
Rcan2	4
Ret	4
RGD1561916	4
Rnpep	4
Ros1	4
Rpl3l	4
Rps6ka2	4
Rusc2	4
Slc16a3	4
Smtnl1	4
Smyd2	4
Taf9b	4
Tceal7	4
Timm17a	4
Tle4	4
Tmem150c	4
Tmem25	4
Trak2	4
Trib2	4
Tspan1	4
Ubald2	4
Vegfa	4
Wfdc1	4
Ackr3	5
Acvr1b	5
Adamts1	5
Adamts4	5
Adamts9	5
Adarb1	5
Adgrd1	5
Adgrg1	5
Adipor2	5
Aff1	5
Aff4	5
Ahctf1	5
Akap1	5
Akap12	5
Akap2	5
Aldh6a1	5
Alkbh1	5
Alpk2	5
Amfr	5
Amotl1	5
Apold1	5
Araf	5
Arhgap31	5
Arid1b	5
Arid5a	5
Arid5b	5
Arih2	5
Arl4a	5
Arl5b	5
Armc8	5
Arrdc4	5
Asb4	5
Asxl1	5
Atf3	5
Atf4	5
Atg9b	5
Atp8a1	5
Avpr1a	5
Bach1	5
Bag3	5
Baz1a	5
Bcar1	5
Bcl10	5
Bcl3	5
Bcl6	5
Bcor	5
Bcr	5
Bdkrb2	5
Bhlhe40	5
Birc2	5
Birc3	5
Bmp4	5
Brd1	5
Btg2	5
Cab39	5
Cars	5
Cbarp	5
Cblb	5
Ccl2	5
Ccny	5
Cdc42ep3	5
Cflar	5
Chd1	5
Chd7	5
Chst3	5
Ciart	5
Cish	5
Clic4	5
Clpx	5
Cluh	5
Cnbp	5
Cnksr3	5
Cnot4	5
Col7a1	5
Coq10b	5
Cpeb4	5
Crem	5
Crim1	5
Cs	5
Csf1	5
Csf2	5
Csf2rb	5
Csf3	5
Csrnp1	5
Cttnbp2nl	5
Cuedc1	5
Cxcl1	5
Cxcl2	5
Cyth1	5
Dab2ip	5
Ddit3	5
Ddx3x	5
Dgat2	5
Dgkd	5
Dhrs9	5
Dlc1	5
Dmp1	5
Dnaja2	5
Dnajb5	5
Dnajb6	5
Dot1l	5
Dusp2	5
Dusp5	5
Ebi3	5
Ece1	5
Egr1	5
Egr2	5
Eif4a2	5
Eif4e	5
Ell2	5
Emp1	5
En1	5
Enc1	5
Epas1	5
Epc1	5
Epc2	5
Erfe	5
Ern1	5
Errfi1	5
Ets2	5
Eva1c	5
F2rl1	5
Fam110a	5
Fam189a2	5
Fam43a	5
Fam49a	5
Fbxl21	5
Fbxo28	5
Fbxo34	5
Fermt2	5
Fgf1	5
Fgf2	5
Fgl2	5
Fjx1	5
Fkbp5	5
Flnc	5
Flt1	5
Flvcr1	5
Fos	5
Fosb	5
Fosl1	5
Fosl2	5
Foxj3	5
Foxo1	5
Foxo3	5
Fst	5
G3bp2	5
Gadd45b	5
Gadd45g	5
Gcat	5
Gch1	5
Gclc	5
Gcnt2	5
Gem	5
Gfpt2	5
Glul	5
Gmeb2	5
Gnai3	5
Gnat1	5
Gnl3	5
Gpat3	5
Gpr146	5
Gpr4	5
Gramd1b	5
Grhl1	5
Gse1	5
Has1	5
Hbegf	5
Hcar2	5
Heca	5
Hectd2	5
Hes1	5
Hes2	5
Hhatl	5
Hilpda	5
Hipk3	5
Hivep2	5
Hk2	5
Hspa9	5
Hyal1	5
Iars	5
Icam1	5
Ier2	5
Ifnlr1	5
Ifrd1	5
Ikzf4	5
Il1r1	5
Il6	5
Il6r	5
Ip6k3	5
Ippk	5
Iqsec1	5
Irak2	5
Irak3	5
Irf1	5
Irf2bp2	5
Irs2	5
Itpkc	5
Itpripl1	5
Iws1	5
Jmjd1c	5
Junb	5
Kansl3	5
Kcna7	5
Kcnj12	5
Kctd14	5
Kdm6b	5
Kif13a	5
Klf10	5
Klf5	5
Klf6	5
Klf9	5
Lemd3	5
Lnx2	5
LOC100359515	5
LOC100909712	5
Lonrf3	5
Lpin1	5
Lrch1	5
Lrig1	5
Lrrc32	5
Lrrfip1	5
Maff	5
Mafk	5
Malt1	5
Map3k2	5
Map3k6	5
Map3k8	5
Map4k5	5
Mapkapk2	5
Mark3	5
Mast2	5
Mat2a	5
Mdm2	5
Med13l	5
Met	5
Metap1	5
Mfn1	5
Midn	5
Mmp8	5
Mreg	5
Mtmr10	5
Mtmr3	5
Mxi1	5
Myc	5
Myd88	5
Mylk2	5
Nab2	5
Nampt	5
Ndel1	5
Ndufaf4	5
Nedd4l	5
Nek10	5
NEWGENE_619861	5
Nfatc2	5
Nfe2l2	5
Nfil3	5
Nfkb1	5
Nfkbia	5
Nfkbiz	5
Nfyb	5
Ngf	5
Nmd3	5
Noct	5
Nos2	5
Notch1	5
Nptx1	5
Nr4a1	5
Nr4a3	5
Nrap	5
Nt5dc3	5
Ntf4	5
Nufip2	5
Oga	5
Optn	5
Osm	5
Osmr	5
Pcnt	5
Pcnx1	5
Pde12	5
Pde4b	5
Pde4d	5
Peli1	5
Pfkfb3	5
Pi4k2a	5
Pim1	5
Pink1	5
Plaur	5
Plb1	5
Plce1	5
Plekha7	5
Plekhm2	5
Plet1	5
Plxna2	5
Pmaip1	5
Popdc2	5
Ppard	5
Ppargc1a	5
Ppil4	5
Ppp1cb	5
Ppp1r13b	5
Ppp1r2	5
Ppp1r3c	5
Ppp1r3d	5
Ppp2r2a	5
Pprc1	5
Pptc7	5
Pqlc1	5
Prkab1	5
Procr	5
Prxl2a	5
Ptger4	5
Ptgs2	5
Ptpn1	5
Ptpn12	5
Ptprr	5
Ptx3	5
Pxdc1	5
Rab3gap1	5
Rad54l2	5
Rapgef4	5
Rasd2	5
Rassf1	5
Rassf8	5
Rbm18	5
Rel	5
Rell1	5
Retnlg	5
Rgcc	5
Rgs16	5
Rlf	5
Rnd1	5
Rnd3	5
Rnf103	5
Rnf125	5
Rnf19a	5
Rnf19b	5
Rnf43	5
Rora	5
Rrad	5
Rybp	5
S1pr1	5
S1pr3	5
Sbno2	5
Scyl2	5
Sdc4	5
Sec24a	5
Selp	5
Sema6b	5
Sema7a	5
Senp2	5
Sertad1	5
Sgms1	5
Sgms2	5
Sh2b3	5
Shb	5
Sik1	5
Sipa1l2	5
Skil	5
Slc1a1	5
Slc20a1	5
Slc38a2	5
Slc41a1	5
Slc41a3	5
Slc7a1	5
Slk	5
Smad1	5
Smad7	5
Socs1	5
Socs3	5
Sod2	5
Sox9	5
Sphk1	5
Spry2	5
Spry4	5
Srcap	5
Stat3	5
Stc1	5
Stx11	5
Syne3	5
Synpo	5
Tada2b	5
Taf4b	5
Tanc1	5
Tchh	5
Tead4	5
Tex2	5
Tfpi2	5
Tgfbr1	5
Thbd	5
Thbs1	5
Themis2	5
Tiam2	5
Tiparp	5
Tmcc3	5
Tmem11	5
Tmem120b	5
Tmem182	5
Tmem252	5
Tnfaip3	5
Tnfaip6	5
Tnfrsf12a	5
Tnip2	5
Tns1	5
Top1	5
Trib1	5
Trim16	5
Trpv4	5
Txnrd1	5
Uaca	5
Uap1	5
Ube2d3	5
Ubl3	5
Ubr2	5
Ubr5	5
Ugdh	5
Usp36	5
Usp38	5
Vezf1	5
Vps13d	5
Vps54	5
Wac	5
Wbp1l	5
Wdr33	5
Wdr43	5
Wipf3	5
Wnk2	5
Xirp1	5
Zbtb10	5
Zbtb16	5
Zbtb2	5
Zbtb21	5
Zbtb43	5
Zc3h12a	5
Zdhhc5	5
Zfp189	5
Zfp281	5
Zfp36	5
Zfp36l1	5
Zfp777	5
Zranb1	5
Ada	6
Adam15	6
Aig1	6
Aldh1a2	6
Aldh3a2	6
Alg14	6
Alg9	6
Ankrd10	6
Ap3m1	6
Arhgef2	6
Calm2	6
Calr	6
Cbln1	6
Ccdc102a	6
Ccdc134	6
Cdkn2b	6
Cib1	6
Cks1b	6
Clba1	6
Cnpy4	6
Colgalt1	6
Cpsf3	6
Cyb561d2	6
Dapk3	6
Dchs1	6
Dctn5	6
Derl2	6
Dhdds	6
Dolpp1	6
Dpp3	6
Elk3	6
Erlin2	6
Exoc1	6
Fbxw9	6
Fkbp2	6
Galk1	6
Gnb1l	6
Gsr	6
Hmgxb4	6
Hsd3b7	6
Htatip2	6
Htra2	6
Impdh1	6
Isyna1	6
Itga7	6
Kdelr2	6
Leprotl1	6
Lox	6
Lrp1	6
Lrrc14	6
Lrrc42	6
Lsm1	6
Lsm3	6
Magea9	6
Med11	6
Mesd	6
Mfsd11	6
Mgat4b	6
MGC116202	6
Mk1	6
Mvp	6
Ncam1	6
Nme1	6
Npr1	6
Nubp2	6
Nudt5	6
Ogg1	6
Ormdl2	6
Ostc	6
Parn	6
Pbx2	6
Pdia4	6
Pdia6	6
Pgpep1	6
Plcb3	6
Plpp1	6
Plscr3	6
Pold3	6
Ppib	6
Ppp1r11	6
Prdx1	6
Prg4	6
Prrc1	6
Pxdn	6
Rab34	6
RGD1563962	6
RGD1564804	6
Rnf181	6
Rpn2	6
Rtca	6
Rufy1	6
Samd1	6
Sap130	6
Sec22b	6
Sec61b	6
Slc33a1	6
Slc38a7	6
Slc39a11	6
Slc39a7	6
Slc43a2	6
Slc52a2	6
Snd1	6
Snx1	6
Spryd3	6
Ssr2	6
Sumo3	6
Taf6l	6
Tm9sf2	6
Tmed9	6
Tmem185a	6
Tmem209	6
Tmem38b	6
Tmem50a	6
Togaram2	6
Tor2a	6
Tpd52l2	6
Tradd	6
Triobp	6
Tubb2a	6
Ung	6
Vash1	6
Vps26c	6
Vps29	6
Vps35l	6
Xpo1	6
Zbtb8os	6
Zdhhc6	6
Zfand2b	6
Zw10	6
