# Supplementary material for: Investigating Transcriptional Dynamics Changes and Time-Dependent Marker Gene Expression in the Early Period After Skeletal Muscle Injury in Rats
Source: Front Genet. 2021 Jun 17;12:650874. doi: 10.3389/fgene.2021.650874 (PMC8248501; doi:10.3389/fgene.2021.650874)
Supplement: Supplementary file 2 [file Presentation_2.zip › Suppl. Table 4.XLSX]

## Sheet: Sheet1
genes	N	4h	8h	12h	16h	20h	24h	48h
A3galt2	204.885	1038.92	2199.05	1025.24	952.645	657.785	797.19	1098.47
Aacs	111.44	294.65	542.18	329.66	326.095	213.985	294.525	271.5
Aard	50.59	1.375	4.45	6.795	7.845	17.995	22.32	15.95
Abhd15	24.195	80.63	39.93	61.15	48.175	55.455	44.05	71.185
Abhd2	122.935	633.915	1010.59	430.265	396.125	367.55	353.205	351.69
Acod1	0	12.855	12.78	2.82	8.42	4.65	11.895	10.935
Acsl6	3721.72	1759.56	1214.02	1407.34	981.9	819.13	290.275	432.87
Adam11	966.92	234.685	213.27	209.415	162.26	176.475	113.93	157.605
Adam33	746.63	330.795	142.23	228.75	192.715	332.795	215.23	289.905
Adam8	34.63	1510.26	2314.56	703.325	630.85	418.84	621.035	714.445
Adamts1	1265.4	14461.6	9324.5	4544.99	3009.28	3309.49	3233.03	2783.47
Adamts19	23.595	9.025	1.85	8.58	3.44	11.445	3.73	9.93
Adamts4	23.45	6776.53	3052.49	1026.05	586.685	453.31	451.76	531.485
Adamts8	580.165	140.67	89.93	66.265	36.74	150.17	28.98	78.775
Adgb	5.51	18.13	58.72	30.385	16.56	18.43	35.13	47.35
Akr1c19	372.105	91.78	52.71	134.925	88.85	123.025	66.805	104.555
Alox5ap	137.79	822.775	1406.58	603.125	536.9	412.64	516.035	733.75
Ampd3	357.55	2890.26	2441.63	1773.4	2811.89	2321.13	2546.14	1941.81
Angptl1	1119.84	337.98	75.98	260.945	297.95	491.62	255.2	431.74
Ankrd1	550.28	38074.3	47797	24795.3	29143.4	13353.1	12185.2	5591.73
Anxa10	66.45	34.29	16.27	22.91	11.62	18.725	10.52	9.97
Anxa2	2337.02	4972.57	8604.91	7770.69	7212.29	6893.91	8002.73	10801.7
Aoah	7.3	42.715	48.8	47.925	34.885	24.765	44.425	94.39
Apbb1ip	138.185	325.15	463.68	528.365	366.585	348.79	449.28	781.555
Apbb3	1037.41	359.675	308.29	439.435	357.36	396.49	369.975	351.77
Aqp9	0.98	30.425	131.25	59.075	53.94	24.71	45.875	19.935
Arg1	29.64	100.34	138.97	182.16	275.98	208	404.085	314.4
Arhgap22	64.025	131.06	637.97	361.36	410.2	278.72	371.895	487.635
Arhgap25	123.635	335.775	588.02	440.05	380.785	244.895	474.25	564.455
Arhgap30	87.485	364.215	513.27	723.28	460.205	328.875	661.06	926.585
Arhgap45	244.01	753.575	1448.02	1252.62	682.77	578.085	1250.74	1316.72
Arhgap9	110.175	374.26	583.7	614.98	397.745	308.825	634.01	764.615
Arntl	110.845	707.96	625.32	960.32	454.43	612.05	248.65	293.255
Asah2	498.825	229.845	111.36	140.7	127.455	149.295	97.255	227.16
Asns	50.87	214.835	272.85	255.65	306.025	205.93	302.705	362.445
Atcay	529.575	157.86	67.42	60.405	52.615	172.515	42.995	76.66
Atp13a3	15.025	82.265	84.05	37.905	55.925	47.84	36.655	44.38
Atp13a5	16.635	6.58	1.48	0.67	2.28	3.43	1.66	1.705
Atp1a3	5.405	50.065	93.54	73.925	123.875	98.52	186.03	351.41
Atp6ap1l	15.305	4.255	4.62	6.9	3.585	6.895	5.08	3.67
B4galt5	343.525	2585.58	2623.89	1184.91	1268.82	972.425	1355.51	1427.17
Baiap2	78.725	320.295	359.4	177.15	166.555	169.435	267.21	419.82
Batf	2.255	84.92	37.95	64.92	24.295	32.57	60.47	78.225
Bcat1	143.03	829.045	1478.35	1076.92	725.05	594.75	782.815	996.83
Bcl2a1	54.155	280.39	458.5	260.22	191.52	114.205	244.06	433.95
Bcl3	137.215	1533.89	1580.25	919.265	623.625	357.18	508.715	472.56
Bdkrb1	0	8.125	72.96	16.265	10.655	6.06	4.285	9.385
Bid	120.08	540.965	728.33	561.69	485.7	583.33	674.45	699.57
Bin2	54.15	185.04	378.2	379.935	253.665	204.54	456.745	643.115
Bmp2k	341.82	742.505	717.21	661.81	764.215	685.08	659.145	675.305
Bst1	25.42	209.265	330.71	277.245	146.315	134.3	238.16	259.305
Btbd16	1.375	10.035	31.03	8.525	10.73	7.67	11.58	9.155
C1qtnf3	371.91	60.08	17.65	49.28	23.54	101.22	26.785	63.35
C2	18.03	52.72	38.79	75.37	55.985	43.705	84.715	186.15
C3	31.57	374.06	407.32	215.135	102.955	122.33	160.34	217.02
C4b	200.27	1558.25	903.64	937.71	688.18	594.28	705.34	1066.36
C4bpb	24.455	3.735	3.35	5.51	3.535	3.57	7.95	8.74
C5ar1	128.825	311.215	873.82	764.31	811.01	686.355	1023.54	1744.97
C5ar2	10.465	54.925	90.36	55.625	52.21	42.715	46.315	65.145
Calcr	94.73	14.87	7.56	23.785	15.825	26.11	30.275	27.425
Calml4	104.145	25.92	22.36	44.07	25.48	38.755	28.955	44.145
Camk1d	17.835	46.31	45.76	49.605	45.935	38.285	69.28	126.675
Carns1	1229.49	308.585	149.97	242.56	209.62	307.53	343.99	449.08
Catsperz	30.695	9.185	7.77	10.54	8.655	11.31	8.935	14.72
Cbln1	3.5	0	0	9.535	11.91	31.575	83.735	58.07
Cc2d2a	1607.56	639.595	233.67	413.335	295.16	425.25	306.93	491.35
Ccdc155	249.295	58.215	39.71	98.335	53.55	102.905	39.365	33.595
Ccdc78	40.93	9.005	10.84	10.395	8.75	8.325	1.265	3.265
Ccdc88b	57.835	306.46	562.11	463.645	285.245	222.25	472.36	370.64
Cck	0	36.105	233.15	28.74	16.1	8.865	12.235	5.11
Ccl2	75.645	11155.1	7299.87	3386.93	2660.82	1410.01	2126.49	1523.81
Ccl3	1.41	125.105	153.31	58.9	34.595	25.695	59.275	81.08
Ccl4	5.51	12.885	28.49	35.84	20.06	12.685	26.565	44.29
Ccl6	692.5	3421.67	7160.9	2190.07	1550.53	1782.45	2245.2	2272.22
Ccl7	29.015	1072.82	1294.32	1507.32	1542.71	994.79	1536.14	1418.03
Ccr1	43.04	520.695	929.08	541.985	415.81	219.685	344.21	293.53
Ccr3	0.48	9.44	10.84	13.16	3.35	3.915	10.065	8.565
Ccr5	50.775	153.605	528.6	756.485	636.165	293.985	412.325	764.235
Cd101	29.26	133.75	56.34	53.395	66.285	102.845	110.52	76.55
Cd14	199.77	777.84	874.63	861.03	683.775	626.54	856.51	1569.07
Cd200r1	34.68	145.375	244.75	226.385	180.525	97.005	244.065	333.425
Cd244	16.04	42.71	118.79	176.665	111.18	51.175	84.9	83.425
Cd300a	12.085	97.585	189.33	102.785	79.77	75.15	166.915	288.32
Cd300lf	8.585	32.75	96.98	47.85	36.22	28.65	84.305	166.835
Cd33	27.985	231.015	406.38	194.2	168.155	117	235.075	520.825
Cd44	1025.25	6508.31	8485.82	3567.66	3328.87	2079.15	2811.18	3353.66
Cd53	166.36	583.805	1437.61	1417.62	798.015	470.285	1109.91	1885.88
Cdh16	0	114.745	451.39	566.89	959.86	265.245	1093.42	183.29
Cdh17	1.775	8.055	10.84	12.475	9.71	7.51	6.695	7.165
Cdhr3	147.745	43.585	28.75	26.98	26.78	19.62	5.97	11.14
Cdkn1a	587.075	8446.51	8012.29	4539.92	4461.61	5876.45	5473.17	5894.15
Cers6	13.99	91.745	129.3	78.125	83.335	52.845	86.835	130.01
Cfap157	33.67	196.945	300.01	117.03	131.06	103.63	117.765	144.465
Cfb	325.955	575.785	2027.03	1775.85	1894.63	702.515	1104.82	738.845
Chi3l1	106.7	1446.73	3086.87	1629.26	1506.13	1075.36	1596.88	838.165
Chl1	24.78	96.035	74.64	49.785	83.07	73.27	75.02	98.18
Chst11	27.35	94.235	196.01	121.675	92.87	65.215	88.35	80.13
Clca2	1.375	27.63	27.11	27.895	15.255	7.85	7.055	7.32
Clca5	15.355	1.49	2.52	1.45	1.415	0.695	0.735	1.12
Clec12a	26.9	75.445	86.26	88.075	85.94	74.29	194.29	323.115
Clec2l	181.085	41.47	41.53	89.96	55.215	82.82	68.55	88.575
Clec4a2	10.84	54.425	45.18	76.055	107.825	89.955	222.375	225.5
Clec4b2	0	80.965	232.27	72.045	35.74	14.43	32.97	24.515
Clec4d	9.335	1703.2	1680.77	687.495	406.885	295.065	409.23	378.63
Clec4e	7.475	1087.46	929.08	361.8	209.315	144.075	275.285	150.365
Clec5a	7.91	151.88	144.2	187.495	116.695	64.28	156.585	149.25
Clec7a	19.33	1118.82	913.54	440.96	285.335	163.69	386.165	671.29
Clic1	734.02	1950.05	2661.18	2214.89	1810.07	1717.88	2342.22	3210.92
Cngb1	22.35	6.58	3.35	4.155	6.24	4.33	4.605	8.045
Cnn2	230.305	538.63	685.99	678.945	450.01	532.155	632.18	695.705
Col6a6	648.285	220.975	83.87	143.56	122.795	221.475	150.04	315.64
Coq8b	208.005	1449.44	1815.76	575.875	713.97	507.905	651.875	447.3
Coro1a	244.045	855.99	1838.55	2277.43	1042.97	863.945	1690.24	1766.61
Cpne8	278.805	1203.09	1888.6	1394.05	1363.7	683.73	851.405	510.49
Crb3	147.05	31.59	29.55	71.675	49.97	52.94	46.335	46.51
Csf2ra	218.16	519.075	932.47	731.72	659.335	563.295	1017.11	1653.05
Csf2rb	101.47	4612.13	4853.42	2310.19	1405.34	764.825	1055.62	1272.99
Csf3	0	2273.24	449	46.885	20.065	4.33	2.615	1.78
Csf3r	9.46	1390.61	3254.9	1271.95	877.35	480.26	968.845	687.195
Csrnp1	87.96	8553.62	3513.34	693.715	432.83	397.335	356.695	278.315
Ctrc	9.27	49.225	70.48	45	46.765	32.2	52.08	57.55
Ctsl	5579.79	11662.3	13350.1	20089.9	20545.1	24822.8	17798.1	20426.2
Cxcl11	7.57	160.145	111.81	32.4	26.65	20.73	34.545	27.525
Cxcl2	1.39	3730.01	1795.16	254.29	162.77	49	91.02	63.455
Cxcl3	0	3145.28	4740.39	684.82	453.165	102.01	164.16	37.405
Cxcl6	2.915	3756.18	6126.66	574.895	243.03	87.445	196.32	231.9
Cxcr2	6.36	761.7	861.7	257.52	148.445	88.88	116.995	46.43
Cyb5rl	109.585	40.96	32.33	36.19	45.475	51.81	29.05	40.555
Cyp26b1	458.915	120.73	196	141.925	207.485	139.455	89.9	160.89
Cyp27b1	3.645	115.805	229.52	97.955	80.915	35.72	48.27	24.295
Cyth4	183.27	617.9	910.65	937.885	773.855	554.955	1000.23	1628.66
Ddx54	585.785	1207.56	1729.51	1409.44	1597.37	1230.53	1548.68	1267.7
Dhrs9	5.09	358.81	158.01	51.785	36.13	35.97	54.805	91.73
Dmrta1	114.66	4.32	8.4	22.705	22.75	18.22	18.615	15.46
Dnah17	8.41	107.155	68.68	45.085	25.725	23.8	33.755	29.515
Dok3	38.875	117.755	297.39	219.64	203.705	146.495	341.985	440.065
Drd1	0	7.34	28.21	4.31	4.52	3.89	2.275	4.47
Dsg3	0	95.31	174.11	97.64	80.055	64.415	92.8	126.785
Dusp10	1575.96	381.12	285.09	330.015	392.795	680.595	305.565	442.095
Dusp2	20.38	1338.19	1413.08	338.67	124.81	79.995	65.865	64.275
Dusp5	35.48	1691.92	1450.39	308.715	197.215	155.65	187	116.345
Edar	79.075	5.205	1.85	10.195	7.99	14.76	13.91	21.745
Edem1	299.05	912.845	794.39	774.105	800.055	798.035	911.185	1135.13
Ednrb	107.5	830.19	705.62	266.87	335.96	256.17	276.945	317.18
Efhd2	699.2	2146.97	3035	2105.79	1912.8	1774.87	2409.1	2703.94
Egf	220.875	99.46	72.29	101.85	87.125	106.43	73.625	77.24
Eif1a	718.05	2928.17	4066.96	2660.88	2673.62	2015.62	2182.22	1523.51
Eif4a1	3424.56	9819.51	11596.5	8644.58	8928.16	8388.68	10035.7	9161.1
Emb	21.34	350.04	218.89	189.86	241.765	162.455	295.73	593.28
Emilin2	188.695	436.8	816.66	523.795	604.58	436.86	569.035	1075.12
Emp1	2931.48	31534	15209.1	6283.34	6439.85	6296.25	6521.77	9336.52
Enpp3	595.855	1508.63	2440.75	2244.99	2248.09	1529.72	2027.92	2073.89
Epb41l4a	114.475	60.04	47.8	61.375	47.495	54.46	53.05	72.43
Ervfrd-1	0	8.985	19.4	12.65	17.605	9.27	21.76	21.23
Ezr	144.855	588.555	842.31	948.545	596.05	504.79	731.945	925.16
F2rl1	29.785	565.905	627.12	178.225	161.74	135.04	159.175	133.79
F2rl2	2.295	278.6	487.96	81.995	53.055	28.735	32.095	58.57
F5	19.155	219.9	167.51	112.87	99.54	98.92	164.12	367.135
Fam131b	774.19	242.965	193.42	249.745	147.735	207.355	215.965	198.52
Fam57b	29.82	13.855	6.39	5.535	1.61	6.67	3.46	6.945
Fam69c	43.895	6.965	1.6	12.855	6.87	21.23	6.475	9.045
Fbxo32	966.6	4114.71	4390.71	6184.94	5928.4	6148.41	3622.61	2987.19
Fcar	0	192.06	352.29	67.435	52.54	37.075	56.125	20.23
Fcer1g	257.835	640.76	1214.02	1338.95	1163.27	1016.54	1975.8	3215.92
Fcgr1a	95.19	311.05	626.19	627.565	682.03	510.38	880.01	1389.03
Fcgr2a	55.215	681.695	1132	496.665	492.97	429.955	759.75	1224.72
Fcgr2b	95.835	491.525	1019.63	1101.82	749.785	393.74	688.895	1058.51
Fcnb	10.735	234.205	1048.29	418.215	386.44	147.62	190.925	448.355
Fetub	0	17.685	68.68	55.995	42.065	25.95	30.815	13.055
Fgd3	59.12	341.53	439.17	333.44	247.895	166.08	327.535	326.015
Fgf23	0	12.855	56.42	20.83	5.97	4.085	6.215	6.545
Fgr	40.13	357.21	701.13	596.19	571.315	404.82	622.065	704.19
Fhad1	4.8	111.24	316.27	98.93	71.595	91.63	52.035	26.74
Flvcr2	269.28	86.28	67.24	77.1	109.19	129.27	115.355	133.22
Fosl1	54.13	2545.43	2680.23	449.92	337.94	280.98	282.215	196.415
Fosl2	54.155	1243.66	733.75	237.96	192.295	138.18	170.285	167.72
Foxo6	213.745	95.39	50.48	66.415	38.21	43.91	62.125	87.385
Fsd1	61.43	8.345	7.56	19.195	23.29	19.49	23.77	20.245
Fstl3	53.09	242.405	247.6	138.36	146.005	117.04	148.355	120.575
Fyb1	74.03	375.86	426.52	534.305	341.945	221.295	439.59	590.12
Gal	0.98	63.36	79.52	24.9	14.785	21.83	13.39	37.635
Galnt3	0.48	23.38	62.9	20.93	10.56	6.405	10.605	8.965
Gch1	67.245	423.47	359.27	309.145	272.76	173.05	218.15	176.955
Gdf15	8.37	122.57	108.62	41.045	41.275	38.635	61.585	139.335
Glipr2	75.87	331.705	509.3	322.165	285.635	204.695	242.74	307.765
Gmip	83.925	287.845	453.63	345.1	240.375	216.52	296.01	312.245
Gna15	46.265	163.44	206.39	149.96	111.97	132.405	215.955	528.44
Golga7b	95.08	45.715	33.54	19.07	10.855	22.53	7.82	30.835
Gpnmb	103.56	569.84	1068.1	2204.28	3590.59	3721.22	7224.01	20715.1
Gpr132	10.115	59.165	94.12	75.94	41.985	42.54	64.34	70.38
Gpr141	2.71	12.84	11.18	18.49	22.455	24.3	28.15	33.055
Gpr149	19.105	0.99	1.73	5.925	3.65	2.32	3.575	1.455
Gpr37	27.785	4.975	6.39	8.945	8.925	9.355	8.845	17.48
Gpr65	7.29	18.94	37.95	62.395	50.155	26.58	68.055	82.995
Gprc5a	27.96	363.485	721.1	261.685	185.475	120.6	105.74	92.7
Gpsm3	88.495	200.395	397.19	324.42	232.24	218.57	323.52	336.09
Gpx2	1.86	33.28	52.41	15.725	20.775	15.475	20.11	14.345
Gramd1c	419.725	100.385	65.49	132.885	65.88	85.125	61.035	98.385
Gria2	52.72	16.83	1.6	8.335	3.39	11.75	5.7	4.205
Gsdma	4.45	25.215	46.99	21.72	19.725	17.985	14.335	23.805
Gsg1	0	9.465	26.78	23.295	37.16	9.74	19.7	10.415
Has1	20.8	1467.8	780.74	183.835	85.445	69.59	77.975	82.205
Has3	166.11	19.745	19.33	31.295	39.91	61.05	51.245	67.87
Havcr2	4.385	29.97	104.82	52.42	63.72	30.405	42.09	51.905
Hcar2	3.415	403.47	234	58.885	60.215	33.44	60.66	41.265
Hck	60.43	287.585	323.5	400.605	353.465	351.745	615.855	839.52
Hcls1	75.025	385.85	629.35	637.92	423.59	482.375	731.645	1061.58
Hk3	1.44	143.57	184.78	188.86	206.17	169.745	407.105	795.63
Hmga1	178.37	1218.52	1594.71	793.035	739.795	539.435	586.33	740.715
Hmox1	205.625	8605.05	8208.76	4887.61	3651.59	3328.47	5749.16	9363.78
Hpdl	196.485	33.065	52.64	59.705	56.805	57.385	44.025	30.465
Hr	374.725	140.88	126.21	162.6	116.37	157.31	93.555	84.63
Hs3st5	150.29	72.53	26.73	47.295	32.33	51.7	32.19	24.735
Hsf2bp	8.965	532.07	683.02	97.98	104.17	51.195	45	53.28
Hsp90aa1	52.305	368.59	261.63	208.775	234.685	193.145	216.215	142.33
Ifit1bl	36.115	904.625	1650.44	621.25	470.59	216.065	430.155	172.775
Ifitm1	188.485	438.525	1068.96	1137.74	848.955	675.295	1014.86	1996.49
Ifnlr1	16.795	307.67	361.46	134.295	83.805	65.375	99.285	94.205
Igf2bp2	33.505	230.08	311.81	92.2	114.17	88.015	164.37	116.225
Igfals	23.41	7.21	1.81	6.01	1.245	3.13	2.54	4.06
Igsf1	255.515	69.645	54.94	59.125	41.285	74.9	30.285	44.05
Igsf23	0	20.835	187.09	117.48	218.865	114.12	163.64	63.655
Igsf6	59.085	258.96	272.9	343.535	356.905	238.305	558.295	673.42
Il10	0.93	18.975	21.24	23.195	28.345	17.885	16.885	17.755
Il10ra	10.19	110.34	145.06	124.24	94.4	76.02	144.88	244.44
Il13ra1	105.62	702.885	750.54	444.565	468.705	239.47	299.675	284.37
Il17ra	300.685	1669.76	2743.44	1903.87	1475.44	1196.67	2058.16	2061.65
Il18rap	16.27	698.555	902.34	243.115	190.475	59.75	87.615	78.32
Il1b	23.79	2157.51	1319.53	390.05	246.09	187.725	317.845	187.665
Il1r2	9.545	2409.04	5147.08	900.03	482.685	203.88	210.245	86.915
Il1rl1	28.86	249.955	426.52	361.545	417.555	238.79	262.3	481.515
Il1rl2	0.91	39.33	75.73	34.89	50.875	22.65	35.57	32.885
Il1rn	7.12	1670.54	983.97	459.195	329.615	148.83	359.84	621.625
Il4r	669.625	6190.26	6028.39	3561.93	3447.03	2092.12	3087.74	2782.99
Il6	0	8281.65	2866.34	227.655	66.195	22.82	60.625	67.89
Il6r	352.655	3848.85	2810.56	1497.47	1431.12	852.965	1078.85	1294.2
Inhbb	58.76	1056.93	1756.67	730.8	429.155	343.965	308.985	157.275
Iqcg	141.775	15.355	23.49	43.205	10.35	18.055	12.03	27.5
Iqub	473.21	165.13	106.21	130.25	101.605	131.8	113.705	164.525
Itgal	52.03	240.67	262.82	484.42	215.915	182.725	461.13	665.635
Itgam	130.355	427.9	901.29	831.03	829.665	676.575	945.49	1606.1
Itgax	28.795	428.94	642.13	326.38	240.48	142.73	308.155	319.9
Itgb1bp2	3045.03	1186.99	918.1	1652.4	872.1	949.855	325.09	461.085
Itgb2	108.25	656.715	1106.45	1399.38	1123.53	977.2	1453.2	2619.64
Itgb7	63.96	230.065	443.32	516.04	372.83	268.345	480.17	393
Jak2	705.455	2803.51	2750.98	2414.77	2249.1	1583.8	2308.61	2218.97
Jaml	27.445	818.325	713.22	381.2	342.155	296.795	430.15	349.57
Junb	1200.7	44735.2	28048.5	11527.4	6440.62	3237.84	3675.57	3532.2
Kcnab2	12.16	32.47	47.1	98.62	84.1	75.96	85.64	139.985
Kcnh2	378.93	178.225	95.84	120.09	121.905	104.215	92.93	126.83
Kcnn2	93.9	17.505	9.25	13.645	5.495	12.5	9.075	6.6
Kcnt2	152.01	43.545	4.45	31.335	38.245	52.505	48.365	70.16
Krt7	2.72	16.835	112.05	54.75	67.005	70.5	50.965	27.31
Krt75	0.91	18.305	36.74	23.03	33.89	15.705	14.275	30.005
Laptm5	403.225	917.87	1904.42	2400.95	1477.88	1130.27	1953.47	3775.11
Lcn12	56.22	16.14	10.84	16.22	15.245	17.45	14.27	24.225
Lcn2	120.98	973.765	2522.24	1184.19	405.39	318.3	485.11	272.945
Lcp1	831.565	1845.99	3919.68	3596.97	2414.41	1689.47	3355.74	4519.63
Lcp2	130.925	276.935	456.77	473.92	349.205	227.345	488.7	796.045
Ldlr	1448.13	10844.7	15880.3	4173.44	5036.36	3465.77	4184.28	3846.04
Lepr	69.32	26.885	15.97	27.765	16.535	23.535	18.755	21.86
Lgals3	1209.63	2931.86	4701.54	4877.18	4402.38	5260.48	6838.36	10492.4
Lgmn	905.895	3116.55	6150.18	5156.85	7634.8	6578.1	10629.6	13052.5
Lif	3.55	244.81	230.54	67.045	25.285	18.315	19.435	24.315
Lilrb2	19.68	294.42	580.25	227.745	238.945	149.755	286.815	253.985
Lilrb3a	68.85	656.265	963.28	468.815	639.295	346.66	546.625	715.12
Lilrb4	45.025	2113.69	4273.26	2259.23	1776.52	1261.37	3095.47	3562.18
Lilrc2	2.225	114.45	227.09	82.81	66.27	42.035	71.11	47.865
Lingo3	0.98	9.835	14.85	10.59	13.08	7.885	9.665	8.27
Litaf	625.715	6618.67	6815.38	3344.65	3326.93	2696.68	3652.89	4252.09
LOC100909441	8.965	36.12	67.09	43.51	50.755	40.755	55.195	64.245
LOC100911825	0	26.275	23.49	14.97	21.51	15.6	17.555	39.64
LOC102546868	4.885	36.64	25.86	15.615	32.69	63.6	14.875	11.085
LOC102550392	26.9	8.605	7.23	8.2	7.09	3.56	2.59	1.39
LOC103689965	99.22	361.47	294.59	455.12	288.985	250.215	230.41	510.25
LOC108348069	30.3	170.265	235.72	97.685	120.66	91.205	108.05	57.915
LOC24906	20.63	700.05	650.19	353.305	266.04	179.185	288.325	409.085
LOC500007	16.04	5.605	5.88	6.205	5.585	6.58	3.405	6.305
LOC680491	9.735	73.54	75.12	32.885	46.78	29.315	44.17	29.685
LOC681325	4.52	45.275	71.67	111.375	73.385	36.44	66.325	67.565
LOC688672	25.29	66.655	83.06	64.285	73.695	61.95	79.29	61.01
LOC689230	0	150.51	268.75	22.965	38.69	9.28	26.16	5.01
LOC691141	46.04	263.63	371.29	319.17	242.965	176.435	286.975	333.7
Lox	496.11	927.655	1913.95	2830.14	2980.26	3133.46	3367.7	4171.84
Lrp8	15.17	220.19	270.61	216.42	215.01	202.965	255.06	252.735
Lrrc25	76.615	243.605	419.31	402.365	357.84	287.87	464.045	702.965
Lrrc3b	402.46	51.78	70.28	75.195	63.425	107.67	76.05	52.66
Lst1	9.12	87.135	193.95	142.345	158.01	142.025	239.58	365.015
Lyz2	2053.09	12242.3	28601.5	24456.4	17482.7	10003.6	21606.7	37658.5
Lzts1	169.155	34.89	22.36	64.845	57.365	63.18	74.68	77.31
Maff	132.6	6821.98	3746.97	1104.36	952.015	813.005	525.345	365.255
Map2k6	2008.39	940.89	353.39	439.74	277.605	338.91	194.285	366.15
Map3k9	5.6	21.775	49.52	34.9	30.345	29.675	42.155	56.94
Map6	89.64	367.89	673.29	339.39	330.595	236.425	257.89	303.91
Mapk13	2.815	102.74	57.91	37.98	31.21	59.19	119.475	162.535
Mas1l	32.565	12.67	7.77	10.115	8.965	13.71	8.98	9.57
Mcemp1	4.08	1452.69	2316.66	960.86	669.66	342.635	685.51	440.24
Mctp2	16.77	97.24	220.49	100.4	59.67	38.995	70.48	93.695
Mefv	11.95	314.325	290.72	131.39	75.195	42.99	105.03	129.565
Mgam	0	122.04	54.94	28.4	12.05	8.52	28.8	6.255
MGC105649	15.22	285.175	416.91	220.765	148.59	113.94	184.845	208.375
Mir142	3.685	34.78	47.07	51.505	28.41	15.52	40.595	20.545
Mir223	0	4.97	11.18	4.495	2.91	2.76	8.06	3.2
Mir23b	21.62	4.365	4.45	6.75	5.815	5.4	3.72	1.63
Mir3074	181.875	73.77	43.41	58.785	61.52	92.5	61.955	62.365
Mir3571	95.905	2.365	13.85	26.71	11.415	38.105	28.365	10.085
Mir3582	346.01	13.355	29.36	77.76	50.265	105.975	76.955	44.84
Mmp10	0	19.715	23.31	20.93	28.81	35.73	47.415	42.895
Mmp3	0	269.38	503.4	158.525	164.105	72.28	111.715	86.635
Mmp8	18.5	2017.84	1450.61	324.72	176.78	116.515	158.18	43.57
Mmp9	5.51	190.59	230.15	117.18	112.465	110.505	168.575	72.685
Mnda	233.16	654.115	1064.27	862.07	823.285	519.105	890.965	1345.97
Mob3a	254.55	652.565	965.14	878.515	695.78	613.025	778.635	903.815
Mpzl2	8.815	181.415	231.63	124.51	126.075	78.715	88.3	93.28
Ms4a6a	72.16	202.54	682.13	918.79	860.915	597.465	995.275	1071.28
Msx3	40.505	10.84	5.18	5.95	1.79	1.98	1.87	3.01
Mt1m	0	83.99	123.47	90.13	102.005	82.195	93.12	31.24
Mt2A	230.24	35388.8	41636	27099.9	26269.6	26455.7	23567.5	11459.2
Mthfd2	67.29	371.27	363.52	285.555	215.83	178.865	278.095	324.81
Myc	344.505	7267	5879.07	2202.44	1273.84	1210.82	1287.84	879.34
Myd88	369.165	3362.69	2011.5	1326.43	1076.66	726.005	882.725	842.445
Myo1f	115.55	353.265	569.88	494.255	531.02	385.895	908.285	1685.52
Myo1g	81.37	180.795	359.65	574.785	399.74	315.55	452.06	767.01
Napsa	42.42	649.47	1267.56	504.16	261.78	189.81	340.69	439.105
Ncf4	88.3	601.98	949.44	539.535	441.62	341.38	577.075	589.79
Nek6	136.44	386.54	717.54	670.73	632.795	438.07	737.825	914.395
Neu2	1629.68	392.415	236.75	220.44	193.595	156.205	206.635	430.875
Nfam1	76.555	236.475	483.54	541.39	482.57	404.545	785.165	1375.81
Nfe2	13.89	397.915	508.89	154.68	119.585	95.135	112.305	92.53
Nfkbie	99.76	259.915	287.36	334.855	325.585	297.855	370.57	436.95
Ninj1	442.12	982.615	1243.14	1012.66	871.765	1048.02	1444.33	2715.66
Nlrc4	12.035	74.54	83.15	45.64	38.385	26.17	55.69	74.24
Nlrp12	0.5	269.515	357.84	123.74	76.855	28.53	58.44	25.815
Nlrp3	31.09	442.62	326.02	178.98	132.9	113.97	168.515	241.445
Nmb	41.735	7.49	1.68	11.735	4.755	12.19	7.935	18.45
Nmrk2	1360.99	116.605	90.57	478.705	141.15	240.735	135.355	320.7
Nod2	7.2	110.945	103.94	45.97	28.02	23.39	56.43	78.16
Nog	71.985	245.92	748.1	455.805	478.985	215.245	313.345	291.88
Nr0b2	136.525	30.675	44.04	41.305	30.77	53.435	19.62	25.07
Nrep	4164.15	993.58	520.5	1575.53	1017.35	1356.89	802.735	604.97
Nrg1	0.91	13.855	61.31	30.59	39.695	13.4	17.74	12.14
Ntf3	169.63	70.555	48.03	60.745	60.39	72.885	58.175	44.7
Ntm	72.235	18.445	13.85	21.73	18.665	28.08	30.355	36.33
Nuak2	55.96	334.485	348.19	169.615	146.07	118.71	185.98	190.075
Nxpe1	1403.33	130.305	108.62	482.51	412.92	629.82	380.7	344.19
Oas3	5.18	82.3	93.98	39.405	19.625	23.045	62.155	48.77
Odf3b	11.62	0.49	0	2.94	5.495	1.07	2.565	4.1
Ogfrl1	462.635	1678.71	2159.61	1221.2	1260.49	1073.99	1131.45	1133.86
Olr1	4.89	155.515	202.86	126.225	100.62	61.83	143.745	219.63
Orm1	0	17.285	9.58	1.835	5.515	2.605	4.255	3.465
Oscar	0.48	252.875	533.62	248.56	159.06	84.355	147.345	111.625
Osm	4.37	893.185	699.64	126.085	95.82	43.535	82.92	134.215
Osmr	333.765	5486.57	3113.23	1451.14	1277.7	922.365	983.02	777.86
Otulinl	70.93	153.07	169.32	248.115	192.445	165.96	376.28	489.125
P2ry6	49.305	139.22	190.26	160.05	148.02	128.825	284.965	439.375
Padi4	1.41	112.81	89.8	25.305	33.88	25.305	43.105	13.47
Pak1ip1	284.47	931.96	1099.99	807.285	754.005	630.86	785.65	615.735
Papln	244.805	35.28	12.65	40.06	34.495	76.14	52.3	60.87
Paqr9	116.62	45.43	29.36	43.38	24.36	38.635	21.55	14.965
Parvg	11.43	64.4	131.93	163.28	134.93	100.01	295.265	386.91
Pcdh20	168.055	32.685	14.85	30.455	26.125	28.35	26.56	39.91
Pde4b	326.66	4145.16	2523.92	1268.62	1157.64	958.655	802.305	670.965
Pde4c	657.38	170.11	150.54	250.385	280.26	267.46	208.975	145.285
Pdgfd	444.3	183.38	126.53	153.41	134.61	235.86	157.96	225.135
Pdpn	237.825	2929.48	7787.55	4599.99	4710.9	2645.97	3734.18	3107.6
Pgam1	1256.62	2937.99	4469.21	3382.82	2999.05	2873.84	3678.76	4411.16
Piezo1	760.315	1659.63	1995.46	1647.34	1784.75	1557.65	1952.88	2260.33
Pik3r5	38.25	293.73	282.35	203.59	165.295	122.105	237.39	380.45
Pimreg	32.155	0	0	3.145	0.565	14.675	8.575	160.775
Pkd2l1	112.635	31.93	15.7	21.945	19.045	26.475	26.065	36.32
Pkhd1l1	369.7	167.17	50.08	109.265	164.13	144.04	89.505	116.005
Pla2g7	22.455	787.515	1045.65	500.725	381.065	218.39	555.675	816.26
Plaur	98.33	2275.51	1998.58	696.665	430.26	354.9	528.73	523.23
Plekhg6	37.565	141.62	190.06	120.515	102.77	78.82	104.835	96.315
Plet1	2.205	37.52	41.53	14.285	10.315	8.71	5.855	7.08
Plk3	83.57	611.54	429.69	255.085	229.62	187.735	274.05	244.53
Pmepa1	338.25	819.545	1158.17	1090.76	1345.76	860.87	1256.99	1194.55
Pon3	698.54	120.875	142.77	279.665	145.325	244.395	153.665	222.2
Pprc1	397.075	2997.54	2561.74	1238.47	1159.47	900.76	926.58	825.06
Pram1	18.865	464.385	625.14	215.135	147.605	80.47	140.92	158.97
Prg4	833.45	1816.81	4640.29	6616.01	11825	7999.66	16137	6325.84
Prkar1b	12	40.06	166.3	49.885	59.9	33.92	60.64	94.46
Prok2	0	240.43	279.76	59.755	19.51	21.85	12.97	10.28
Prrg4	14.875	82.6	129.39	47.185	61.685	55.145	80.71	100.295
Psd4	37.095	156.53	217.24	310.025	135.675	94.53	186.92	303.79
Pstpip1	86.7	888.485	1647.48	744.9	602.455	442.39	699.865	623.865
Ptafr	152.035	808.85	1010.25	381.74	339.625	350.03	520.02	1201.03
Ptger2	2.755	95.51	122.84	79.98	57.435	43.56	77.505	124.9
Ptpn1	292.25	2028.08	2358.83	867.16	785.725	645.765	601.22	714.67
Ptpn6	148.215	618.19	646.51	851.575	478.96	456.315	859.99	1450.49
Ptprc	202.74	1125.43	1309.82	2254.12	881.54	605.76	1370.43	1770.68
Ptprn	25.225	228.32	335.44	126.52	159.345	158.96	276.095	331.28
Ptprz1	129.48	22.855	21.01	29.015	25.955	64.08	27.095	23.94
Ptrh1	52.985	146.27	261.96	204.49	229.98	193.605	254.925	317.76
Ptx3	103.915	4282.62	5983.89	3583.94	1021.1	539.75	541.205	527.575
PVR	257.72	7444.57	14279.6	4830.43	5271.77	3188.32	2994.2	1696.56
Rab11fip1	45.85	261.975	239.53	200.38	248.91	183.44	241.505	261.26
Rab3a	309.06	98.63	41.58	91.83	87.495	109.69	75.07	97.24
Rab44	2.775	334.76	404.1	48.68	34.205	16.15	25.975	19.075
Rab9b	9.22	0.99	0.86	2.145	2.065	1.935	1.79	0.84
Rac2	158.375	412.925	912.67	1123.09	513.085	418.925	753.92	1018.95
Ramp3	7.03	41.67	38.34	71.555	33.905	34.69	38.74	38.24
Rbm44	40.46	9.545	5.42	7.525	2.745	8.58	7.795	6.56
Rbm47	5.215	80.915	122.61	52.315	62.505	37.04	67.73	112.84
Rcan1	1078.33	7248.56	10738.5	4607.95	6311.74	6608.59	4830.07	2062.37
Rcl1	326.99	899.7	1669.92	1192.79	1105.19	748.095	1127.68	724.345
Rergl	145.605	21.22	20.79	36.985	37.965	62.085	44.185	58.045
Ret	473.505	78.75	33.67	152.66	110.8	121.62	97.7	62.29
RGD1305807	0	4.29	26	15.675	8.355	6.805	19.425	58.25
RGD1307182	1.41	201.59	421.7	98.08	82.44	54.72	66.34	78.23
RGD1561149	100.625	349.75	436.11	269.045	287.025	248.86	357.69	425.195
RGD1561916	140.255	45.86	43.06	29.165	31.415	42.4	15.71	15.48
RGD1564664	323.005	5481.29	7693.43	5741.02	2506.71	1168.9	1680.01	1136.49
RGD1565785	9.02	63.09	29.55	44.12	22.835	19.64	43.315	70.77
RGD1566006	0	8.405	14.46	9.75	11.34	8.215	9.38	27.04
Rgs1	4.82	97.635	74.24	73.495	17.125	9.355	44.295	147.855
Rgsl1	1.365	32.39	52.41	24	27.01	14.485	19.27	23.435
Rhov	3.415	50.36	68.35	38.955	39.895	30.22	65.945	69.67
Ripk3	98.385	690.095	653.9	427.82	454.645	375.005	719.005	745.89
Rnd1	109.26	3966.9	2640.03	722.905	784.29	463.705	389.825	297.51
Rp1l1	8.005	0	0	0	2.495	0.99	0.365	0
Rrad	714.895	72257.3	76307	39082	28764.6	14571.4	16712.2	6138.12
Rtp2	25.075	9.44	3.61	4.23	0.475	6.545	1.06	3.86
Rufy4	0	131.24	228.66	43.225	45.215	15.32	24.905	11.14
Runx1	77.9	2218.23	3568.72	1004.85	1030.5	620.975	703.635	930.675
Runx3	3.31	86.55	62.36	49.035	17.72	14.615	24.8	35.82
Rusc2	3973.05	1417.26	1108.56	692.785	801.36	957.545	900.1	1002.81
S100a8	36.94	2324.07	6867.96	2597.19	1461.5	819.65	1203	380.17
S100a9	72.215	6191.7	14644.3	4935.63	2610.45	1336.32	2410.53	654.66
Samd12	60.24	17.385	10.84	9.915	9.805	13.49	16.085	15.98
Samsn1	21.315	774.18	571.85	322.445	224.53	138.26	246.235	409.96
Sbno2	509.19	12586	10364.4	4885.63	3249.57	1823.86	2611.65	2131.41
Scimp	13.095	225.565	707.46	361.55	198.77	107.535	159.88	171.44
Scn3b	236.52	522.15	1491	1004.4	1287.83	669.755	973.305	346.09
Scn5a	31.8	93.36	484.35	326.025	378.52	285.3	345.51	415.37
Sdc4	630.645	9805.39	7066.32	3402.16	2461.35	1954.54	1634.8	1325.74
Sec14l5	742.95	345.825	71.67	93.34	41.215	64.955	31.465	64.125
Sectm1b	7.33	322.99	508.89	299.82	246.425	101.735	179.36	79.115
Sell	21.725	663.34	1112.92	804.655	230.35	174.19	315.395	144.155
Selp	96.595	3544.23	1968.12	524.12	401.805	313.64	375.085	428.85
Selplg	57.17	210.355	478.36	473.555	254.295	293.29	469.57	676.755
Serpinb10	0.895	70.935	104.36	101.365	120.545	53.245	60.93	45.65
Serpine1	226.365	20518.4	19714.8	4417.25	4341.7	2945.25	3229.78	2317.53
Sgms2	21.65	702.465	483.96	151.91	124.55	84.08	74.995	105.035
Sgpp2	0	4.735	14.68	8.695	11.365	5.99	6.97	3.95
Sh2d1b	0	9.54	9.58	11.2	15.26	14.99	22.88	37.745
Sh2d5	0	35.255	110.7	27.975	22.79	15.28	28.08	19.69
Sh3bp2	67.29	137.05	313.08	313.87	313.43	292.385	444.93	614.975
Sh3pxd2b	51.475	389.62	214.04	157.71	181.83	157.695	142.12	226.25
Siglech	0	4.255	10.09	25.71	23.66	13.955	31.37	30.22
Sirpd	0.43	117.855	206.37	10.85	30.025	12.505	45.715	6.53
Sla	43.325	254.365	461.63	500.605	287.665	207.14	376.08	544.61
Slc11a1	33.415	266.52	441.47	287.5	232.435	157.655	365.165	751.105
Slc15a2	103.76	9.92	4.79	42.46	23.745	39.89	17.69	29.24
Slc16a4	101.525	29.47	25.24	33.785	34.81	30.795	24.94	39.62
Slc1a5	177.465	1315.68	2042.95	1169.78	816.16	569.985	671.345	688.28
Slc2a1	206.33	1921.57	4573.28	1699.11	1547.22	872.905	950.475	690.875
Slc2a6	32.36	95.91	83.12	92.88	84.34	87.61	118.87	101.57
Slc32a1	0	18.38	14.85	6.235	2.16	6.12	6.4	3.085
Slc35f1	104.16	29.15	19.88	36.245	46.975	35.405	49.92	45.185
Slc39a1	1330.15	2904.88	4254.33	3532.53	3477.67	2725.9	2874.55	2697.97
Slc39a14	514.58	4638.38	6491.62	4579.24	4850.29	3236.51	2911.11	1762.78
Slc41a2	58.795	315.41	372.69	302.97	308.4	262.865	383.095	397.995
Slc6a6	343.12	1091.94	1227.96	692.3	1226.69	1030.77	880.67	889
Slc7a1	85.76	1286.49	924.86	408.015	350.715	238.905	228.01	217.115
Slc7a5	79.11	4218.43	3074.89	973.49	998.965	506.205	664.115	726.025
Slco2a1	79.105	360.71	1159.09	691.78	565.675	412.975	462.475	490.84
Slfn4	631.43	7061.93	9442.8	4587.74	3957.6	2489.91	5410.43	4571.99
Slpi	130.095	995.905	4393.28	2476.2	1263.14	746.2	1159.77	1195.16
Smco1	290.39	69.94	67.35	94.885	48.805	48.895	5.805	35.785
Snx20	17.17	149.865	180.46	108.96	76.985	85.635	161.265	180.76
Soat1	74.015	326.555	353.73	263.065	274.53	249.17	325.035	616.92
Socs3	181.105	16675.5	8605.93	3308.49	2384.77	1093.49	937.57	634.81
Sowahc	90.895	451.13	651.72	378.67	320.005	191.325	222.315	234.975
Spi1	142.27	336.155	820.14	691.29	582.31	482.465	817.465	1361.41
Spp1	227.77	1455.62	1716.56	3031.22	5857.3	6726.31	15735.8	54770.3
Spred3	22.4	229.66	439.51	211.62	199.055	116.33	158.005	107.62
Stat3	2177.1	13492.5	14950.9	10109.9	8499.38	5603.21	5855.41	4414.61
Steap1	0.48	37.82	101.89	103.8	108.81	103.855	129.215	203.17
Steap2	29.405	265.635	436.54	272.445	258.33	197.64	267.44	323.955
Stfa2	0	148.755	145.51	54.235	44.705	7.2	16.49	7.665
Stom	1353.83	4327.28	4430.41	2976.89	2763.26	2640.89	3152.53	3295.22
Stx11	41.885	505.715	373.78	165.515	115.68	91.415	107.705	113.82
Stxbp2	45.12	213.75	414.46	315.77	211.55	167.025	305.69	463.525
Susd3	11.25	79.485	162.55	95.78	84.19	55.515	122.93	263.505
Syk	151.725	457.75	637.97	641.32	450.2	359.635	744.495	1158.95
Syndig1	152.125	9.68	9.24	46.895	38.5	64.72	45.75	48.765
Taf9b	563.055	158.615	112.05	183.17	111.84	159.29	160.355	196.17
Tarm1	0	64.145	74.81	27.305	25.885	12.05	15.485	11.91
Tceal7	7817.78	2113.61	1290.39	3087.89	1441.49	3475.39	790.115	1062.91
Tent5b	9.985	86.46	71.12	40.225	25.22	44.79	24.635	32.13
Tes	193.26	925.885	954.75	555.695	378.835	388.105	606.005	780.02
Tfec	13.12	43.16	60.38	116.905	89.35	38.365	86.33	169.015
Tgif1	192.88	2617.39	3554.69	1865.51	1594.67	1015.09	1025.08	722.555
Tgm1	5.09	308.18	733.08	151.055	84.805	28.395	15.735	16.17
Thbs1	208.41	18676.4	8423.92	3182.44	2071.14	2198.76	2193.31	2251.89
Timp1	233.565	5861.96	9902.35	4783.2	4303.98	3220.66	6502.07	3776.55
Tlr1	7.32	141.505	115.98	79.86	52.015	32.115	61.58	85.435
Tlr2	43.35	1162.68	1416.07	546.425	517.025	301.435	544.93	951.65
Tm4sf19	2.35	9.375	10.39	7.74	12.145	16.15	25.03	52.735
Tmbim1	370.29	2373.98	2184.19	917.78	1074.02	1168.92	1119	788.085
Tmem108	6.525	17.31	59.39	49.23	51.32	29.59	30.8	38.16
Tmem150b	17.72	36.74	79.52	77.69	50.18	34.96	84.195	135.585
Tmem154	8.465	197.055	209.25	80.805	48.95	31.56	48.34	38.81
Tmem236	23.9	3.03	0.84	3.56	2.09	1.43	3.645	4.69
Tmem25	95.16	21.505	13.45	18.255	10.755	17.355	11.055	11.35
Tnfaip6	118.715	1925.08	1221.97	568.385	323.635	230.355	306.56	296.875
Tnfrsf12a	264.49	8070.16	6350.63	1474.36	1382.89	1473.72	933.42	868.555
Tnfrsf19	60.425	20.94	12.09	14.65	10.35	29.56	16.96	30.66
Tnfrsf1a	1171.39	4522.86	5768.57	3646.64	3460.01	2536.74	2988.86	2762.92
Tnfsf14	1.325	27.285	28.49	8.965	14.06	4.95	16.445	18.35
Tppp3	3996.49	1573.83	908.54	1239.77	1181.31	1844.71	915.485	1146.73
Trem1	8.175	859.285	965.35	317.18	204.165	93.28	167.57	193.16
Trem3	3.31	87.525	221.24	64.84	32.12	17.29	34.63	37.76
Treml2	3.65	49.17	76.67	67.88	11.26	8.725	17.62	26.635
Trib3	16.61	101.87	106.21	64.995	68.72	35.165	45.255	35.385
Trim46	4.865	163.595	101.21	18.7	19.225	14.115	24.75	32.07
Trpc3	138.14	35.61	26.73	48.02	59.025	67.89	51.91	53.28
Trpm2	15.03	212.22	99.4	151.015	59.06	52.915	179.185	209.365
Trpv4	53.205	402.85	422.9	201.94	160.39	140.285	146.695	135.325
Tspo	419.835	879.89	2185.19	1935.64	1392.03	1290.06	1698.64	1908.52
Tuba1c	85.055	963.645	1062.06	384.86	411.45	442.77	553.915	547.36
Tubb3	39.05	227.105	330.64	464.57	340.565	264.735	366.615	314.29
Tubb6	730.405	8038.38	13474	7006.88	9955.64	9591.41	10872.6	9864.26
Tyrobp	222.2	764.775	1646.86	1570.86	1344.41	935.135	1903.5	3093.28
Ubash3b	110.17	400.895	448.14	400.895	374.9	297.045	396.19	472.605
Uck2	153.02	755.935	2228.6	933.34	1249.57	793.17	1112.44	796.74
Ucn2	2.295	135.065	186.15	39.79	45.825	41.075	48.96	27.4
Ugdh	372.225	4116.61	2687.09	1519.51	1158.82	937.965	1026.21	959.66
Vav1	27.855	152.1	224.1	305.42	203.465	140.045	333.79	518.745
Vcan	672.13	3042.11	5066.78	5716.24	6064.11	3341.33	5413.6	5361.39
Vgf	0	12.42	106.91	14.645	19.37	9.74	11.255	5.975
Vmp1	1056.43	2585.11	3980.84	2479.25	2327	2302.98	2889.38	2812.62
Wdfy4	57.78	153.775	187.96	284.66	162.72	127.525	292.145	408.7
Wfdc1	1013.5	424.395	303.62	310.105	187.575	258.755	129.29	218.725
Xirp1	3668.84	228704	112213	23503.4	24016.2	29518.4	13750.6	7569.43
Xkr5	12.255	0.845	0.92	5.68	1.335	4.55	5.545	34.575
Zfand2a	334.33	4265.91	5790.51	1354.84	1709.89	2529.73	1307.11	819.29
Zfp879	153.505	67.23	41.45	65.745	64.045	72.07	66.46	48.165
Zfp958	749.15	218.9	207.59	366.055	279.5	274.795	309.08	346.225
