# Supplementary material for: Investigating Transcriptional Dynamics Changes and Time-Dependent Marker Gene Expression in the Early Period After Skeletal Muscle Injury in Rats
Source: Front Genet. 2021 Jun 17;12:650874. doi: 10.3389/fgene.2021.650874 (PMC8248501; doi:10.3389/fgene.2021.650874)
Supplement: Supplementary file 2 [file Presentation_2.zip › Suppl. Table 5.XLSX]

## Sheet: Sheet1
Cluster47	Cluster46	Cluster44	Cluster48	Cluster41	Cluster49
ACOD1	ADAM33	ADAMTS1	ADAM11	AARD	A3GALT2
AMPD3	ADAMTS8	ADAMTS4	ADGB	ANGPTL1	AACS
ARHGAP22	AOAH	CCL2	APBB3	ANXA2	ABHD2
ASNS	ASAH2	CLEC4E	ARHGAP25	APBB1IP	ACSL6
BMP2K	BAIAP2	CSF3	ARHGAP45	ARG1	ADAM8
CERS6	CD14	CSRNP1	ARHGAP9	ARHGAP30	ALOX5AP
CHL1	CD300A	CXCL11	BCAT1	ATP1A3	ANKRD1
CTRC	CD300LF	CXCL2	BID	BIN2	AQP9
CYP26B1	CD33	DHRS9	BST1	C2	ATP13A3
DDX54	CDKN1A	DNAH17	C5AR2	C4BPB	B4GALT5
EIF4A1	COL6A6	DUSP5	CCDC88B	C5AR1	BCL3
ENPP3	EMB	EMP1	CCL4	CALCR	BDKRB1
ERVFRD-1	EMILIN2	FOSL2	CCR3	CALML4	BTBD16
IGSF23	F5	HAS1	CD200R1	CAMK1D	C3
IL1RL1	FAM57B	HCAR2	CD53	CARNS1	CCDC78
LILRB3A	FCGR2A	IL1B	CDH17	CATSPERZ	CCK
LINGO3	GDF15	IL1RN	CLEC5A	CBLN1	CCL3
LOC100909441	GNA15	IL6	CLIC1	CLEC12A	CCL6
LOC688672	GOLGA7B	IL6R	CNN2	CLEC2L	CCR1
PIEZO1	HMOX1	JUNB	CORO1A	CLEC4A2	CD44
PMEPA1	IL10RA	MAFF	DSG3	CSF2RA	CDHR3
PRRG4	IQUB	MEFV	EFHD2	CYTH4	CFAP157
PTPRN	LOC100911825	MGAM	EPB41L4A	DOK3	CFB
RAB11FIP1	LOC500007	MMP8	EZR	EDAR	CHI3L1
RGD1561149	MAPK13	MYC	FAM131B	EDEM1	CHST11
RHOV	NEU2	MYD88	FCGR2B	FCER1G	CLCA2
RIPK3	NOD2	ORM1	FGD3	FCGR1A	CLCA5
SCN5A	OLR1	OSM	FGR	FLVCR2	CLEC4B2
SLC41A2	PDGFD	OSMR	FYB1	FSD1	CLEC4D
SLC6A6	PIK3R5	PADI4	GMIP	GPNMB	COQ8B
TUBB6	PKD2L1	PDE4B	GPR132	GPR141	CPNE8
	PTAFR	PLAUR	GPSM3	GPR37	CSF2RB
	PTGER2	PLK3	IL17RA	GPR65	CSF3R
	RGD1305807	RND1	ITGB7	HAS3	CXCL3
	RGD1566006	RUNX3	JAK2	HCK	CXCL6
	RGS1	SBNO2	LCP1	HCLS1	CXCR2
	RUSC2	SDC4	LEPR	HK3	CYP27B1
	SAMD12	SELP	LILRB4	IFITM1	DRD1
	SLC11A1	SGMS2	LOC691141	IGSF6	DUSP2
	SOAT1	SLC32A1	LRP8	ITGAL	EDNRB
	SUSD3	SLC7A1	LYZ2	ITGAM	EIF1A
	TES	SLC7A5	MAP3K9	ITGB2	F2RL1
	TNFRSF19	SOCS3	MIR142	KCNAB2	F2RL2
		STX11	MIR223	KCNT2	FCAR
		THBS1	MNDA	LAPTM5	FCNB
		TNFAIP6	MOB3A	LCN12	FETUB
		TNFRSF12A	MTHFD2	LCP2	FGF23
		TRIM46	NCF4	LGALS3	FHAD1
		UGDH	NLRC4	LGMN	FOSL1
		XIRP1	OAS3	LOX	FSTL3
			PAK1IP1	LRRC25	GALNT3
			PGAM1	LST1	GCH1
			PSD4	LZTS1	GLIPR2
			PTPRC	MMP10	GPRC5A
			RAC2	MS4A6A	GPX2
			RAMP3	MYO1F	GSDMA
			RBM44	MYO1G	HAVCR2
			SELPLG	NEK6	HMGA1
			SLA	NFAM1	HSF2BP
			SLC2A6	NFKBIE	HSP90AA1
			SLC39A1	NINJ1	IFIT1BL
			SNX20	NTM	IFNLR1
			STEAP2	OTULINL	IGF2BP2
			STOM	P2RY6	IL13RA1
			STXBP2	PAPLN	IL18RAP
			TAF9B	PARVG	IL1R2
			TMEM25	PTPN6	IL1RL2
			TSPO	PTRH1	IL4R
			TUBB3	RERGL	INHBB
			UBASH3B	SH2D1B	ITGAX
			VMP1	SH3BP2	JAML
				SIGLECH	KRT7
				SLC35F1	LCN2
				SPI1	LDLR
				SPP1	LIF
				STEAP1	LILRB2
				SYK	LILRC2
				SYNDIG1	LITAF
				TFEC	LOC102550392
				TM4SF19	LOC108348069
				TMEM150B	LOC680491
				TRPC3	LOC689230
				TYROBP	MAP6
				VAV1	MCEMP1
				WDFY4	MCTP2
				ZFP958	MGC105649
					MMP3
					MMP9
					MPZL2
					MT1M
					MT2A
					NAPSA
					NFE2
					NLRP12
					NOG
					NRG1
					NUAK2
					OGFRL1
					OSCAR
					PDPN
					PLEKHG6
					PLET1
					PPRC1
					PRAM1
					PROK2
					PSTPIP1
					PTPN1
					PTX3
					PVR
					RAB44
					RCAN1
					RCL1
					RGD1307182
					RGD1561916
					RGD1564664
					RGSL1
					RRAD
					RUFY4
					RUNX1
					S100A8
					S100A9
					SCIMP
					SCN3B
					SECTM1B
					SELL
					SERPINB10
					SERPINE1
					SGPP2
					SH2D5
					SIRPD
					SLC1A5
					SLC2A1
					SLC39A14
					SLCO2A1
					SLFN4
					SLPI
					SOWAHC
					SPRED3
					STAT3
					STFA2
					TARM1
					TGIF1
					TGM1
					TIMP1
					TMBIM1
					TMEM108
					TMEM154
					TNFRSF1A
					TREM1
					TREM3
					TRIB3
					TRPV4
					TUBA1C
					UCK2
					UCN2
					VGF
					WFDC1
					ZFAND2A
